# Supplementary material for: Crystal structures of [IrCl2(NHCHPh)((dppm)(C(N2dppm))-κ3 P,C,P′)]Cl·5.5MeCN and [IrI(NHCHPh)(((dppm)C(N2))-κ2 P,C)(dppm-κ2 P,P′)]I(I3)·0.5I2·MeOH·0.5CH2Cl2: triazene fragmentation in a PCN pincer iridium complex
Source: Acta Crystallogr E Crystallogr Commun. 2019 Jan 8;75(Pt 2):179–84. doi: 10.1107/S2056989019000136 (PMC6362634; doi:10.1107/S2056989019000136)
Supplement: Supplementary file 1 [file e-75-00179-sup1.cif]

##############################################################################
#                                                                            #
# This CIF contains the data in a paper accepted for publication in          #
# Acta Crystallographica Section E. It conforms to the requirements of       #
# Notes for Authors for Acta Crystallographica Section E, and has been       #
# peer reviewed under the auspices of the IUCr Commission on Journals.       #
#                                                                            #
# Full details of the Crystallographic Information File format               #
# are given in the paper "The Crystallographic Information File (CIF):       #
# a New Standard Archive File for Crystallography" by S. R. Hall, F. H.      #
# Allen and I. D. Brown [Acta Cryst. (1991), A47, 655-685].                  #
#                                                                            #
# The current version of the core CIF dictionary is obtainable from          #
# ftp://ftp.iucr.org/pub/cif_core.dic.                                       #
#                                                                            #
# Software is freely available for graphical display of the structure(s)     #
# in this CIF. For information consult the CIF software page                 #
# http://www.iucr.org/resources/cif/software.                                #
#                                                                            #
# This file may be used for bona fide research purposes within the           #
# scientific community so long as proper attribution is given to the journal # 
# article from which it was obtained.                                        #
#                                                                            #
##############################################################################
data_global
_audit_creation_method     'form.cif (version 2.0)'
_journal_data_validation_number     ?
_journal_date_recd_electronic     2018-12-20
_journal_date_accepted     2019-01-03
_journal_name_full     'Acta Crystallographica, Section E'
_journal_year     2019
_journal_volume     75
_journal_issue      2
_journal_page_first     179
_journal_page_last     184
_journal_paper_category     GM
_journal_paper_doi     10.1107/S2056989019000136
_journal_coeditor_code     SU5470
_publ_contact_author_name
;
Gabriel Julian Partl
;
_publ_contact_author_address
;
Institute of General, Inorganic and Theoretical Chemistry, University of
Innsbruck, A-6020 Innsbruck, Austria
;
_publ_contact_author_email     "gabriel.partl@uibk.ac.at"
_publ_contact_author_fax     ?
_publ_contact_author_phone     "+43 512 507 57035"
_publ_section_title
;\
Crystal structures of
[IrCl~2~(NHCHPh)((dppm)(C(N~2~dppm))-\k^3^<i>P</i>,<i>C</i>,<i>P</i>)]\
Cl\\cdot5.5MeCN and
[IrI(NHCHPh)(((dppm)C(N~2~))-\k^2^<i>P</i>,<i>C</i>)(dppm-\k^2^<i>P</i>,\
<i>P</i>')](I)(I~3~)\\cdot0.5CH~2~Cl~2~\\cdot0.5I~2~\\cdotMeOH: triazene
fragmentation in a PCN pincer iridium complex
;
_publ_section_title_footnote     .
loop_
    _publ_author_name
    _publ_author_footnote
    _publ_author_address
    'Pauer, Bettina' .
;
Institute of General, Inorganic and Theoretical Chemistry
University of Innsbruck
A-6020 Innsbruck
Austria
;
    'Partl, Gabriel Julian' .
;
Institute of General, Inorganic and Theoretical Chemistry
University of Innsbruck
A-6020 Innsbruck
Austria
;
    'Oberparleiter, Stefan' .
;
Institute of General, Inorganic and Theoretical Chemistry
University of Innsbruck
A-6020 Innsbruck
Austria
;
    'Schuh, Walter' .
;
Institute of General, Inorganic and Theoretical Chemistry
University of Innsbruck
A-6020 Innsbruck
Austria
;
    'Kopacka, Holger' .
;
Institute of General, Inorganic and Theoretical Chemistry
University of Innsbruck
A-6020 Innsbruck
Austria
;
    'Wurst, Klaus' .
;
Institute of General, Inorganic and Theoretical Chemistry
University of Innsbruck
A-6020 Innsbruck
Austria
;
    'Peringer, Paul' .
;
Institute of General, Inorganic and Theoretical Chemistry
University of Innsbruck
A-6020 Innsbruck
Austria
;
_publ_section_synopsis
;
In this communication, two compounds and their respective crystal structures,
obtained <i>via</i> fragmentation of the triazene moiety in a PCN pincer
iridium complex, are discussed. One showcases a novel (dppm)C(N~2~dppm) PCP
pincer, the other contains a (dppm)C(N~2~) diazomethylenephosphorane moiety.
;
data_3
_database_code_depnum_ccdc_archive 'CCDC 1885935'
_audit_creation_method     'SHELXL-2014/7'
_chemical_name_systematic
;\
Dichlorido(phenylmethanimine-\k<i>N</i>)-(1,1,3,3,7,7,9,9-octaphenyl-4,5-\
diaza-1,3\l^5^,7\l^4^,9-tetraphospha-\k^2^<i>P^1^,P^9^</i>-nona-3,5-dien-6-\
yl)iridium(III) chloride acetonitrile hemihendecasolvate
;
_chemical_name_common     ?
_chemical_formula_moiety     'C58 H51 Cl3 Ir N3 P4 , 5.5C2 H3 N'
_chemical_formula_sum     'C69 H67.50 Cl3 Ir N8.50 P4'
_chemical_formula_iupac     '[Ir Cl2 (C58 H51 N3 P4)]Cl, 5.5C2 H3 N'
_chemical_formula_weight     1438.24
_chemical_melting_point     ?
_space_group_crystal_system     monoclinic
_space_group_name_H-M_alt     'P 21/n'
_space_group_name_Hall     '-P 2yn'
loop_
    _space_group_symop_operation_xyz
    'x, y, z'
    '-x+1/2, y+1/2, -z+1/2'
    '-x, -y, -z'
    'x-1/2, -y-1/2, z-1/2'
_cell_length_a     15.8874(2)
_cell_length_b     21.0665(3)
_cell_length_c     23.2646(3)
_cell_angle_alpha     90
_cell_angle_beta     106.1070(10)
_cell_angle_gamma     90
_cell_volume     7480.82(18)
_cell_formula_units_Z     4
_cell_measurement_reflns_used     117075
_cell_measurement_theta_min     1.0
_cell_measurement_theta_max     26.0
_cell_measurement_temperature     293(2)
_exptl_crystal_description     prism
_exptl_crystal_colour     colorless
_exptl_crystal_size_max     0.31
_exptl_crystal_size_mid     0.08
_exptl_crystal_size_min     0.04
_exptl_crystal_density_diffrn     1.277
_exptl_crystal_density_meas     ?
_exptl_crystal_density_method     ?
_exptl_crystal_F_000     2916
_exptl_absorpt_coefficient_mu     2.020
_exptl_absorpt_correction_type     none
_exptl_absorpt_process_details     ?
_exptl_absorpt_correction_T_min     ?
_exptl_absorpt_correction_T_max     ?
_exptl_special_details
;
 All data sets were measured with several scans to increase the number of
 redundant reflections. In our experience this method of averaging redundant
 reflections replaces in a good approximation semi-empirical absorptions
 methods (absorption correction programs like SORTAV lead to no better data
 sets).
;
_diffrn_ambient_temperature     293(2)
_diffrn_source     ?
_diffrn_radiation_type     MoK\a
_diffrn_radiation_wavelength     0.71073
_diffrn_measurement_device_type     'Nonius KappaCCD'
_diffrn_measurement_method     'phi- and omega-scans'
_diffrn_detector_area_resol_mean     ?
_diffrn_reflns_number     47352
_diffrn_reflns_av_R_equivalents     0.0490
_diffrn_reflns_av_unetI/netI     0.0364
_diffrn_reflns_theta_min     1.694
_diffrn_reflns_theta_max     25.000
_diffrn_reflns_theta_full     25.000
_diffrn_measured_fraction_theta_max     0.998
_diffrn_measured_fraction_theta_full     0.998
_diffrn_reflns_limit_h_min     -18
_diffrn_reflns_limit_h_max     18
_diffrn_reflns_limit_k_min     -25
_diffrn_reflns_limit_k_max     25
_diffrn_reflns_limit_l_min     -27
_diffrn_reflns_limit_l_max     27
_refine_special_details
;
 The hydrogen at N3 was found and refined normally with isotropic
 displacement parameters.
 The solvent molecules of acetonitrile in the crystal lattice are strongly
 disordered in position and occupation. At least a sum of 5.5 molecules in
 the asymmetric units were refined. Occupation values were varied to
 a more or less reasonable isotropic displacement factor. All C and N-atoms
 of solvents were isotropically refined with a sum of bond restraints and
 hydrogen atoms were omitted.
;
_reflns_number_total     13143
_reflns_number_gt     10797
_reflns_threshold_expression     'I > 2\s(I)'
_refine_ls_structure_factor_coef     Fsqd
_refine_ls_matrix_type     full
_refine_ls_R_factor_all     0.0533
_refine_ls_R_factor_gt     0.0385
_refine_ls_wR_factor_gt     0.0930
_refine_ls_wR_factor_ref     0.0998
_refine_ls_goodness_of_fit_ref     1.081
_refine_ls_restrained_S_all     1.084
_refine_ls_number_reflns     13143
_refine_ls_number_parameters     734
_refine_ls_number_restraints     27
_refine_ls_hydrogen_treatment     mixed
_refine_ls_weighting_scheme     calc
_refine_ls_weighting_details
             'w=1/[\s^2^(Fo^2^)+(0.0372P)^2^+16.2457P] where P=(Fo^2^+2Fc^2^)/3'
_atom_sites_solution_hydrogens     mixed
_atom_sites_solution_primary     ?
_atom_sites_solution_secondary     ?
_refine_ls_shift/su_max     0.001
_refine_ls_shift/su_mean     0.000
_refine_diff_density_max     0.771
_refine_diff_density_min     -0.440
_refine_ls_extinction_method     none
_refine_ls_extinction_coef     .
loop_
    _atom_type_symbol
    _atom_type_description
    _atom_type_scat_dispersion_real
    _atom_type_scat_dispersion_imag
    _atom_type_scat_source
    'C' 'C' 0.0033 0.0016
                         'International Tables Vol C Tables 4.2.6.8 and 6.1.1.4'
    'H' 'H' 0.0000 0.0000
                         'International Tables Vol C Tables 4.2.6.8 and 6.1.1.4'
    'P' 'P' 0.1023 0.0942
                         'International Tables Vol C Tables 4.2.6.8 and 6.1.1.4'
    'Cl' 'Cl' 0.1484 0.1585
                         'International Tables Vol C Tables 4.2.6.8 and 6.1.1.4'
    'N' 'N' 0.0061 0.0033
                         'International Tables Vol C Tables 4.2.6.8 and 6.1.1.4'
    'Ir' 'Ir' -1.4442 7.9887
                         'International Tables Vol C Tables 4.2.6.8 and 6.1.1.4'
_computing_data_collection
;
COLLECT (Nonius, 1998)
;
_computing_cell_refinement     ?
_computing_data_reduction
;
DENZO and SCALEPACK (Otwinowski & Minor, 1997)
;
_computing_structure_solution
;
SHELXS97 (Sheldrick, 2008)
;
_computing_structure_refinement
;
SHELXL2014 (Sheldrick, 2015)
;
_computing_molecular_graphics     ?
_computing_publication_material
;
Mercury (Macrae <i>et al.</i>, 2008) and publCIF (Westrip, 2010)
;
loop_
    _atom_site_type_symbol
    _atom_site_label
    _atom_site_fract_x
    _atom_site_fract_y
    _atom_site_fract_z
    _atom_site_U_iso_or_equiv
    _atom_site_adp_type
    _atom_site_calc_flag
    _atom_site_occupancy
    _atom_site_disorder_assembly
    _atom_site_disorder_group
    Ir Ir1 0.85062(2) 0.50587(2) 0.13892(2) 0.03393(7) Uani d 1 . .
    P P1 0.87793(8) 0.57823(5) 0.21646(5) 0.0379(3) Uani d 1 . .
    P P2 0.72156(8) 0.63106(5) 0.12389(6) 0.0394(3) Uani d 1 . .
    P P3 0.61365(7) 0.41793(5) 0.11211(5) 0.0356(3) Uani d 1 . .
    P P4 0.80771(7) 0.42085(5) 0.18720(5) 0.0347(3) Uani d 1 . .
    Cl Cl1 0.99975(8) 0.46384(6) 0.15473(6) 0.0479(3) Uani d 1 . .
    Cl Cl2 0.89854(8) 0.58983(5) 0.08509(6) 0.0481(3) Uani d 1 . .
    Cl Cl3 0.63193(10) 0.30927(6) 0.28422(6) 0.0627(4) Uani d 1 . .
    N N1 0.6530(2) 0.52482(16) 0.08207(16) 0.0376(9) Uani d 1 . .
    N N2 0.6460(2) 0.45866(15) 0.06499(16) 0.0361(8) Uani d 1 . .
    N N3 0.8199(3) 0.45600(17) 0.05876(17) 0.0375(9) Uani d 1 . .
    H H3N 0.771(3) 0.440(2) 0.0499(19) 0.034(13) Uiso d 1 . .
    C C1 0.7285(3) 0.54535(19) 0.11152(19) 0.0372(10) Uani d 1 . .
    C C2 0.8197(3) 0.6504(2) 0.1823(2) 0.0416(11) Uani d 1 . .
    H H2A 0.8041 0.6754 0.2129 0.050 Uiso calc 1 . .
    H H2B 0.8581 0.6759 0.1657 0.050 Uiso calc 1 . .
    C C3 0.6916(3) 0.4194(2) 0.18611(19) 0.0368(10) Uani d 1 . .
    H H3A 0.6817 0.3822 0.2080 0.044 Uiso calc 1 . .
    H H3B 0.6797 0.4565 0.2073 0.044 Uiso calc 1 . .
    C C4 0.8626(3) 0.4518(2) 0.0201(2) 0.0449(11) Uani d 1 . .
    H H4 0.9153 0.4738 0.0281 0.054 Uiso calc 1 . .
    C C5 0.8365(3) 0.4158(2) -0.0357(2) 0.0469(12) Uani d 1 . .
    C C6 0.7747(3) 0.3677(3) -0.0448(3) 0.0602(14) Uani d 1 . .
    H H6 0.7489 0.3572 -0.0147 0.072 Uiso calc 1 . .
    C C7 0.7516(4) 0.3353(3) -0.0985(3) 0.0771(19) Uani d 1 . .
    H H7 0.7104 0.3028 -0.1048 0.092 Uiso calc 1 . .
    C C8 0.7903(5) 0.3517(4) -0.1427(3) 0.088(2) Uani d 1 . .
    H H8 0.7738 0.3305 -0.1792 0.106 Uiso calc 1 . .
    C C9 0.8513(5) 0.3977(4) -0.1343(3) 0.0802(19) Uani d 1 . .
    H H9 0.8771 0.4080 -0.1645 0.096 Uiso calc 1 . .
    C C10 0.8752(4) 0.4296(3) -0.0800(2) 0.0596(14) Uani d 1 . .
    H H10 0.9182 0.4608 -0.0736 0.072 Uiso calc 1 . .
    C C101 0.9882(3) 0.6079(2) 0.2502(2) 0.0432(11) Uani d 1 . .
    C C102 1.0578(3) 0.5652(3) 0.2687(2) 0.0606(15) Uani d 1 . .
    H H102 1.0482 0.5219 0.2629 0.073 Uiso calc 1 . .
    C C103 1.1406(4) 0.5878(3) 0.2956(3) 0.0753(19) Uani d 1 . .
    H H103 1.1867 0.5592 0.3083 0.090 Uiso calc 1 . .
    C C104 1.1566(4) 0.6511(3) 0.3040(3) 0.0738(18) Uani d 1 . .
    H H104 1.2130 0.6657 0.3220 0.089 Uiso calc 1 . .
    C C105 1.0047(4) 0.6722(3) 0.2596(3) 0.0601(15) Uani d 1 . .
    H H105 0.9590 0.7013 0.2484 0.072 Uiso calc 1 . .
    C C106 1.0888(4) 0.6930(3) 0.2857(3) 0.0776(19) Uani d 1 . .
    H H106 1.0997 0.7363 0.2909 0.093 Uiso calc 1 . .
    C C107 0.8336(3) 0.5665(2) 0.2801(2) 0.0452(12) Uani d 1 . .
    C C108 0.7437(4) 0.5627(2) 0.2698(3) 0.0522(13) Uani d 1 . .
    H H108 0.7078 0.5646 0.2307 0.063 Uiso calc 1 . .
    C C109 0.7058(4) 0.5560(3) 0.3172(3) 0.0666(16) Uani d 1 . .
    H H109 0.6453 0.5530 0.3098 0.080 Uiso calc 1 . .
    C C110 0.7584(5) 0.5538(3) 0.3740(3) 0.0745(18) Uani d 1 . .
    H H110 0.7337 0.5496 0.4057 0.089 Uiso calc 1 . .
    C C111 0.8474(5) 0.5578(3) 0.3852(3) 0.0743(18) Uani d 1 . .
    H H111 0.8824 0.5564 0.4246 0.089 Uiso calc 1 . .
    C C112 0.8872(4) 0.5639(2) 0.3384(2) 0.0568(14) Uani d 1 . .
    H H112 0.9478 0.5663 0.3464 0.068 Uiso calc 1 . .
    C C201 0.7162(3) 0.6777(2) 0.0582(2) 0.0460(12) Uani d 1 . .
    C C202 0.7523(4) 0.7378(2) 0.0635(3) 0.0645(16) Uani d 1 . .
    H H202 0.7830 0.7536 0.1007 0.077 Uiso calc 1 . .
    C C203 0.7421(5) 0.7739(3) 0.0128(3) 0.084(2) Uani d 1 . .
    H H203 0.7654 0.8147 0.0159 0.101 Uiso calc 1 . .
    C C204 0.6976(5) 0.7503(3) -0.0428(3) 0.0795(19) Uani d 1 . .
    H H204 0.6924 0.7746 -0.0770 0.095 Uiso calc 1 . .
    C C205 0.6614(4) 0.6915(3) -0.0473(3) 0.0731(18) Uani d 1 . .
    H H205 0.6306 0.6760 -0.0846 0.088 Uiso calc 1 . .
    C C206 0.6700(4) 0.6548(2) 0.0026(2) 0.0601(15) Uani d 1 . .
    H H206 0.6447 0.6147 -0.0008 0.072 Uiso calc 1 . .
    C C207 0.6287(3) 0.6555(2) 0.1492(2) 0.0450(12) Uani d 1 . .
    C C208 0.5559(4) 0.6182(3) 0.1437(3) 0.0749(19) Uani d 1 . .
    H H208 0.5529 0.5778 0.1270 0.090 Uiso calc 1 . .
    C C209 0.4863(4) 0.6415(3) 0.1635(4) 0.096(3) Uani d 1 . .
    H H209 0.4377 0.6159 0.1611 0.116 Uiso calc 1 . .
    C C210 0.4891(4) 0.7007(3) 0.1861(3) 0.083(2) Uani d 1 . .
    H H210 0.4426 0.7158 0.1992 0.099 Uiso calc 1 . .
    C C211 0.5596(4) 0.7381(3) 0.1895(3) 0.081(2) Uani d 1 . .
    H H211 0.5605 0.7794 0.2038 0.097 Uiso calc 1 . .
    C C212 0.6299(4) 0.7159(2) 0.1720(3) 0.0646(16) Uani d 1 . .
    H H212 0.6786 0.7418 0.1756 0.078 Uiso calc 1 . .
    C C301 0.5921(3) 0.3392(2) 0.0821(2) 0.0420(11) Uani d 1 . .
    C C302 0.5830(4) 0.3293(2) 0.0220(2) 0.0564(14) Uani d 1 . .
    H H302 0.5922 0.3623 -0.0020 0.068 Uiso calc 1 . .
    C C303 0.5599(5) 0.2691(3) -0.0021(3) 0.084(2) Uani d 1 . .
    H H303 0.5553 0.2616 -0.0423 0.101 Uiso calc 1 . .
    C C304 0.5442(5) 0.2211(3) 0.0328(3) 0.084(2) Uani d 1 . .
    H H304 0.5283 0.1811 0.0164 0.100 Uiso calc 1 . .
    C C305 0.5516(4) 0.2315(3) 0.0919(3) 0.0765(19) Uani d 1 . .
    H H305 0.5409 0.1985 0.1155 0.092 Uiso calc 1 . .
    C C306 0.5747(4) 0.2904(2) 0.1169(2) 0.0570(14) Uani d 1 . .
    H H306 0.5786 0.2973 0.1570 0.068 Uiso calc 1 . .
    C C307 0.5123(3) 0.4445(2) 0.1256(2) 0.0407(11) Uani d 1 . .
    C C308 0.4517(3) 0.4752(2) 0.0794(2) 0.0470(12) Uani d 1 . .
    H H308 0.4651 0.4833 0.0436 0.056 Uiso calc 1 . .
    C C309 0.3723(4) 0.4934(2) 0.0862(3) 0.0592(15) Uani d 1 . .
    H H309 0.3316 0.5131 0.0546 0.071 Uiso calc 1 . .
    C C310 0.3522(4) 0.4831(3) 0.1387(3) 0.0737(18) Uani d 1 . .
    H H310 0.2985 0.4965 0.1431 0.088 Uiso calc 1 . .
    C C311 0.4114(4) 0.4529(4) 0.1852(3) 0.082(2) Uani d 1 . .
    H H311 0.3976 0.4457 0.2210 0.099 Uiso calc 1 . .
    C C312 0.4917(4) 0.4331(3) 0.1787(3) 0.0619(15) Uani d 1 . .
    H H312 0.5315 0.4123 0.2100 0.074 Uiso calc 1 . .
    C C401 0.8239(3) 0.3406(2) 0.1607(2) 0.0422(11) Uani d 1 . .
    C C402 0.8774(4) 0.3276(2) 0.1248(2) 0.0549(13) Uani d 1 . .
    H H402 0.9069 0.3607 0.1122 0.066 Uiso calc 1 . .
    C C403 0.8882(4) 0.2658(3) 0.1069(3) 0.0736(18) Uani d 1 . .
    H H403 0.9241 0.2576 0.0823 0.088 Uiso calc 1 . .
    C C404 0.8451(5) 0.2167(3) 0.1260(3) 0.0783(19) Uani d 1 . .
    H H404 0.8509 0.1754 0.1136 0.094 Uiso calc 1 . .
    C C405 0.7938(4) 0.2291(2) 0.1634(3) 0.0701(17) Uani d 1 . .
    H H405 0.7659 0.1959 0.1771 0.084 Uiso calc 1 . .
    C C406 0.7832(4) 0.2902(2) 0.1807(3) 0.0546(13) Uani d 1 . .
    H H406 0.7485 0.2980 0.2062 0.065 Uiso calc 1 . .
    C C407 0.8643(3) 0.4134(2) 0.2671(2) 0.0427(11) Uani d 1 . .
    C C408 0.8210(4) 0.4055(2) 0.3110(2) 0.0503(12) Uani d 1 . .
    H H408 0.7601 0.4056 0.3007 0.060 Uiso calc 1 . .
    C C409 0.8686(4) 0.3974(3) 0.3701(2) 0.0626(15) Uani d 1 . .
    H H409 0.8394 0.3918 0.3993 0.075 Uiso calc 1 . .
    C C410 0.9592(4) 0.3976(3) 0.3860(3) 0.0713(18) Uani d 1 . .
    H H410 0.9906 0.3925 0.4259 0.086 Uiso calc 1 . .
    C C411 1.0026(4) 0.4053(3) 0.3439(3) 0.0750(18) Uani d 1 . .
    H H411 1.0635 0.4058 0.3549 0.090 Uiso calc 1 . .
    C C412 0.9556(3) 0.4125(3) 0.2837(2) 0.0567(14) Uani d 1 . .
    H H412 0.9854 0.4167 0.2547 0.068 Uiso calc 1 . .
    N N4 0.9986(11) 0.7744(9) 0.0154(7) 0.242(8) Uiso d 0.8 . .
    C C11 1.0108(11) 0.7622(8) 0.0658(7) 0.170(6) Uiso d 0.8 . .
    C C12 1.0126(7) 0.7481(5) 0.1245(5) 0.114(3) Uiso d 0.8 . .
    N N5 0.8063(14) 0.6958(9) -0.3079(9) 0.240(8) Uiso d 0.7 . .
    C C13 0.7960(14) 0.6511(9) -0.2805(9) 0.193(8) Uiso d 0.7 . .
    C C14 0.7862(10) 0.5920(7) -0.2552(7) 0.132(5) Uiso d 0.7 . .
    N N6 0.1837(13) 0.3904(10) -0.5292(9) 0.245(9) Uiso d 0.7 . .
    C C15 0.2378(13) 0.3567(9) -0.5377(8) 0.163(6) Uiso d 0.7 . .
    C C16 0.3195(16) 0.3349(13) -0.5382(12) 0.257(12) Uiso d 0.7 . .
    N N7 0.0715(11) 0.5571(8) -0.5313(7) 0.212(6) Uiso d 0.8 . .
    C C17 0.1364(11) 0.5537(8) -0.5404(7) 0.154(5) Uiso d 0.8 . .
    C C18 0.2271(12) 0.5480(10) -0.5379(9) 0.220(8) Uiso d 0.8 . .
    N N8 0.8726(13) 0.6302(9) -0.0689(8) 0.125(6) Uiso d 0.5 . .
    C C19 0.823(3) 0.654(2) -0.1087(19) 0.34(3) Uiso d 0.5 . .
    C C20 0.776(2) 0.6924(16) -0.1596(12) 0.215(13) Uiso d 0.5 . .
    N N8A 0.8369(14) 0.7278(9) -0.1420(9) 0.159(7) Uiso d 0.5 . .
    C C19A 0.8575(13) 0.6878(10) -0.1068(8) 0.115(6) Uiso d 0.5 . .
    C C20A 0.9118(15) 0.6550(11) -0.0539(9) 0.134(8) Uiso d 0.5 . .
    N N9 0.3776(13) 0.5841(10) -0.3990(9) 0.172(7) Uiso d 0.5 . .
    C C21 0.4509(15) 0.5722(11) -0.3647(10) 0.147(8) Uiso d 0.5 . .
    C C22 0.5442(15) 0.5790(17) -0.3576(15) 0.236(14) Uiso d 0.5 . .
    N N9A 0.4319(17) 0.4368(12) -0.4302(12) 0.202(9) Uiso d 0.5 . .
    C C21A 0.485(2) 0.4212(17) -0.3857(14) 0.236(15) Uiso d 0.5 . .
    C C22A 0.566(3) 0.381(2) -0.3607(19) 0.32(2) Uiso d 0.5 . .
    N N10 0.6366(18) 0.4471(13) -0.2927(12) 0.228(11) Uiso d 0.5 . .
    C C23 0.6014(19) 0.3984(14) -0.3021(14) 0.177(10) Uiso d 0.5 . .
    C C24 0.569(2) 0.3356(15) -0.3187(17) 0.238(15) Uiso d 0.5 . .
loop_
    _atom_site_aniso_label
    _atom_site_aniso_U_11
    _atom_site_aniso_U_22
    _atom_site_aniso_U_33
    _atom_site_aniso_U_12
    _atom_site_aniso_U_13
    _atom_site_aniso_U_23
    Ir1 0.03548(11) 0.02598(10) 0.03721(11) -0.00083(7) 0.00487(7) 0.00162(7)
    P1 0.0399(7) 0.0288(6) 0.0402(6) -0.0016(5) 0.0033(5) 0.0001(5)
    P2 0.0404(7) 0.0232(5) 0.0480(7) -0.0019(5) 0.0012(5) 0.0011(5)
    P3 0.0384(6) 0.0243(5) 0.0412(6) -0.0022(4) 0.0063(5) 0.0004(5)
    P4 0.0370(6) 0.0256(5) 0.0383(6) 0.0031(4) 0.0050(5) 0.0024(5)
    Cl1 0.0395(6) 0.0454(7) 0.0552(7) 0.0034(5) 0.0070(5) 0.0033(5)
    Cl2 0.0501(7) 0.0378(6) 0.0566(7) -0.0046(5) 0.0150(6) 0.0070(5)
    Cl3 0.0773(9) 0.0441(7) 0.0646(9) -0.0076(6) 0.0165(7) 0.0147(6)
    N1 0.044(2) 0.0241(18) 0.041(2) -0.0015(16) 0.0062(18) -0.0002(16)
    N2 0.039(2) 0.0242(18) 0.042(2) -0.0032(15) 0.0064(17) -0.0026(15)
    N3 0.036(2) 0.034(2) 0.042(2) -0.0035(17) 0.0104(19) -0.0025(17)
    C1 0.044(3) 0.026(2) 0.038(2) 0.0010(19) 0.005(2) 0.0040(18)
    C2 0.043(3) 0.027(2) 0.049(3) -0.0036(19) 0.002(2) -0.001(2)
    C3 0.042(3) 0.026(2) 0.040(2) 0.0016(18) 0.007(2) 0.0028(18)
    C4 0.042(3) 0.040(3) 0.051(3) -0.004(2) 0.010(2) 0.000(2)
    C5 0.041(3) 0.048(3) 0.050(3) 0.004(2) 0.011(2) -0.007(2)
    C6 0.052(3) 0.066(4) 0.064(4) -0.008(3) 0.019(3) -0.016(3)
    C7 0.061(4) 0.083(4) 0.087(5) -0.015(3) 0.021(4) -0.035(4)
    C8 0.074(5) 0.115(6) 0.068(4) 0.009(4) 0.007(4) -0.041(4)
    C9 0.080(5) 0.109(6) 0.059(4) -0.008(4) 0.031(3) -0.021(4)
    C10 0.053(3) 0.071(4) 0.058(3) 0.000(3) 0.021(3) -0.009(3)
    C101 0.042(3) 0.043(3) 0.038(3) -0.004(2) 0.000(2) -0.004(2)
    C102 0.050(3) 0.059(3) 0.061(3) 0.003(3) -0.005(3) -0.013(3)
    C103 0.052(4) 0.089(5) 0.073(4) 0.011(3) -0.003(3) -0.024(4)
    C104 0.045(3) 0.099(5) 0.068(4) -0.014(3) 0.001(3) -0.021(4)
    C105 0.051(3) 0.047(3) 0.070(4) -0.008(2) -0.004(3) -0.006(3)
    C106 0.072(4) 0.064(4) 0.081(4) -0.024(3) -0.005(3) -0.014(3)
    C107 0.066(3) 0.025(2) 0.045(3) -0.003(2) 0.015(2) -0.0015(19)
    C108 0.061(3) 0.031(3) 0.066(3) 0.000(2) 0.020(3) 0.001(2)
    C109 0.081(4) 0.043(3) 0.089(5) 0.004(3) 0.046(4) 0.002(3)
    C110 0.105(6) 0.052(4) 0.081(5) -0.008(3) 0.050(4) -0.008(3)
    C111 0.118(6) 0.055(4) 0.052(3) -0.009(4) 0.026(4) -0.003(3)
    C112 0.075(4) 0.042(3) 0.052(3) -0.004(3) 0.017(3) 0.000(2)
    C201 0.045(3) 0.032(2) 0.052(3) -0.001(2) 0.000(2) 0.006(2)
    C202 0.079(4) 0.039(3) 0.065(4) -0.015(3) 0.001(3) 0.012(3)
    C203 0.104(5) 0.045(3) 0.091(5) -0.020(3) 0.009(4) 0.023(3)
    C204 0.095(5) 0.069(4) 0.062(4) -0.004(4) 0.000(4) 0.025(3)
    C205 0.082(4) 0.069(4) 0.054(4) -0.011(3) -0.003(3) 0.014(3)
    C206 0.071(4) 0.042(3) 0.055(3) -0.007(3) -0.004(3) 0.006(2)
    C207 0.042(3) 0.030(2) 0.059(3) 0.004(2) 0.006(2) -0.001(2)
    C208 0.053(4) 0.048(3) 0.122(6) -0.005(3) 0.021(4) -0.030(3)
    C209 0.056(4) 0.071(4) 0.173(8) -0.013(3) 0.049(5) -0.046(5)
    C210 0.058(4) 0.063(4) 0.127(6) 0.007(3) 0.024(4) -0.036(4)
    C211 0.072(4) 0.049(3) 0.112(5) 0.005(3) 0.012(4) -0.032(3)
    C212 0.057(3) 0.039(3) 0.096(5) -0.003(2) 0.018(3) -0.020(3)
    C301 0.044(3) 0.032(2) 0.047(3) -0.003(2) 0.006(2) -0.005(2)
    C302 0.068(4) 0.041(3) 0.060(3) -0.013(3) 0.017(3) -0.010(2)
    C303 0.120(6) 0.061(4) 0.075(4) -0.026(4) 0.033(4) -0.032(3)
    C304 0.114(6) 0.042(3) 0.094(5) -0.026(3) 0.027(4) -0.026(3)
    C305 0.100(5) 0.035(3) 0.083(5) -0.015(3) 0.007(4) 0.002(3)
    C306 0.074(4) 0.033(3) 0.057(3) -0.010(2) 0.006(3) 0.001(2)
    C307 0.037(3) 0.031(2) 0.051(3) -0.0031(19) 0.009(2) -0.001(2)
    C308 0.043(3) 0.041(3) 0.052(3) 0.002(2) 0.005(2) -0.001(2)
    C309 0.045(3) 0.054(3) 0.070(4) 0.009(2) 0.002(3) 0.002(3)
    C310 0.045(3) 0.086(4) 0.092(5) 0.010(3) 0.022(3) -0.004(4)
    C311 0.064(4) 0.112(6) 0.078(4) 0.013(4) 0.031(4) 0.015(4)
    C312 0.050(3) 0.078(4) 0.059(3) 0.011(3) 0.017(3) 0.015(3)
    C401 0.046(3) 0.032(2) 0.045(3) 0.008(2) 0.006(2) 0.002(2)
    C402 0.066(3) 0.032(3) 0.071(4) 0.004(2) 0.027(3) 0.003(2)
    C403 0.092(5) 0.047(3) 0.097(5) 0.013(3) 0.052(4) -0.004(3)
    C404 0.109(5) 0.027(3) 0.109(5) 0.006(3) 0.046(4) -0.002(3)
    C405 0.092(5) 0.031(3) 0.100(5) 0.002(3) 0.047(4) 0.005(3)
    C406 0.066(3) 0.028(2) 0.076(4) 0.003(2) 0.030(3) 0.007(2)
    C407 0.054(3) 0.026(2) 0.040(3) 0.003(2) 0.001(2) 0.0065(19)
    C408 0.054(3) 0.042(3) 0.050(3) -0.002(2) 0.007(3) 0.003(2)
    C409 0.085(4) 0.055(3) 0.045(3) -0.003(3) 0.014(3) 0.012(3)
    C410 0.085(5) 0.077(4) 0.038(3) 0.000(3) -0.004(3) 0.016(3)
    C411 0.060(4) 0.085(4) 0.062(4) 0.001(3) -0.015(3) 0.017(3)
    C412 0.053(3) 0.059(3) 0.052(3) 0.003(3) 0.004(3) 0.014(3)
_geom_special_details
;
 All esds (except the esd in the dihedral angle between two l.s. planes)
 are estimated using the full covariance matrix.  The cell esds are taken
 into account individually in the estimation of esds in distances, angles
 and torsion angles; correlations between esds in cell parameters are only
 used when they are defined by crystal symmetry.  An approximate (isotropic)
 treatment of cell esds is used for estimating esds involving l.s. planes.
;
loop_
    _geom_bond_atom_site_label_1
    _geom_bond_atom_site_label_2
    _geom_bond_site_symmetry_2
    _geom_bond_distance
    _geom_bond_publ_flag
    Ir1 C1 . 2.044(4) ?
    Ir1 N3 . 2.077(4) ?
    Ir1 P1 . 2.3090(12) ?
    Ir1 P4 . 2.3151(11) ?
    Ir1 Cl2 . 2.4094(11) ?
    Ir1 Cl1 . 2.4595(12) ?
    P1 C101 . 1.821(5) ?
    P1 C107 . 1.825(5) ?
    P1 C2 . 1.842(4) ?
    P2 C201 . 1.800(5) ?
    P2 C2 . 1.808(4) ?
    P2 C207 . 1.808(5) ?
    P2 C1 . 1.837(4) ?
    P3 N2 . 1.586(4) ?
    P3 C301 . 1.795(4) ?
    P3 C307 . 1.812(5) ?
    P3 C3 . 1.821(4) ?
    P4 C407 . 1.832(5) ?
    P4 C3 . 1.837(5) ?
    P4 C401 . 1.842(5) ?
    N1 C1 . 1.280(5) ?
    N1 N2 . 1.445(5) ?
    N3 H3N . 0.81(5) ?
    N3 C4 . 1.270(6) ?
    C4 C5 . 1.462(7) ?
    C5 C10 . 1.371(7) ?
    C5 C6 . 1.386(7) ?
    C6 C7 . 1.380(8) ?
    C7 C8 . 1.382(10) ?
    C8 C9 . 1.347(10) ?
    C9 C10 . 1.387(8) ?
    C101 C105 . 1.385(7) ?
    C101 C102 . 1.397(7) ?
    C102 C103 . 1.375(8) ?
    C103 C104 . 1.362(9) ?
    C104 C106 . 1.365(9) ?
    C105 C106 . 1.377(8) ?
    C107 C108 . 1.382(7) ?
    C107 C112 . 1.388(7) ?
    C108 C109 . 1.404(8) ?
    C109 C110 . 1.354(9) ?
    C110 C111 . 1.368(9) ?
    C111 C112 . 1.409(8) ?
    C201 C202 . 1.382(7) ?
    C201 C206 . 1.383(7) ?
    C202 C203 . 1.373(8) ?
    C203 C204 . 1.385(9) ?
    C204 C205 . 1.356(8) ?
    C205 C206 . 1.371(7) ?
    C207 C212 . 1.376(7) ?
    C207 C208 . 1.376(7) ?
    C208 C209 . 1.399(8) ?
    C209 C210 . 1.350(8) ?
    C210 C211 . 1.355(9) ?
    C211 C212 . 1.372(8) ?
    C301 C302 . 1.381(7) ?
    C301 C306 . 1.384(7) ?
    C302 C303 . 1.395(7) ?
    C303 C304 . 1.364(9) ?
    C304 C305 . 1.365(9) ?
    C305 C306 . 1.375(7) ?
    C307 C312 . 1.383(7) ?
    C307 C308 . 1.389(6) ?
    C308 C309 . 1.370(7) ?
    C309 C310 . 1.363(8) ?
    C310 C311 . 1.378(9) ?
    C311 C312 . 1.389(8) ?
    C401 C402 . 1.375(7) ?
    C401 C406 . 1.389(7) ?
    C402 C403 . 1.392(7) ?
    C403 C404 . 1.379(8) ?
    C404 C405 . 1.373(8) ?
    C405 C406 . 1.374(7) ?
    C407 C408 . 1.392(7) ?
    C407 C412 . 1.394(7) ?
    C408 C409 . 1.382(7) ?
    C409 C410 . 1.384(8) ?
    C410 C411 . 1.355(9) ?
    C411 C412 . 1.400(7) ?
    N4 C11 . 1.162(13) ?
    C11 C12 . 1.391(13) ?
    N5 C13 . 1.175(14) ?
    C13 C14 . 1.403(14) ?
    N6 C15 . 1.172(14) ?
    C15 C16 . 1.380(15) ?
    N7 C17 . 1.112(13) ?
    C17 C18 . 1.432(13) ?
    N8 C20A . 0.81(3) ?
    N8 C19 . 1.152(17) ?
    N8 C19A . 1.48(3) ?
    C19 C19A . 0.88(6) ?
    C19 C20 . 1.456(17) ?
    C19 C20A . 1.61(4) ?
    C19 N8A . 1.77(5) ?
    C20 N8A . 1.20(4) ?
    C20 C19A . 1.52(3) ?
    N8A C19A . 1.158(14) ?
    C19A C20A . 1.465(15) ?
    N9 C21 . 1.242(15) ?
    C21 C22 . 1.453(16) ?
    N9A C21A . 1.183(17) ?
    C21A C22A . 1.510(18) ?
    C22A C24 . 1.36(5) ?
    C22A C23 . 1.37(5) ?
    N10 C23 . 1.159(15) ?
    C23 C24 . 1.433(16) ?
loop_
    _geom_angle_atom_site_label_1
    _geom_angle_atom_site_label_2
    _geom_angle_atom_site_label_3
    _geom_angle_site_symmetry_1
    _geom_angle_site_symmetry_3
    _geom_angle
    _geom_angle_publ_flag
    C1 Ir1 N3 . . 87.68(17) ?
    C1 Ir1 P1 . . 86.06(12) ?
    N3 Ir1 P1 . . 169.02(11) ?
    C1 Ir1 P4 . . 94.83(12) ?
    N3 Ir1 P4 . . 90.96(11) ?
    P1 Ir1 P4 . . 98.54(4) ?
    C1 Ir1 Cl2 . . 87.06(12) ?
    N3 Ir1 Cl2 . . 86.22(11) ?
    P1 Ir1 Cl2 . . 84.45(4) ?
    P4 Ir1 Cl2 . . 176.55(4) ?
    C1 Ir1 Cl1 . . 170.06(13) ?
    N3 Ir1 Cl1 . . 85.93(12) ?
    P1 Ir1 Cl1 . . 98.99(4) ?
    P4 Ir1 Cl1 . . 92.87(4) ?
    Cl2 Ir1 Cl1 . . 84.94(4) ?
    C101 P1 C107 . . 103.8(2) ?
    C101 P1 C2 . . 102.2(2) ?
    C107 P1 C2 . . 101.6(2) ?
    C101 P1 Ir1 . . 120.89(16) ?
    C107 P1 Ir1 . . 120.87(15) ?
    C2 P1 Ir1 . . 104.20(15) ?
    C201 P2 C2 . . 110.1(2) ?
    C201 P2 C207 . . 105.7(2) ?
    C2 P2 C207 . . 107.6(2) ?
    C201 P2 C1 . . 113.2(2) ?
    C2 P2 C1 . . 105.3(2) ?
    C207 P2 C1 . . 114.9(2) ?
    N2 P3 C301 . . 107.1(2) ?
    N2 P3 C307 . . 115.3(2) ?
    C301 P3 C307 . . 105.6(2) ?
    N2 P3 C3 . . 112.2(2) ?
    C301 P3 C3 . . 112.9(2) ?
    C307 P3 C3 . . 103.6(2) ?
    C407 P4 C3 . . 102.8(2) ?
    C407 P4 C401 . . 100.7(2) ?
    C3 P4 C401 . . 102.3(2) ?
    C407 P4 Ir1 . . 115.50(15) ?
    C3 P4 Ir1 . . 115.85(14) ?
    C401 P4 Ir1 . . 117.40(16) ?
    C1 N1 N2 . . 117.5(3) ?
    N1 N2 P3 . . 110.3(3) ?
    H3N N3 C4 . . 117(3) ?
    H3N N3 Ir1 . . 114(3) ?
    C4 N3 Ir1 . . 129.2(3) ?
    N1 C1 P2 . . 109.1(3) ?
    N1 C1 Ir1 . . 134.2(3) ?
    P2 C1 Ir1 . . 116.4(2) ?
    P2 C2 P1 . . 111.3(2) ?
    P3 C3 P4 . . 115.5(2) ?
    N3 C4 C5 . . 126.1(4) ?
    C10 C5 C6 . . 119.2(5) ?
    C10 C5 C4 . . 118.9(5) ?
    C6 C5 C4 . . 122.0(5) ?
    C7 C6 C5 . . 120.0(6) ?
    C6 C7 C8 . . 119.2(6) ?
    C9 C8 C7 . . 121.6(6) ?
    C8 C9 C10 . . 119.0(6) ?
    C5 C10 C9 . . 121.0(6) ?
    C105 C101 C102 . . 118.8(5) ?
    C105 C101 P1 . . 121.4(4) ?
    C102 C101 P1 . . 119.8(4) ?
    C103 C102 C101 . . 119.6(5) ?
    C104 C103 C102 . . 121.3(6) ?
    C103 C104 C106 . . 119.3(6) ?
    C106 C105 C101 . . 119.9(5) ?
    C104 C106 C105 . . 121.1(6) ?
    C108 C107 C112 . . 119.5(5) ?
    C108 C107 P1 . . 118.6(4) ?
    C112 C107 P1 . . 121.8(4) ?
    C107 C108 C109 . . 121.1(5) ?
    C110 C109 C108 . . 119.2(6) ?
    C109 C110 C111 . . 120.6(6) ?
    C110 C111 C112 . . 121.3(6) ?
    C107 C112 C111 . . 118.3(6) ?
    C202 C201 C206 . . 120.2(5) ?
    C202 C201 P2 . . 120.3(4) ?
    C206 C201 P2 . . 119.4(4) ?
    C203 C202 C201 . . 118.9(5) ?
    C202 C203 C204 . . 120.8(6) ?
    C205 C204 C203 . . 119.7(6) ?
    C204 C205 C206 . . 120.6(6) ?
    C205 C206 C201 . . 119.8(5) ?
    C212 C207 C208 . . 119.0(5) ?
    C212 C207 P2 . . 117.6(4) ?
    C208 C207 P2 . . 123.3(4) ?
    C207 C208 C209 . . 119.4(5) ?
    C210 C209 C208 . . 120.6(6) ?
    C209 C210 C211 . . 119.9(6) ?
    C210 C211 C212 . . 120.8(5) ?
    C211 C212 C207 . . 120.3(5) ?
    C302 C301 C306 . . 119.8(4) ?
    C302 C301 P3 . . 119.3(4) ?
    C306 C301 P3 . . 120.5(4) ?
    C301 C302 C303 . . 119.2(5) ?
    C304 C303 C302 . . 120.3(6) ?
    C303 C304 C305 . . 120.2(5) ?
    C304 C305 C306 . . 120.6(6) ?
    C305 C306 C301 . . 119.8(5) ?
    C312 C307 C308 . . 119.1(5) ?
    C312 C307 P3 . . 122.9(4) ?
    C308 C307 P3 . . 117.9(4) ?
    C309 C308 C307 . . 120.3(5) ?
    C310 C309 C308 . . 120.7(5) ?
    C309 C310 C311 . . 119.9(6) ?
    C310 C311 C312 . . 120.1(6) ?
    C307 C312 C311 . . 119.8(5) ?
    C402 C401 C406 . . 118.5(4) ?
    C402 C401 P4 . . 123.6(4) ?
    C406 C401 P4 . . 117.9(4) ?
    C401 C402 C403 . . 121.0(5) ?
    C404 C403 C402 . . 119.5(6) ?
    C405 C404 C403 . . 119.8(5) ?
    C404 C405 C406 . . 120.4(5) ?
    C405 C406 C401 . . 120.8(5) ?
    C408 C407 C412 . . 118.8(4) ?
    C408 C407 P4 . . 123.5(4) ?
    C412 C407 P4 . . 117.6(4) ?
    C409 C408 C407 . . 120.0(5) ?
    C408 C409 C410 . . 120.5(6) ?
    C411 C410 C409 . . 120.4(5) ?
    C410 C411 C412 . . 120.0(6) ?
    C407 C412 C411 . . 120.3(6) ?
    N4 C11 C12 . . 172(2) ?
    N5 C13 C14 . . 171(3) ?
    N6 C15 C16 . . 160(3) ?
    N7 C17 C18 . . 167(2) ?
    C20A N8 C19 . . 109(4) ?
    C20A N8 C19A . . 73(2) ?
    C19 N8 C19A . . 37(3) ?
    C19A C19 N8 . . 92(4) ?
    C19A C19 C20 . . 77(3) ?
    N8 C19 C20 . . 169(6) ?
    C19A C19 C20A . . 64(3) ?
    N8 C19 C20A . . 28.5(18) ?
    C20 C19 C20A . . 141(5) ?
    C19A C19 N8A . . 34.6(18) ?
    N8 C19 N8A . . 127(5) ?
    C20 C19 N8A . . 42.4(19) ?
    C20A C19 N8A . . 99(3) ?
    N8A C20 C19 . . 83(3) ?
    N8A C20 C19A . . 48.5(13) ?
    C19 C20 C19A . . 34(2) ?
    C19A N8A C20 . . 80(2) ?
    C19A N8A C19 . . 25.6(17) ?
    C20 N8A C19 . . 54.7(16) ?
    C19 C19A N8A . . 120(3) ?
    C19 C19A C20A . . 83(2) ?
    N8A C19A C20A . . 157(3) ?
    C19 C19A N8 . . 51.1(19) ?
    N8A C19A N8 . . 170(2) ?
    C20A C19A N8 . . 32.1(11) ?
    C19 C19A C20 . . 69(2) ?
    N8A C19A C20 . . 51.1(16) ?
    C20A C19A C20 . . 152(2) ?
    N8 C19A C20 . . 120(2) ?
    N8 C20A C19A . . 75(2) ?
    N8 C20A C19 . . 42(2) ?
    C19A C20A C19 . . 32.8(19) ?
    N9 C21 C22 . . 143(2) ?
    N9A C21A C22A . . 144(3) ?
    C24 C22A C23 . . 63(2) ?
    C24 C22A C21A . . 122(4) ?
    C23 C22A C21A . . 108(4) ?
    N10 C23 C22A . . 118(4) ?
    N10 C23 C24 . . 170(4) ?
    C22A C23 C24 . . 58(2) ?
    C22A C24 C23 . . 59(2) ?
loop_
    _geom_torsion_atom_site_label_1
    _geom_torsion_atom_site_label_2
    _geom_torsion_atom_site_label_3
    _geom_torsion_atom_site_label_4
    _geom_torsion_site_symmetry_1
    _geom_torsion_site_symmetry_2
    _geom_torsion_site_symmetry_3
    _geom_torsion_site_symmetry_4
    _geom_torsion
    _geom_torsion_publ_flag
    C1 N1 N2 P3 . . . . 96.1(4) ?
    C301 P3 N2 N1 . . . . 172.0(3) ?
    C307 P3 N2 N1 . . . . 54.7(3) ?
    C3 P3 N2 N1 . . . . -63.5(3) ?
    N2 N1 C1 P2 . . . . 176.7(3) ?
    N2 N1 C1 Ir1 . . . . 3.4(6) ?
    C201 P2 C1 N1 . . . . -75.6(4) ?
    C2 P2 C1 N1 . . . . 164.1(3) ?
    C207 P2 C1 N1 . . . . 46.0(4) ?
    C201 P2 C1 Ir1 . . . . 99.0(3) ?
    C2 P2 C1 Ir1 . . . . -21.3(3) ?
    C207 P2 C1 Ir1 . . . . -139.4(2) ?
    C201 P2 C2 P1 . . . . -132.6(3) ?
    C207 P2 C2 P1 . . . . 112.7(3) ?
    C1 P2 C2 P1 . . . . -10.2(3) ?
    C101 P1 C2 P2 . . . . 159.1(3) ?
    C107 P1 C2 P2 . . . . -93.8(3) ?
    Ir1 P1 C2 P2 . . . . 32.5(3) ?
    N2 P3 C3 P4 . . . . -35.6(3) ?
    C301 P3 C3 P4 . . . . 85.6(3) ?
    C307 P3 C3 P4 . . . . -160.6(2) ?
    C407 P4 C3 P3 . . . . -174.1(2) ?
    C401 P4 C3 P3 . . . . -70.0(3) ?
    Ir1 P4 C3 P3 . . . . 59.0(3) ?
    H3N N3 C4 C5 . . . . -7(4) ?
    Ir1 N3 C4 C5 . . . . -179.8(3) ?
    N3 C4 C5 C10 . . . . 161.9(5) ?
    N3 C4 C5 C6 . . . . -18.8(8) ?
    C10 C5 C6 C7 . . . . -1.4(8) ?
    C4 C5 C6 C7 . . . . 179.4(5) ?
    C5 C6 C7 C8 . . . . -0.4(10) ?
    C6 C7 C8 C9 . . . . 1.3(11) ?
    C7 C8 C9 C10 . . . . -0.5(11) ?
    C6 C5 C10 C9 . . . . 2.2(8) ?
    C4 C5 C10 C9 . . . . -178.5(5) ?
    C8 C9 C10 C5 . . . . -1.3(10) ?
    C107 P1 C101 C105 . . . . -88.5(5) ?
    C2 P1 C101 C105 . . . . 16.9(5) ?
    Ir1 P1 C101 C105 . . . . 131.8(4) ?
    C107 P1 C101 C102 . . . . 89.6(5) ?
    C2 P1 C101 C102 . . . . -165.0(4) ?
    Ir1 P1 C101 C102 . . . . -50.1(5) ?
    C105 C101 C102 C103 . . . . -0.2(8) ?
    P1 C101 C102 C103 . . . . -178.3(5) ?
    C101 C102 C103 C104 . . . . -0.7(10) ?
    C102 C103 C104 C106 . . . . 0.4(11) ?
    C102 C101 C105 C106 . . . . 1.4(9) ?
    P1 C101 C105 C106 . . . . 179.5(5) ?
    C103 C104 C106 C105 . . . . 0.9(11) ?
    C101 C105 C106 C104 . . . . -1.8(10) ?
    C101 P1 C107 C108 . . . . 160.6(4) ?
    C2 P1 C107 C108 . . . . 54.9(4) ?
    Ir1 P1 C107 C108 . . . . -59.6(4) ?
    C101 P1 C107 C112 . . . . -16.6(4) ?
    C2 P1 C107 C112 . . . . -122.4(4) ?
    Ir1 P1 C107 C112 . . . . 123.2(4) ?
    C112 C107 C108 C109 . . . . -0.4(7) ?
    P1 C107 C108 C109 . . . . -177.7(4) ?
    C107 C108 C109 C110 . . . . 0.7(8) ?
    C108 C109 C110 C111 . . . . -0.4(9) ?
    C109 C110 C111 C112 . . . . -0.2(9) ?
    C108 C107 C112 C111 . . . . -0.2(7) ?
    P1 C107 C112 C111 . . . . 177.0(4) ?
    C110 C111 C112 C107 . . . . 0.5(8) ?
    C2 P2 C201 C202 . . . . -30.7(5) ?
    C207 P2 C201 C202 . . . . 85.1(5) ?
    C1 P2 C201 C202 . . . . -148.2(4) ?
    C2 P2 C201 C206 . . . . 154.1(4) ?
    C207 P2 C201 C206 . . . . -90.1(5) ?
    C1 P2 C201 C206 . . . . 36.6(5) ?
    C206 C201 C202 C203 . . . . -0.6(9) ?
    P2 C201 C202 C203 . . . . -175.7(5) ?
    C201 C202 C203 C204 . . . . -1.0(11) ?
    C202 C203 C204 C205 . . . . 1.8(12) ?
    C203 C204 C205 C206 . . . . -1.2(11) ?
    C204 C205 C206 C201 . . . . -0.3(10) ?
    C202 C201 C206 C205 . . . . 1.2(9) ?
    P2 C201 C206 C205 . . . . 176.4(5) ?
    C201 P2 C207 C212 . . . . -68.6(5) ?
    C2 P2 C207 C212 . . . . 48.9(5) ?
    C1 P2 C207 C212 . . . . 165.8(4) ?
    C201 P2 C207 C208 . . . . 107.7(5) ?
    C2 P2 C207 C208 . . . . -134.7(5) ?
    C1 P2 C207 C208 . . . . -17.9(6) ?
    C212 C207 C208 C209 . . . . -2.4(10) ?
    P2 C207 C208 C209 . . . . -178.7(6) ?
    C207 C208 C209 C210 . . . . 2.1(12) ?
    C208 C209 C210 C211 . . . . 0.2(13) ?
    C209 C210 C211 C212 . . . . -2.1(12) ?
    C210 C211 C212 C207 . . . . 1.7(11) ?
    C208 C207 C212 C211 . . . . 0.6(9) ?
    P2 C207 C212 C211 . . . . 177.1(5) ?
    N2 P3 C301 C302 . . . . -16.6(5) ?
    C307 P3 C301 C302 . . . . 106.8(4) ?
    C3 P3 C301 C302 . . . . -140.7(4) ?
    N2 P3 C301 C306 . . . . 170.8(4) ?
    C307 P3 C301 C306 . . . . -65.8(5) ?
    C3 P3 C301 C306 . . . . 46.8(5) ?
    C306 C301 C302 C303 . . . . -2.7(8) ?
    P3 C301 C302 C303 . . . . -175.3(5) ?
    C301 C302 C303 C304 . . . . 1.8(10) ?
    C302 C303 C304 C305 . . . . -0.5(12) ?
    C303 C304 C305 C306 . . . . 0.2(11) ?
    C304 C305 C306 C301 . . . . -1.2(10) ?
    C302 C301 C306 C305 . . . . 2.4(8) ?
    P3 C301 C306 C305 . . . . 174.9(5) ?
    N2 P3 C307 C312 . . . . -153.8(4) ?
    C301 P3 C307 C312 . . . . 88.1(5) ?
    C3 P3 C307 C312 . . . . -30.8(5) ?
    N2 P3 C307 C308 . . . . 29.0(4) ?
    C301 P3 C307 C308 . . . . -89.1(4) ?
    C3 P3 C307 C308 . . . . 152.0(4) ?
    C312 C307 C308 C309 . . . . -0.5(7) ?
    P3 C307 C308 C309 . . . . 176.8(4) ?
    C307 C308 C309 C310 . . . . 1.5(8) ?
    C308 C309 C310 C311 . . . . -1.3(10) ?
    C309 C310 C311 C312 . . . . 0.3(11) ?
    C308 C307 C312 C311 . . . . -0.5(8) ?
    P3 C307 C312 C311 . . . . -177.7(5) ?
    C310 C311 C312 C307 . . . . 0.6(10) ?
    C407 P4 C401 C402 . . . . -110.3(5) ?
    C3 P4 C401 C402 . . . . 144.0(4) ?
    Ir1 P4 C401 C402 . . . . 16.0(5) ?
    C407 P4 C401 C406 . . . . 66.2(4) ?
    C3 P4 C401 C406 . . . . -39.5(4) ?
    Ir1 P4 C401 C406 . . . . -167.5(3) ?
    C406 C401 C402 C403 . . . . 2.5(8) ?
    P4 C401 C402 C403 . . . . 178.9(5) ?
    C401 C402 C403 C404 . . . . -0.6(10) ?
    C402 C403 C404 C405 . . . . -1.4(11) ?
    C403 C404 C405 C406 . . . . 1.6(11) ?
    C404 C405 C406 C401 . . . . 0.3(10) ?
    C402 C401 C406 C405 . . . . -2.3(8) ?
    P4 C401 C406 C405 . . . . -179.0(5) ?
    C3 P4 C407 C408 . . . . 2.9(4) ?
    C401 P4 C407 C408 . . . . -102.4(4) ?
    Ir1 P4 C407 C408 . . . . 130.0(4) ?
    C3 P4 C407 C412 . . . . 179.6(4) ?
    C401 P4 C407 C412 . . . . 74.2(4) ?
    Ir1 P4 C407 C412 . . . . -53.3(4) ?
    C412 C407 C408 C409 . . . . 0.5(7) ?
    P4 C407 C408 C409 . . . . 177.2(4) ?
    C407 C408 C409 C410 . . . . 0.5(8) ?
    C408 C409 C410 C411 . . . . -0.5(9) ?
    C409 C410 C411 C412 . . . . -0.6(10) ?
    C408 C407 C412 C411 . . . . -1.5(8) ?
    P4 C407 C412 C411 . . . . -178.4(4) ?
    C410 C411 C412 C407 . . . . 1.6(9) ?
    C20A N8 C19 C19A . . . . 8(7) ?
    C20A N8 C19 C20 . . . .  3E1(3)
                                   ?
    C19A N8 C19 C20 . . . .  2E1(3)
                                   ?
    C19A N8 C19 C20A . . . . -8(7) ?
    C20A N8 C19 N8A . . . . 11(7) ?
    C19A N8 C19 N8A . . . . 2.5(17) ?
    C19A C19 C20 N8A . . . . 0(5) ?
    N8 C19 C20 N8A . . . .  -2E1(3)
                                   ?
    C20A C19 C20 N8A . . . . 0(8) ?
    N8 C19 C20 C19A . . . .  -2E1(3)
                                    ?
    C20A C19 C20 C19A . . . . 1(4) ?
    N8A C19 C20 C19A . . . . 0(5) ?
    C19 C20 N8A C19A . . . . 0(3) ?
    C19A C20 N8A C19 . . . . 0(3) ?
    N8 C19 N8A C19A . . . . -4(3) ?
    C20 C19 N8A C19A . . . . -180(8) ?
    C20A C19 N8A C19A . . . . 1(4) ?
    C19A C19 N8A C20 . . . . 180(8) ?
    N8 C19 N8A C20 . . . . 175(8) ?
    C20A C19 N8A C20 . . . . -180(5) ?
    N8 C19 C19A N8A . . . . 176(2) ?
    C20 C19 C19A N8A . . . . 0(5) ?
    C20A C19 C19A N8A . . . . -179(4) ?
    N8 C19 C19A C20A . . . . -4(4) ?
    C20 C19 C19A C20A . . . . 180(3) ?
    N8A C19 C19A C20A . . . . 179(4) ?
    C20 C19 C19A N8 . . . . -176(5) ?
    C20A C19 C19A N8 . . . . 4(4) ?
    N8A C19 C19A N8 . . . . -176(2) ?
    N8 C19 C19A C20 . . . . 176(5) ?
    C20A C19 C19A C20 . . . . -180(3) ?
    N8A C19 C19A C20 . . . . 0(5) ?
    C20 N8A C19A C19 . . . . 0(6) ?
    C20 N8A C19A C20A . . . . -178(6) ?
    C19 N8A C19A C20A . . . . -178(11) ?
    C19 N8A C19A C20 . . . . 0(6) ?
    C20A N8 C19A C19 . . . . -172(7) ?
    C19 N8 C19A C20A . . . . 172(7) ?
    C20A N8 C19A C20 . . . . -176(3) ?
    C19 N8 C19A C20 . . . . -4(6) ?
    N8A C20 C19A C19 . . . . 180(6) ?
    C19 C20 C19A N8A . . . . -180(6) ?
    N8A C20 C19A C20A . . . . 179(5) ?
    C19 C20 C19A C20A . . . . -1(5) ?
    N8A C20 C19A N8 . . . . -177(3) ?
    C19 C20 C19A N8 . . . . 3(5) ?
    C19 N8 C20A C19A . . . . -5(4) ?
    C19A N8 C20A C19 . . . . 5(4) ?
    C19 C19A C20A N8 . . . . 6(5) ?
    N8A C19A C20A N8 . . . . -175(6) ?
    C20 C19A C20A N8 . . . . 7(6) ?
    N8A C19A C20A C19 . . . . 178(9) ?
    N8 C19A C20A C19 . . . . -6(5) ?
    C20 C19A C20A C19 . . . . 1(5) ?
    C19A C19 C20A N8 . . . . -171(8) ?
    C20 C19 C20A N8 . . . . -172(10) ?
    N8A C19 C20A N8 . . . . -171(6) ?
    N8 C19 C20A C19A . . . . 171(8) ?
    C20 C19 C20A C19A . . . . -1(4) ?
    N8A C19 C20A C19A . . . . 0(2) ?
    N9A C21A C22A C24 . . . . -123(7) ?
    N9A C21A C22A C23 . . . . 167(6) ?
    C24 C22A C23 N10 . . . . 170(4) ?
    C21A C22A C23 N10 . . . . -73(5) ?
    C21A C22A C23 C24 . . . . 117(5) ?
    C21A C22A C24 C23 . . . . -96(5) ?
loop_
    _geom_hbond_atom_site_label_D
    _geom_hbond_atom_site_label_H
    _geom_hbond_atom_site_label_A
    _geom_hbond_site_symmetry_A
    _geom_hbond_distance_DH
    _geom_hbond_distance_HA
    _geom_hbond_distance_DA
    _geom_hbond_angle_DHA
    _geom_hbond_publ_flag
    N3 H3N N2 . 0.82(5) 2.15(5) 2.807(6) 138(4) yes
    C208 H208 N1 . 0.93 2.41 3.088(7) 130 yes
    C402 H402 N3 . 0.93 2.56 3.120(6) 119 yes
    C102 H102 Cl1 . 0.93 2.71 3.329(5) 125 yes
    C402 H402 Cl1 . 0.93 2.66 3.428(5) 140 yes
    C412 H412 Cl1 . 0.93 2.60 3.440(5) 151 yes
    C3 H3A Cl3 . 0.97 2.63 3.563(5) 162 yes
    C105 H105 Cl3 2_655 0.93 2.69 3.586(7) 162 yes
    C408 H408 Cl3 . 0.93 2.82 3.533(6) 134 yes
_shelx_space_group_comment
;
The symmetry employed for this shelxl refinement is uniquely defined
by the following loop, which should always be used as a source of
symmetry information in preference to the above space-group names.
They are only intended as comments.
;
_shelx_estimated_absorpt_T_min     ?
_shelx_estimated_absorpt_T_max     ?
_shelx_hkl_file
;
 -19  -2  13   10.37    4.70
 -19  -2  14    2.59    5.28
 -19  -1  12   13.03    4.91
 -19  -1  13   -2.99    4.39
 -19  -1  14    6.10    5.68
 -19   0  11   37.09    6.94
 -19   0  12    8.82    4.28
 -19   0  13    1.10    5.10
 -19   0  14    0.20    4.63
 -19   1  10   20.43    7.23
 -19   1  11    5.90    3.60
 -19   1  12   14.36    5.38
 -19   1  13    7.08    5.00
 -19   1  14    4.58    4.28
 -19   2   9   28.62    7.38
 -19   2  10   -1.59    3.88
 -19   2  11   11.29    4.91
 -19   2  12    2.31    5.02
 -19   2  13    9.67    4.98
 -19   2  14   12.67    5.27
 -19   3   9   10.37    4.89
 -19   3  10   -2.10    4.61
 -19   3  11    7.62    5.19
 -19   3  12   26.01    6.02
 -19   3  13    3.31    5.71
 -19   4   8    0.00    1.00
 -19   4   9   38.44    6.70
 -19   4  10   -1.59    5.29
 -19   4  11   29.38    6.18
 -19   4  12    6.40    5.52
 -19   4  13   38.32    7.43
 -19   5   7    1.21    3.72
 -19   5   8   21.34    5.45
 -19   5   9    2.69    4.30
 -19   5  10   13.91    5.82
 -19   5  11    7.02    5.30
 -19   5  12   68.23    8.76
 -19   6   7    7.18    5.68
 -19   6   8    9.80    4.70
 -19   6   9   33.76    5.46
 -19   6  10    1.49    4.88
 -18  -7  14    0.79    5.38
 -18  -7  15    6.50    5.41
 -18  -6  13   15.29    9.93
 -18  -6  14   38.07    5.80
 -18  -6  15    2.99    5.40
 -18  -6  16   33.64    6.73
 -18  -5  12   12.53    7.43
 -18  -5  13   44.49    6.54
 -18  -5  14   -1.49    4.29
 -18  -5  15    3.20    5.19
 -18  -5  16    8.41    6.73
 -18  -5  17   31.58    7.19
 -18  -4  11    1.90    3.39
 -18  -4  12    5.71    3.68
 -18  -4  13   -1.69    3.98
 -18  -4  14   23.62    5.25
 -18  -4  15    8.82    7.72
 -18  -4  16   17.72    6.06
 -18  -4  17    4.71    5.60
 -18  -3  10    4.71    3.99
 -18  -3  11    9.67    3.98
 -18  -3  12   -3.10    4.29
 -18  -3  13   48.16    6.66
 -18  -3  14   -4.28    5.80
 -18  -3  15    0.59    7.45
 -18  -3  16    1.49    5.37
 -18  -3  17   39.06    7.75
 -18  -3  18    9.12    6.28
 -18  -2   9   -6.60    3.70
 -18  -2  10   62.41   10.59
 -18  -2  11    1.30    4.20
 -18  -2  12   21.07    4.22
 -18  -2  13    7.18    8.68
 -18  -2  14   27.35    9.52
 -18  -2  15   -6.81    4.23
 -18  -2  16   19.62    7.27
 -18  -2  17   10.50    6.29
 -18  -2  18   21.90    7.21
 -18  -1   8    5.71    4.40
 -18  -1   9   80.28   12.01
 -18  -1  10    2.31    3.22
 -18  -1  11    4.00    3.00
 -18  -1  12    4.00    6.68
 -18  -1  13   28.52    4.91
 -18  -1  14    2.89    4.39
 -18  -1  15    5.90    6.51
 -18  -1  16   -2.69    5.38
 -18  -1  17   36.24    8.19
 -18  -1  18   16.40   12.39
 -18   0   7    4.80    3.90
 -18   0   8   26.63    5.26
 -18   0   9    0.00    1.00
 -18   0  10   26.21    5.43
 -18   0  11    2.19    6.19
 -18   0  12   10.50    4.28
 -18   0  13   -2.31    4.50
 -18   0  14   39.94    6.07
 -18   0  15   -3.88    4.57
 -18   0  16   36.84    7.65
 -18   0  17    1.99    6.18
 -18   1   6    4.28    3.81
 -18   1   7   23.91    4.50
 -18   1   8    3.88    7.49
 -18   1   9   69.56    8.67
 -18   1  11   -0.50    3.92
 -18   1  12   -1.21    3.92
 -18   1  13   41.09    6.28
 -18   1  14    1.39    5.69
 -18   1  15   -2.79    5.58
 -18   1  16    8.12    7.01
 -18   2   5    7.29    3.67
 -18   2   6   81.90    7.24
 -18   2   7   -0.79    6.57
 -18   2   8   19.62    5.32
 -18   2  10   29.92    7.33
 -18   2  11   -2.40    4.09
 -18   2  12   18.66    5.88
 -18   2  13   -1.10    4.09
 -18   2  14   10.30    5.71
 -18   2  15    6.30    6.68
 -18   2  16    5.29    5.38
 -18   2  17   11.02    4.71
 -18   2  18   20.88    6.67
 -18   3   5   57.46    6.06
 -18   3   6   20.98   10.08
 -18   3   7   16.81    4.43
 -18   3   8    1.99    3.30
 -18   3   9   47.75    8.43
 -18   3  10   -1.90    4.00
 -18   3  11    9.92    4.79
 -18   3  12    3.50    5.20
 -18   3  13   35.16    5.81
 -18   3  15   -4.00    5.40
 -18   3  16    1.99    9.16
 -18   3  17   28.84    7.41
 -18   4   4    3.69    3.19
 -18   4   5   11.83    3.72
 -18   4   6   47.33    6.05
 -18   4   7    2.10    3.51
 -18   4   8    6.00    6.62
 -18   4   9   -3.88    4.18
 -18   4  10   53.00    6.99
 -18   4  11    6.10    5.29
 -18   4  12    8.12    5.93
 -18   4  13    2.10    5.02
 -18   4  14   19.80    5.07
 -18   4  15   29.81   11.36
 -18   5   4    0.30    3.21
 -18   5   5   11.97    4.71
 -18   5   6    8.29    3.92
 -18   5   7   18.32    5.31
 -18   5   8    1.21    4.03
 -18   5   9   29.48    5.86
 -18   5  10    8.88    4.77
 -18   5  11    7.02    5.19
 -18   5  12    1.90    5.71
 -18   5  13   61.94    9.44
 -18   5  15   -2.40    3.91
 -18   5  16    8.01    3.91
 -18   5  17   27.88    5.60
 -18   6   4    0.40    3.59
 -18   6   5    1.80    3.99
 -18   6   6   25.70    9.63
 -18   6   7   -0.50    5.42
 -18   6   8   -5.38    3.99
 -18   6   9    4.80    5.30
 -18   6  10   44.76    6.69
 -18   6  11    3.31    4.30
 -18   6  12   35.52    7.27
 -18   6  13   -7.78   11.38
 -18   6  15    6.20    5.68
 -18   6  16   60.06   52.85
 -18   7   4   12.18    4.89
 -18   7   5   21.07    4.87
 -18   7   6   17.14    7.12
 -18   7   7    8.01    4.41
 -18   7   8   18.32    6.93
 -18   7   9   32.26    6.25
 -18   7  10   -0.71    6.13
 -18   7  11    5.90    6.12
 -18   7  12    1.99    8.69
 -18   7  13   69.39    8.83
 -18   7  14   -2.59    5.28
 -18   7  15   28.94   60.69
 -18   8   4    6.40    5.01
 -18   8   5    3.50    6.69
 -18   8   6   20.70    7.01
 -18   8   7   12.60    4.83
 -18   8   8    1.69    5.28
 -18   8   9    7.18    7.77
 -18   8  10   55.65    9.55
 -18   8  11   42.90    7.34
 -18   8  12   27.77    6.43
 -18   8  13    3.88    5.79
 -18   8  14   19.89    5.17
 -18   9   4   15.21    5.30
 -18   9   5   23.81    6.25
 -18   9   6   -1.10    5.50
 -18   9   7   18.40    7.72
 -18   9   8   13.47    6.09
 -18   9   9   40.20    6.59
 -18   9  10   27.46    5.34
 -18   9  11    1.30    4.31
 -18   9  12   22.09    6.49
 -18  10   5    7.62    6.02
 -18  10   6   65.12    8.72
 -18  10   7   18.84    4.43
 -18  10   8    1.00    4.30
 -18  10   9   21.90   15.54
 -18  10  10   34.81    8.26
 -17 -10  14   -2.50    4.71
 -17 -10  15   11.42    5.68
 -17  -9  12    9.80    4.01
 -17  -9  13   17.89   12.18
 -17  -9  14   54.02    7.64
 -17  -9  15    3.88    5.59
 -17  -9  16   -1.21    5.72
 -17  -8  11  100.00   11.40
 -17  -8  12   13.62    4.58
 -17  -8  13   31.02    5.79
 -17  -8  14    1.10    5.31
 -17  -8  15   31.92    5.76
 -17  -8  16    2.99    8.58
 -17  -8  17   39.82    6.94
 -17  -7  10   80.10    9.49
 -17  -7  11    7.67    4.99
 -17  -7  12   11.97    4.01
 -17  -7  13    6.92    5.52
 -17  -7  14  132.94   12.91
 -17  -7  15   25.60    8.60
 -17  -7  16   -7.18    5.09
 -17  -7  17    5.52    6.11
 -17  -7  18   39.82    6.69
 -17  -6   9   -1.10    2.79
 -17  -6  10   -2.89    3.60
 -17  -6  11   76.04    8.89
 -17  -6  12    5.71    5.02
 -17  -6  13   28.94    5.38
 -17  -6  14    4.49    4.41
 -17  -6  15   62.57    9.02
 -17  -6  16   -6.40    7.29
 -17  -6  17   64.48    7.87
 -17  -6  18   -0.90    7.31
 -17  -6  19    8.01   17.04
 -17  -5   8   12.89    3.09
 -17  -5   9    2.19    4.59
 -17  -5  10   43.82    5.30
 -17  -5  11    2.89    3.91
 -17  -5  12   10.63    3.98
 -17  -5  13    2.10    6.00
 -17  -5  14  101.20   10.46
 -17  -5  15    6.50    5.30
 -17  -5  16   -1.49    4.49
 -17  -5  17    8.58    6.68
 -17  -5  18   27.35    7.85
 -17  -5  19   25.10    8.82
 -17  -4   7   21.07    3.40
 -17  -4   8    5.81    3.81
 -17  -4  10    2.79    5.88
 -17  -4  11   55.20    6.54
 -17  -4  12    8.58    5.22
 -17  -4  13   19.80    6.41
 -17  -4  14    3.31    5.42
 -17  -4  15   36.24    7.34
 -17  -4  16   24.01    7.55
 -17  -4  17   17.72    5.73
 -17  -4  18   14.98    6.50
 -17  -4  19    6.20    4.58
 -17  -4  20    4.08    8.00
 -17  -3   6   30.25    3.85
 -17  -3   7    6.60    3.39
 -17  -3   8   19.80    8.72
 -17  -3   9    4.00    3.72
 -17  -3  10   38.81    4.73
 -17  -3  11   -0.10    3.44
 -17  -3  12   -0.30    3.52
 -17  -3  13    8.53    5.49
 -17  -3  14   26.11    5.72
 -17  -3  15    2.79    4.58
 -17  -3  16    6.71    7.41
 -17  -3  17   13.40    7.17
 -17  -3  18   41.22    5.65
 -17  -3  20   -1.39    6.28
 -17  -2   5    6.30    2.51
 -17  -2   6    4.88    1.99
 -17  -2   7  100.40    8.62
 -17  -2   8    2.10    8.70
 -17  -2   9    4.58    3.21
 -17  -2  10    1.39    3.19
 -17  -2  11   69.72   10.02
 -17  -2  12    8.01    3.79
 -17  -2  13   16.56    4.56
 -17  -2  14   -5.29    4.78
 -17  -2  15    5.38    7.01
 -17  -2  16   14.82    5.47
 -17  -2  17    9.80    5.32
 -17  -2  20   82.08   58.53
 -17  -1   4  113.42    8.95
 -17  -1   5    3.39    2.50
 -17  -1   6   61.78    7.07
 -17  -1   7   36.60   10.89
 -17  -1   8   84.64    7.73
 -17  -1   9    2.89    4.18
 -17  -1  10   24.70    4.47
 -17  -1  11   -1.10    3.40
 -17  -1  12   22.00    5.25
 -17  -1  14   29.48    5.43
 -17  -1  15    7.08    7.29
 -17  -1  16   10.37   11.46
 -17  -1  18   44.89    6.83
 -17  -1  19   -5.29    4.78
 -17   0   3  162.05   12.48
 -17   0   4   -0.79    2.69
 -17   0   5    9.67    3.92
 -17   0   6   35.16   13.05
 -17   0   7  235.62   17.19
 -17   0   8    7.62    4.69
 -17   0   9   10.37    4.19
 -17   0  10   20.98   10.72
 -17   0  11   20.43    5.33
 -17   0  12    3.80    6.32
 -17   0  13    1.49    4.07
 -17   0  14   -0.20    4.43
 -17   0  15   21.16    3.86
 -17   0  16   -2.10    5.39
 -17   0  17    0.40    3.69
 -17   0  18   -0.90    4.31
 -17   0  20   -4.88    4.60
 -17   1   3    2.69    2.59
 -17   1   4  131.10   11.91
 -17   1   5   14.98   10.53
 -17   1   6   69.06    6.65
 -17   1   7    8.41    3.71
 -17   1   8  111.09   10.33
 -17   1   9   -0.90    7.51
 -17   1  10   38.32    5.45
 -17   1  11    6.00    5.68
 -17   1  12    0.79    4.57
 -17   1  13    0.00    1.00
 -17   1  14   10.63    4.82
 -17   1  19   11.22    5.09
 -17   1  20   11.70    4.92
 -17   2   3   78.85    7.81
 -17   2   4    7.02    8.53
 -17   2   5    0.90    3.71
 -17   2   6    6.40    3.69
 -17   2   7  100.80   10.04
 -17   2   8   16.40    4.29
 -17   2   9    4.28    3.81
 -17   2  10    1.90    4.00
 -17   2  11   60.22    7.45
 -17   2  12   -0.71    4.12
 -17   2  14    3.31    3.71
 -17   2  15   13.03    5.13
 -17   2  16    9.99    3.92
 -17   2  17   18.66    5.36
 -17   2  18    6.30    4.72
 -17   2  19    9.12    4.71
 -17   3   3   -6.10    4.10
 -17   3   4   60.06    5.58
 -17   3   5    6.30    3.11
 -17   3   6   33.76    5.58
 -17   3   7    9.42    3.50
 -17   3   8   18.66    4.58
 -17   3   9   -3.88    3.98
 -17   3  10   51.41    8.17
 -17   3  11    1.10    3.91
 -17   3  12    5.02    4.79
 -17   3  13   -1.90    3.89
 -17   3  16   -1.00    4.60
 -17   3  17    0.00    1.00
 -17   3  20    3.31    4.91
 -17   4   3   36.60    5.81
 -17   4   4    1.59    3.88
 -17   4   5    5.81    3.08
 -17   4   6    5.71    6.50
 -17   4   7   13.91    3.80
 -17   4   8   -1.49    3.78
 -17   4   9   14.90    7.33
 -17   4  10    0.20    3.52
 -17   4  11   58.83    7.82
 -17   4  12   11.02    4.78
 -17   4  14    8.18    4.69
 -17   4  18    3.69    4.11
 -17   4  19    4.88    5.30
 -17   4  20   13.99    8.60
 -17   5   3    0.30    2.82
 -17   5   4    3.61    3.12
 -17   5   5    7.29    7.02
 -17   5   6   11.02    3.39
 -17   5   7    9.49    4.80
 -17   5   8   12.32    6.88
 -17   5   9   -2.31    3.62
 -17   5  10   55.65    6.56
 -17   5  11    5.29    4.60
 -17   5  12   10.11    4.32
 -17   5  15    8.53    4.32
 -17   5  16   -5.90    6.42
 -17   5  17   -0.90    4.50
 -17   5  18   34.22    5.85
 -17   6   3   19.71    3.73
 -17   6   4    9.67    7.28
 -17   6   5    3.39    4.38
 -17   6   6   -6.20    5.48
 -17   6   7   36.84    4.86
 -17   6   8   -3.10    3.59
 -17   6   9    0.40    4.38
 -17   6  10    1.80    4.40
 -17   6  11   68.39   11.08
 -17   6  13   22.56    4.66
 -17   7   3    8.29    5.18
 -17   7   4   14.82    4.77
 -17   7   5    9.49    4.31
 -17   7   6   27.98    4.97
 -17   7   7    9.30    4.51
 -17   7   8   11.09    4.80
 -17   7   9    5.02    4.52
 -17   7  10   80.46   13.45
 -17   7  11    5.90    6.42
 -17   7  12    9.61    7.01
 -17   7  13   -0.10    6.88
 -17   7  14  127.69   12.88
 -17   7  15    6.92    4.10
 -17   7  18   48.58    8.36
 -17   8   3   65.61    7.45
 -17   8   4    9.99    4.42
 -17   8   5    6.50    4.28
 -17   8   6    3.10    3.80
 -17   8   7   71.40    9.63
 -17   8   8   23.91    5.18
 -17   8   9   18.84   11.11
 -17   8  10   -1.30    3.69
 -17   8  11  111.30   10.97
 -17   8  12   12.60    7.10
 -17   8  13   48.30    9.45
 -17   8  14   -8.29    6.62
 -17   8  15   30.69    5.54
 -17   8  16    2.89    3.81
 -17   8  17   43.16    8.02
 -17   9   3    5.71    4.68
 -17   9   4   41.34    6.69
 -17   9   5   25.00    5.90
 -17   9   6   28.09    8.37
 -17   9   7   -1.80    4.69
 -17   9   8   14.90    6.41
 -17   9   9   32.72    4.58
 -17   9  10   46.24    6.26
 -17   9  11   15.76    6.43
 -17   9  12    1.00    5.20
 -17   9  13    9.18    6.97
 -17   9  14   57.76    8.51
 -17   9  15   -6.92    7.21
 -17   9  16    6.40    9.61
 -17  10   4   14.52    5.11
 -17  10   5   -5.52    4.09
 -17  10   6   13.47    6.31
 -17  10   7   57.46    8.64
 -17  10   8   17.39    4.84
 -17  10   9    4.08    4.08
 -17  10  10    3.61    3.99
 -17  10  11   46.65    7.24
 -17  10  12   32.49    7.41
 -17  10  13    1.99    3.38
 -17  10  14   11.90    6.83
 -17  10  15   30.47   10.38
 -17  11   4  128.37   12.92
 -17  11   5   24.50    6.63
 -17  11   6   19.27    8.25
 -17  11   7   10.63   11.74
 -17  11   8   36.84    6.92
 -17  11   9   17.39    5.34
 -17  11  11    2.69    5.67
 -17  11  12    4.28    5.38
 -17  11  13   -0.20    5.94
 -17  11  14   20.52    6.61
 -17  12   4    4.28    5.59
 -17  12   5   13.91    7.01
 -17  12   6   11.90    6.21
 -17  12   7   68.89    5.98
 -17  12   8  -12.67    8.26
 -17  12   9   30.14   58.96
 -17  12  11   11.42   12.44
 -17  12  12    2.89    5.88
 -16 -13  14   11.90    5.73
 -16 -12  12   17.98    6.53
 -16 -12  13   11.63    4.91
 -16 -12  14    5.81    5.01
 -16 -12  15    4.20    5.21
 -16 -12  16   12.18    5.10
 -16 -11  10   14.36    4.32
 -16 -11  11   42.64    5.35
 -16 -11  12    0.40    4.49
 -16 -11  13   -3.10    4.08
 -16 -11  14    9.49    5.30
 -16 -11  15   16.16    6.51
 -16 -11  16    9.12    5.80
 -16 -11  17   -1.10    6.22
 -16 -10   9   18.32    4.19
 -16 -10  10    8.29    3.51
 -16 -10  11   -5.20    5.20
 -16 -10  12   44.49    6.14
 -16 -10  13    4.49    4.58
 -16 -10  14   14.29   10.21
 -16 -10  15   17.89    9.22
 -16 -10  16   10.82    4.21
 -16 -10  17    8.12    8.21
 -16 -10  18   23.23    6.65
 -16  -9   8    1.39    2.69
 -16  -9   9   52.13    6.50
 -16  -9  10   24.11    6.68
 -16  -9  11   59.14    7.54
 -16  -9  12   19.89    4.46
 -16  -9  13   21.34    4.99
 -16  -9  14   -2.99    5.40
 -16  -9  15   41.09    6.54
 -16  -9  16   10.63    6.78
 -16  -9  17    5.90    6.42
 -16  -9  18    2.50    8.09
 -16  -9  19   63.52   20.56
 -16  -8   7    0.10    2.43
 -16  -8   8  110.25   12.39
 -16  -8   9    7.18    2.79
 -16  -8  10    1.30    2.80
 -16  -8  11   -5.90    5.10
 -16  -8  12  152.28   14.31
 -16  -8  13   20.61    7.72
 -16  -8  14   17.64    5.12
 -16  -8  15    5.81    5.01
 -16  -8  16   53.44    7.75
 -16  -8  17   -3.10    6.20
 -16  -8  18   21.81    7.01
 -16  -8  19    4.20    7.22
 -16  -8  20   29.05   11.43
 -16  -7   6    3.10    2.89
 -16  -7   7   34.81    3.42
 -16  -7   8    5.20    2.42
 -16  -7   9   43.30    5.13
 -16  -7  10    5.62    2.51
 -16  -7  11   60.22    5.28
 -16  -7  12    9.30    4.09
 -16  -7  13   62.73    7.13
 -16  -7  14    2.10    5.10
 -16  -7  15  114.92   11.79
 -16  -7  16   13.32    7.81
 -16  -7  17   -0.90    5.91
 -16  -7  18    3.50    7.18
 -16  -7  19   35.52   14.66
 -16  -7  20    0.59    5.87
 -16  -6   4   46.24    6.53
 -16  -6   5    2.40    2.01
 -16  -6   6   -0.79    1.50
 -16  -6   7    2.99    1.59
 -16  -6   8   40.96    3.71
 -16  -6   9    5.90    2.92
 -16  -6  10    7.78    3.01
 -16  -6  11    0.90    3.40
 -16  -6  12  172.13   17.06
 -16  -6  13   -0.30    4.02
 -16  -6  14   28.94    7.85
 -16  -6  15    8.53    5.31
 -16  -6  16  100.40   12.22
 -16  -6  17    2.89    6.29
 -16  -6  18   29.92    7.11
 -16  -6  19   -0.50    4.32
 -16  -6  20   23.91    7.53
 -16  -6  21  111.94   84.22
 -16  -5   3   12.67    5.27
 -16  -5   4    4.00    5.20
 -16  -5   5   32.49    2.96
 -16  -5   6    4.00    2.08
 -16  -5   7   29.48    3.48
 -16  -5   8    7.08    2.71
 -16  -5   9   27.98    3.70
 -16  -5  10    0.79    2.08
 -16  -5  11   55.95    4.94
 -16  -5  12    7.02    5.62
 -16  -5  13   18.58    4.40
 -16  -5  14    4.41    7.01
 -16  -5  15  139.71   12.53
 -16  -5  16   17.98    6.36
 -16  -5  17   31.81   12.07
 -16  -5  18   -2.19    4.80
 -16  -5  19   69.06    8.48
 -16  -5  20    6.40    4.00
 -16  -5  21  -11.63    7.43
 -16  -4   3   11.02    4.12
 -16  -4   4   65.12    4.36
 -16  -4   5   11.09    2.13
 -16  -4   6    0.79    1.89
 -16  -4   7    6.10    2.42
 -16  -4   8   70.39    6.21
 -16  -4   9    2.31    2.71
 -16  -4  10    5.52    3.10
 -16  -4  11   -3.50    2.58
 -16  -4  12   71.06    5.40
 -16  -4  13   -2.10    4.00
 -16  -4  14   33.76    5.81
 -16  -4  15   15.76    5.95
 -16  -4  16   78.50    8.33
 -16  -4  17   -2.69    5.48
 -16  -4  19   15.21    8.42
 -16  -4  20   24.40    7.51
 -16  -4  21   -1.69    4.29
 -16  -4  22   28.09    7.31
 -16  -3   2   33.06    8.05
 -16  -3   3   17.14    1.82
 -16  -3   4    2.40    1.89
 -16  -3   5   77.26    4.75
 -16  -3   6    7.08    3.09
 -16  -3   7   39.31    3.64
 -16  -3   8    8.01    3.79
 -16  -3   9   46.10    3.94
 -16  -3  10   11.49    3.12
 -16  -3  11   32.38    3.76
 -16  -3  12    4.28    3.81
 -16  -3  13   17.47    5.43
 -16  -3  14    0.20    5.34
 -16  -3  15   92.54    9.62
 -16  -3  16   86.68  115.63
 -16  -3  19   72.76    8.02
 -16  -3  20    7.62    7.23
 -16  -3  22    4.80    5.39
 -16  -2   2   55.95    7.33
 -16  -2   3    3.80    1.60
 -16  -2   4   98.80    6.36
 -16  -2   5   10.11    2.93
 -16  -2   6   23.91    3.13
 -16  -2   7   10.63   11.02
 -16  -2   8  153.51   11.89
 -16  -2   9    2.10    2.61
 -16  -2  10   -7.62    3.31
 -16  -2  11   20.88    4.94
 -16  -2  12   54.02    6.76
 -16  -2  13    1.39    5.38
 -16  -2  14    6.20    3.98
 -16  -2  15    7.62    4.58
 -16  -2  17    3.39    4.08
 -16  -2  18   33.64    5.45
 -16  -2  20   10.11    5.28
 -16  -2  21   -5.71    4.30
 -16  -1   1   87.42    8.79
 -16  -1   2   -6.71    5.80
 -16  -1   3    0.50    1.80
 -16  -1   4    0.79    1.89
 -16  -1   5  182.25   13.23
 -16  -1   6    7.18    2.68
 -16  -1   7   46.92    5.48
 -16  -1   8    5.71    3.68
 -16  -1   9   96.04    8.62
 -16  -1  10   -1.30    2.90
 -16  -1  11   57.61    6.07
 -16  -1  12    2.19    4.29
 -16  -1  13   13.76    6.68
 -16  -1  15   38.32    5.08
 -16  -1  16   12.11    3.83
 -16  -1  19  100.20   11.01
 -16  -1  21   21.90    6.08
 -16  -1  22   13.32    7.88
 -16   0   0    8.58    4.51
 -16   0   1   -7.18    3.81
 -16   0   2  121.44    8.60
 -16   0   3    0.30    1.90
 -16   0   4  192.10   13.86
 -16   0   5    1.10    2.20
 -16   0   6   42.25   13.26
 -16   0   7    3.10    2.89
 -16   0   8  160.78   11.67
 -16   0   9    2.89    3.40
 -16   0  10    2.31    3.92
 -16   0  12   42.90    5.24
 -16   0  13    2.79    3.21
 -16   0  14    6.92    5.21
 -16   0  17    0.00    1.00
 -16   0  18   70.73    6.73
 -16   0  19   17.47    6.60
 -16   0  20   13.40    5.12
 -16   0  22   43.96    6.50
 -16   1  -1    1.59    2.29
 -16   1   0    2.59    3.99
 -16   1   1   82.63    8.73
 -16   1   2   -3.69    1.69
 -16   1   3    0.71    2.02
 -16   1   4   -1.00    2.60
 -16   1   5  202.78   25.06
 -16   1   6    6.71    3.99
 -16   1   7   30.80    5.22
 -16   1   8    0.90    3.71
 -16   1   9  106.92    9.51
 -16   1  10   -3.88    2.88
 -16   1  11   61.62    5.18
 -16   1  12    4.08    2.99
 -16   1  14    0.71    4.72
 -16   1  15   33.76    4.88
 -16   1  16   -0.71    3.11
 -16   1  19   87.98    9.57
 -16   1  21    6.71    6.53
 -16   2  -1    8.88    3.70
 -16   2   0   21.53    2.78
 -16   2   1   -1.39    2.50
 -16   2   2   53.29    3.65
 -16   2   3    3.69    1.88
 -16   2   4  112.15   21.18
 -16   2   5   14.82    3.77
 -16   2   6   21.07    4.22
 -16   2   7    7.90    2.98
 -16   2   8  148.35   11.21
 -16   2   9   11.63    3.89
 -16   2  11   14.67    4.60
 -16   2  14    9.30    4.33
 -16   2  15    8.88    3.99
 -16   2  16   34.69    4.24
 -16   2  17   -1.00    3.50
 -16   2  18   34.22    5.50
 -16   2  20   12.67    6.76
 -16   2  22   47.89    9.55
 -16   3  -1    8.01    4.02
 -16   3   0    2.69    3.08
 -16   3   1   78.50    9.04
 -16   3   2   20.98    2.84
 -16   3   3   12.60    2.27
 -16   3   4    3.69    2.61
 -16   3   5   86.68    8.57
 -16   3   6    1.80    3.40
 -16   3   7   42.12    5.06
 -16   3   8    5.71    3.39
 -16   3   9   53.14    5.69
 -16   3  11   45.56    5.53
 -16   3  12    7.51    6.90
 -16   3  13   10.82    3.88
 -16   3  14   -2.89    4.59
 -16   3  16    0.59    3.68
 -16   3  18    4.08    5.98
 -16   3  19   56.85    8.14
 -16   3  20   13.32    5.91
 -16   3  22   -4.41    7.10
 -16   4   0   33.64    4.64
 -16   4   1    6.81    3.18
 -16   4   2    4.28    2.19
 -16   4   3    7.18    2.41
 -16   4   4   67.90    4.78
 -16   4   5    8.58    2.87
 -16   4   6   -0.50    2.91
 -16   4   7    5.38    3.11
 -16   4   8   92.74    9.44
 -16   4   9    9.61    3.41
 -16   4  10   -1.39    2.38
 -16   4  12  103.02    7.92
 -16   4  14   30.58    4.87
 -16   4  15   10.69    4.97
 -16   4  16   76.56    8.40
 -16   4  17    2.59    5.18
 -16   4  18   38.69    6.72
 -16   4  19   13.91    4.92
 -16   4  21   -0.30    4.11
 -16   5   0    6.50    3.11
 -16   5   1   44.36    5.33
 -16   5   2    4.08    2.10
 -16   5   3   25.91    2.65
 -16   5   4    0.90    2.70
 -16   5   5   33.76    4.65
 -16   5   6   -3.80    3.00
 -16   5   7   40.45    5.47
 -16   5   8   -0.90    3.71
 -16   5   9   23.72    4.58
 -16   5  12    4.88    6.01
 -16   5  15  120.34   10.31
 -16   5  16    5.11    4.88
 -16   5  17   -2.31    4.10
 -16   5  20   11.42    5.21
 -16   6   1    0.20    2.02
 -16   6   2    4.58    2.31
 -16   6   3    3.80    2.89
 -16   6   4   51.84    4.61
 -16   6   6    7.51    4.71
 -16   6   7    7.78    6.42
 -16   6   8   51.55    6.46
 -16   6   9    7.18    6.11
 -16   6  10   -2.19    4.20
 -16   6  11    4.49    5.60
 -16   6  12  169.26   11.97
 -16   6  13   -0.50    3.72
 -16   6  14   22.09    4.14
 -16   6  18   23.43    6.87
 -16   6  19   17.89   17.26
 -16   6  21    3.20    5.19
 -16   7   2    2.19    2.60
 -16   7   3   22.28    3.12
 -16   7   4    2.59    3.70
 -16   7   5   54.17    5.89
 -16   7   6    6.92    7.42
 -16   7   7   34.11    4.79
 -16   7   8   17.89    7.19
 -16   7   9   47.89    6.09
 -16   7  10    9.00    4.02
 -16   7  11   66.75    8.33
 -16   7  12   13.47    3.38
 -16   7  14   -3.20    5.01
 -16   7  15  113.00   11.06
 -16   7  16    2.99    5.78
 -16   7  17    5.02    5.42
 -16   7  18   25.40   13.71
 -16   7  19   56.10    8.69
 -16   7  20   -3.80    5.69
 -16   8   3   20.16    7.18
 -16   8   4   69.39    7.66
 -16   8   5   -0.59    3.48
 -16   8   6    4.00    4.08
 -16   8   7    5.11    4.52
 -16   8   8  107.95   10.18
 -16   8   9    6.30    3.82
 -16   8  10   -4.00    4.32
 -16   8  11   14.52    6.40
 -16   8  12  134.79   12.77
 -16   8  13   25.10    5.01
 -16   8  14   28.20    8.28
 -16   8  19    0.90    5.30
 -16   8  20   50.69   11.82
 -16   9   3   20.07    4.48
 -16   9   4   -0.40    2.68
 -16   9   5   71.74    7.45
 -16   9   6  258.24  112.17
 -16   9   7   55.65    6.27
 -16   9   8    3.20    3.19
 -16   9   9   37.33    5.50
 -16   9  10   17.64    4.87
 -16   9  11   58.52    6.73
 -16   9  12   26.01    5.61
 -16   9  13   26.63    7.64
 -16   9  14   -2.99    4.71
 -16   9  15   44.49    7.74
 -16   9  16   13.10    6.88
 -16   9  17    3.39    5.37
 -16   9  18   -0.59    4.57
 -16   9  19   34.93   11.47
 -16  10   3   34.46    6.69
 -16  10   4   79.03    8.53
 -16  10   5   -8.88    4.11
 -16  10   6    4.28    4.10
 -16  10   7   17.98    4.92
 -16  10   8   59.14    6.15
 -16  10   9   14.36    6.90
 -16  10  11    6.00    3.82
 -16  10  12   41.47    5.67
 -16  10  14    2.31    5.81
 -16  10  15    9.67    8.58
 -16  10  16    9.00    6.60
 -16  10  17    6.20    5.08
 -16  10  18   16.73    8.59
 -16  11   3    7.29    6.32
 -16  11   4    1.00    5.00
 -16  11   5   62.57    8.07
 -16  11   6    4.28    4.68
 -16  11   7   27.25    5.64
 -16  11   8   -1.80    3.00
 -16  11   9    9.18    4.91
 -16  11  10   -0.10    3.74
 -16  11  12    7.62    5.52
 -16  11  13   -3.10    6.09
 -16  11  14   -1.00    7.40
 -16  11  15   20.88    7.40
 -16  11  16    8.29    7.89
 -16  12   3    1.90    3.51
 -16  12   4   44.22    5.59
 -16  12   5    3.20    5.19
 -16  12   6    9.80    7.01
 -16  12   7   22.75    9.25
 -16  12   8   48.72    8.79
 -16  12   9   15.92    5.59
 -16  12  10    3.69    3.99
 -16  12  11    6.20    7.12
 -16  12  12    9.61    8.18
 -16  12  13   11.70    3.69
 -16  12  14    0.59    6.07
 -16  12  15    9.49    7.58
 -16  12  16    5.90    7.73
 -16  13   4   10.82    6.12
 -16  13   5   61.94    7.40
 -16  13   6   31.58    6.63
 -16  13   7   50.84    8.13
 -16  13   9   15.52    7.49
 -16  13  10    7.90    4.27
 -16  13  11   40.07    9.37
 -16  13  12   11.90    8.69
 -16  13  13   -2.59    5.89
 -16  13  14   -6.92    4.31
 -16  14   4   62.57   35.44
 -16  14   5   22.18    3.86
 -16  14   6    1.21    4.31
 -16  14   7   10.50    7.58
 -16  14   8   45.02    7.78
 -16  14  10    9.92    4.79
 -16  14  11   12.39    9.93
 -16  14  12   36.24   10.23
 -16  15   6   27.56    6.09
 -16  15   7   40.83    6.90
 -15 -15  12   33.41    4.28
 -15 -15  13   -0.20    4.83
 -15 -14  11   -2.50    5.31
 -15 -14  12   16.08    5.29
 -15 -14  13   34.22    6.08
 -15 -14  14    9.99    5.50
 -15 -14  15   -3.61    5.81
 -15 -13   9   -2.69    3.71
 -15 -13  10    1.59    4.69
 -15 -13  11    8.12    4.33
 -15 -13  12   19.71    4.17
 -15 -13  13    5.52    5.12
 -15 -13  14   15.68    9.42
 -15 -13  15    8.58    5.22
 -15 -13  16   42.64    6.66
 -15 -13  17   19.54    7.34
 -15 -12   8    9.18    3.27
 -15 -12   9   79.57    8.03
 -15 -12  10   27.14    5.52
 -15 -12  11   21.07    4.41
 -15 -12  12    2.89    3.98
 -15 -12  13   27.14    8.86
 -15 -12  14   23.04    5.09
 -15 -12  15   18.32    6.33
 -15 -12  16    6.20    5.38
 -15 -12  17   11.22    7.91
 -15 -12  18   -5.81    6.03
 -15 -11   7    8.70    2.89
 -15 -11   8   59.14    5.84
 -15 -11   9    2.99    5.29
 -15 -11  10   16.97    5.60
 -15 -11  11   19.71    4.44
 -15 -11  12   53.00    6.70
 -15 -11  13   15.13    6.61
 -15 -11  14    3.69    5.61
 -15 -11  15   13.62    6.72
 -15 -11  16   27.88    7.92
 -15 -11  17   -1.30    6.11
 -15 -11  18    8.18    5.78
 -15 -11  19    7.18    6.59
 -15 -10   6    4.08    3.60
 -15 -10   7    2.10    2.81
 -15 -10   8   11.02    3.39
 -15 -10   9   95.45   17.59
 -15 -10  10   19.10    4.37
 -15 -10  11   -3.80    3.71
 -15 -10  12   13.47    7.41
 -15 -10  13   47.61    5.93
 -15 -10  14   17.81    4.81
 -15 -10  15    9.67    5.29
 -15 -10  16   17.14    8.11
 -15 -10  17   17.31    4.99
 -15 -10  18    4.80    6.61
 -15 -10  19   44.89    8.31
 -15 -10  20   -0.59    6.27
 -15  -9   5   -1.99    1.69
 -15  -9   6   78.32    8.67
 -15  -9   7    4.08    2.50
 -15  -9   8   29.16    4.64
 -15  -9   9   -0.30    3.21
 -15  -9  10   37.09    4.87
 -15  -9  11   19.27    4.13
 -15  -9  12   44.36   13.85
 -15  -9  13   22.28    4.91
 -15  -9  14   35.05    9.12
 -15  -9  15    4.00    5.32
 -15  -9  16   51.27    8.16
 -15  -9  17   17.98    9.41
 -15  -9  18    1.49    3.78
 -15  -9  19    7.67    4.38
 -15  -9  20   42.38    7.81
 -15  -9  21   -2.99    4.29
 -15  -8   4   -1.10    1.01
 -15  -8   5   58.83    3.53
 -15  -8   6    3.80    1.72
 -15  -8   7   15.60    2.53
 -15  -8   8   -0.50    2.10
 -15  -8   9   75.86    7.49
 -15  -8  10   12.53    2.69
 -15  -8  11   -1.90    2.82
 -15  -8  12   -0.71    3.41
 -15  -8  13   92.35    5.96
 -15  -8  14   15.21    3.67
 -15  -8  15   13.40    5.49
 -15  -8  16    6.50    4.08
 -15  -8  17   35.76   13.63
 -15  -8  18    0.00    1.00
 -15  -8  19    0.50    6.73
 -15  -8  20    2.69    4.59
 -15  -8  21   16.08    5.13
 -15  -7   4    6.20    1.39
 -15  -7   5    3.61    1.71
 -15  -7   6   71.23    4.90
 -15  -7   7    4.28    2.40
 -15  -7   8    2.79    1.90
 -15  -7   9    6.60    3.70
 -15  -7  10   62.88    4.92
 -15  -7  11    5.81    2.80
 -15  -7  12   41.09    4.62
 -15  -7  13    6.50    3.01
 -15  -7  14   38.32    5.20
 -15  -7  15    2.69    2.79
 -15  -7  16   65.12    7.10
 -15  -7  17    6.40    4.71
 -15  -7  19    6.60    8.48
 -15  -7  20   31.14    8.59
 -15  -7  21   -0.20    6.64
 -15  -7  22   -3.10    7.71
 -15  -6   3   38.44    4.84
 -15  -6   4    4.00    1.72
 -15  -6   5   62.25    4.10
 -15  -6   6    4.49    1.99
 -15  -6   7    6.50    1.89
 -15  -6   8   -1.10    3.40
 -15  -6   9   68.39    5.62
 -15  -6  10    9.92    2.71
 -15  -6  11    4.88    2.30
 -15  -6  12    1.21    3.21
 -15  -6  13  122.99    7.54
 -15  -6  14    1.30    4.31
 -15  -6  15   16.48    5.12
 -15  -6  16    0.10    3.44
 -15  -6  17   70.39    9.06
 -15  -6  18    7.67    4.21
 -15  -6  19    0.30    6.62
 -15  -6  20   15.21    9.83
 -15  -6  21   22.00    7.03
 -15  -5   3    3.88    1.18
 -15  -5   4    4.71    1.39
 -15  -5   5    7.51    1.92
 -15  -5   6   59.60    3.86
 -15  -5   7    1.59    1.89
 -15  -5   8   22.75    3.72
 -15  -5   9   11.02    2.72
 -15  -5  10   71.57    4.74
 -15  -5  11   -0.20    2.62
 -15  -5  12   96.43    5.70
 -15  -5  13   10.30    3.27
 -15  -5  14    6.20    2.79
 -15  -5  15   -4.28    7.37
 -15  -5  16  108.78   10.43
 -15  -5  17    6.71    3.88
 -15  -5  18   12.18    5.30
 -15  -5  19    1.21    4.31
 -15  -5  20   70.22    7.37
 -15  -5  21   10.82    6.38
 -15  -5  22   -3.80    6.59
 -15  -5  23   -2.40    6.70
 -15  -4   2   15.60    3.48
 -15  -4   3   39.82    2.52
 -15  -4   4    9.92    1.89
 -15  -4   5  112.15    6.14
 -15  -4   6   13.99    3.22
 -15  -4   7   -3.20    2.51
 -15  -4   8   11.63    3.21
 -15  -4   9  130.64    8.23
 -15  -4  10   10.37    3.48
 -15  -4  11   -0.50    3.31
 -15  -4  12   -2.50    2.81
 -15  -4  13  165.12   10.28
 -15  -4  14   11.22    3.48
 -15  -4  15   46.38    6.13
 -15  -4  16    4.08    3.47
 -15  -4  17   70.90    7.75
 -15  -4  18    6.20    3.69
 -15  -4  21   28.52    5.55
 -15  -4  22   -6.92    5.21
 -15  -4  23   33.76    6.04
 -15  -3   2  177.42   12.52
 -15  -3   3   29.38    2.28
 -15  -3   4    3.88    1.62
 -15  -3   5    2.89    2.31
 -15  -3   6  170.30    8.61
 -15  -3   7    2.59    2.00
 -15  -3   8   80.46    4.84
 -15  -3   9    0.20    3.12
 -15  -3  10   46.51    5.05
 -15  -3  11   12.32    2.88
 -15  -3  12  105.27    6.98
 -15  -3  13   14.52    2.97
 -15  -3  14   19.01    5.58
 -15  -3  15   -0.20    4.53
 -15  -3  17   -0.40    3.69
 -15  -3  18   -0.79    5.07
 -15  -3  19    3.80    4.02
 -15  -3  20   88.17    8.83
 -15  -3  23   22.66    8.38
 -15  -2   1   27.77    3.69
 -15  -2   2    5.62    1.42
 -15  -2   3  103.63    5.50
 -15  -2   4   14.98    1.93
 -15  -2   5  115.99    7.75
 -15  -2   6    2.19    2.49
 -15  -2   7   21.16    3.86
 -15  -2   8    5.38    2.18
 -15  -2   9  169.00    9.10
 -15  -2  10    3.31    2.62
 -15  -2  11   12.32    3.30
 -15  -2  12    7.29    3.19
 -15  -2  13   92.74    9.44
 -15  -2  14   21.62    4.46
 -15  -2  15   39.56    4.78
 -15  -2  16   14.59    4.89
 -15  -2  17   70.06    8.54
 -15  -2  18    6.92    4.00
 -15  -2  19   68.72    8.12
 -15  -2  20   -0.10    4.15
 -15  -2  21   21.81    5.60
 -15  -1   0    9.61    3.47
 -15  -1   1   -2.99    2.91
 -15  -1   2  155.00    7.22
 -15  -1   3    7.51    2.03
 -15  -1   4    3.88    2.01
 -15  -1   5    0.00    1.00
 -15  -1   6  192.93   10.28
 -15  -1   7    4.08    2.71
 -15  -1   8   15.13    2.72
 -15  -1   9    2.59    2.61
 -15  -1  10   69.72    4.51
 -15  -1  11    0.71    3.01
 -15  -1  12  111.72   11.20
 -15  -1  13   25.50    3.84
 -15  -1  14    0.30    3.01
 -15  -1  15   -2.50    3.60
 -15  -1  16  141.13   11.17
 -15  -1  17   -2.10    3.60
 -15  -1  18   -8.53    4.91
 -15  -1  19   -2.79    4.17
 -15  -1  22   30.03   13.81
 -15  -1  23    1.21    5.32
 -15  -1  24   51.55   10.48
 -15   0   0   -2.99    2.01
 -15   0   1   11.09    2.33
 -15   0   2    1.80    1.50
 -15   0   3  169.78    8.08
 -15   0   4   -1.21    1.91
 -15   0   5  127.01    6.76
 -15   0   6   -0.71    2.10
 -15   0   7   47.20    3.57
 -15   0   8    3.88    2.80
 -15   0   9  117.72    6.51
 -15   0  10    7.08    3.88
 -15   0  11    9.61    5.58
 -15   0  12    1.80    3.89
 -15   0  13   89.68    9.09
 -15   0  14   -4.00    3.92
 -15   0  15   15.76    5.40
 -15   0  16    4.80    5.30
 -15   0  17   88.36    8.27
 -15   0  18   -4.20    3.69
 -15   0  19   49.70   10.43
 -15   0  20    0.71    5.73
 -15   0  21    9.12    6.28
 -15   0  23   29.38    5.64
 -15   0  24   12.67    8.19
 -15   1  -1    3.69    3.19
 -15   1   0    9.49    2.40
 -15   1   1    0.59    1.89
 -15   1   2  160.02    9.36
 -15   1   3    6.20    2.19
 -15   1   4    0.20    1.61
 -15   1   5    2.69    2.00
 -15   1   6  171.87   13.37
 -15   1   7    9.42    3.01
 -15   1   8   19.80    3.56
 -15   1   9   12.18    3.70
 -15   1  10   70.56    7.06
 -15   1  11    2.69    3.71
 -15   1  12  126.56   10.80
 -15   1  13   24.30    4.93
 -15   1  14    6.40    3.29
 -15   1  15    4.49    3.18
 -15   1  16  118.37   11.53
 -15   1  17    7.29    5.51
 -15   1  19   -2.99    5.88
 -15   1  21   -2.40    4.80
 -15   1  22   -5.29    5.29
 -15   1  24   41.86   10.87
 -15   2  -2   12.11    3.97
 -15   2  -1   77.26   11.08
 -15   2   0    5.11    2.80
 -15   2   1   30.14    5.05
 -15   2   2    9.67    3.11
 -15   2   3  112.36    6.78
 -15   2   4   22.56    2.66
 -15   2   5  132.71    7.60
 -15   2   6   -1.10    2.20
 -15   2   7   24.80    3.88
 -15   2   8    7.78    3.29
 -15   2   9  146.89   12.36
 -15   2  10   11.90    3.73
 -15   2  11    3.50    4.11
 -15   2  12   21.72    4.66
 -15   2  13   72.76    7.51
 -15   2  14   23.81    4.20
 -15   2  16   15.37    4.23
 -15   2  17   69.56    6.84
 -15   2  18   -1.30    5.29
 -15   2  19   57.61    8.96
 -15   2  20   13.99    4.79
 -15   2  22   -7.29    4.10
 -15   2  23   34.34    7.03
 -15   3  -2   81.36    9.02
 -15   3  -1   13.40    3.07
 -15   3   0   14.29    3.10
 -15   3   1    6.71    3.32
 -15   3   2  179.83   11.53
 -15   3   3   34.34    3.40
 -15   3   4    9.80    2.32
 -15   3   5    8.29    2.88
 -15   3   6  174.50    9.25
 -15   3   7   -0.20    3.32
 -15   3   8   82.81    8.37
 -15   3   9   -3.50    3.52
 -15   3  10   51.98    5.77
 -15   3  11    7.02    3.92
 -15   3  12  102.21    8.69
 -15   3  14   15.37    5.17
 -15   3  15    6.20    5.18
 -15   3  16  190.99   17.14
 -15   3  17   11.49    6.17
 -15   3  18    2.50    3.89
 -15   3  19    2.50    5.50
 -15   3  20   94.48   10.69
 -15   3  21    2.50    4.80
 -15   4  -3   11.63    3.27
 -15   4  -2   -0.50    2.31
 -15   4  -1  109.41   14.23
 -15   4   0   20.79    5.20
 -15   4   1   82.81    7.28
 -15   4   2    9.12    2.17
 -15   4   3   41.99    3.76
 -15   4   4   11.29    3.02
 -15   4   5  120.12    7.67
 -15   4   6   15.52    2.92
 -15   4   7    8.58    4.57
 -15   4   8    8.82    3.68
 -15   4   9  149.33   10.51
 -15   4  10    7.29    2.92
 -15   4  14   17.64    4.70
 -15   4  15   44.22    5.05
 -15   4  16   10.11    4.39
 -15   4  17   60.22    6.98
 -15   4  19   44.36    8.26
 -15   4  20    6.00    4.02
 -15   4  21   32.60    6.51
 -15   4  22    4.28    5.30
 -15   4  23   35.16    5.69
 -15   5  -2  225.90   23.45
 -15   5  -1    6.81    3.60
 -15   5   0   -1.49    2.59
 -15   5   1   -3.88    2.68
 -15   5   2  107.12    7.04
 -15   5   3    4.58    2.10
 -15   5   4    4.80    2.58
 -15   5   5    2.69    1.90
 -15   5   6   60.22    5.43
 -15   5   7   -0.71    3.31
 -15   5   8   16.56    3.91
 -15   5   9   14.98    5.50
 -15   5  10   75.17    7.46
 -15   5  11    0.40    2.89
 -15   5  13   -0.40    3.19
 -15   5  14    8.12    4.62
 -15   5  15    9.42    4.30
 -15   5  16   79.03    9.42
 -15   5  17    3.69    6.30
 -15   5  18    7.29    7.61
 -15   5  19    7.18    4.50
 -15   5  20   73.44    8.23
 -15   5  21    3.80    4.09
 -15   5  22   34.46   17.14
 -15   5  23   15.60   10.59
 -15   6  -2    0.79    1.89
 -15   6  -1  136.19   16.10
 -15   6   0    5.20    3.28
 -15   6   1  110.25   11.76
 -15   6   2    1.69    2.00
 -15   6   3   35.76    3.47
 -15   6   4   -2.69    2.30
 -15   6   5   64.32    4.97
 -15   6   6    1.49    2.88
 -15   6   7    8.70    3.78
 -15   6   8    8.58    4.10
 -15   6   9   60.84    6.86
 -15   6  10   12.11    3.62
 -15   6  11   -3.61    3.99
 -15   6  12   -1.80    2.71
 -15   6  13  130.19   11.87
 -15   6  14    0.59    2.99
 -15   6  15   11.09    4.40
 -15   6  16    0.50    3.51
 -15   6  17   45.02    5.77
 -15   6  19   23.72    6.62
 -15   6  20    0.20    4.53
 -15   6  21   14.82   12.09
 -15   6  22    5.52    4.70
 -15   7  -1   11.70    4.58
 -15   7   0    3.80    2.69
 -15   7   1    0.10    2.94
 -15   7   2  163.07    9.96
 -15   7   3    8.18    2.97
 -15   7   4    3.80    2.61
 -15   7   5    0.79    2.39
 -15   7   6   73.10    7.18
 -15   7   7   -1.49    2.78
 -15   7   8    8.58    2.70
 -15   7   9   13.91    3.13
 -15   7  10   61.00    7.50
 -15   7  12   33.99    4.55
 -15   7  13    9.61    3.29
 -15   7  15   -0.30    5.62
 -15   7  16   64.16    7.85
 -15   7  18    9.00    4.98
 -15   7  19    6.20    4.48
 -15   7  20   22.47    7.20
 -15   7  21    1.21   11.15
 -15   7  22   12.18    9.70
 -15   8   0    0.71    2.60
 -15   8   1  129.50   15.02
 -15   8   2   -0.20    2.02
 -15   8   3   12.60    2.48
 -15   8   4    3.61    2.62
 -15   8   5   66.75    5.39
 -15   8   6   -1.69    3.69
 -15   8   7   18.92    4.26
 -15   8   8   -0.79    3.99
 -15   8   9  123.65   13.12
 -15   8  11    7.29    3.62
 -15   8  12   -2.31    4.71
 -15   8  14    8.53    4.03
 -15   8  15    7.29    4.21
 -15   8  16    8.82    6.71
 -15   8  17   28.30    5.43
 -15   8  18    3.31    3.82
 -15   8  19   10.69    5.69
 -15   8  20    5.52   11.04
 -15   9   1    3.31    2.22
 -15   9   2  110.88    7.37
 -15   9   3    2.40    2.29
 -15   9   4   15.37    2.98
 -15   9   5    3.50    5.01
 -15   9   6   71.06    7.08
 -15   9   7    5.62    4.03
 -15   9   8   25.30    5.63
 -15   9   9    1.90    5.11
 -15   9  10   34.81    4.48
 -15   9  11   18.84    5.29
 -15   9  12   25.10    4.21
 -15   9  13   17.22    4.81
 -15   9  15   18.40   10.12
 -15   9  16   30.14    6.26
 -15   9  17    1.80    3.70
 -15   9  19   -0.20    4.33
 -15  10   2    0.50    2.51
 -15  10   3   13.47    2.50
 -15  10   4    4.20    2.58
 -15  10   5  139.24   12.04
 -15  10   6   -0.71    4.32
 -15  10   7   -1.69    4.19
 -15  10   8   18.58    5.52
 -15  10   9   83.54    7.49
 -15  10  10   19.89    4.28
 -15  10  11   -4.08    3.11
 -15  10  13   39.56    5.41
 -15  10  14   12.60    7.03
 -15  10  15    2.31    4.71
 -15  10  16    7.18    3.27
 -15  10  17   20.07    3.58
 -15  10  18   -1.69    4.19
 -15  11   2  127.46  123.74
 -15  11   3    2.69    2.98
 -15  11   4   12.67    3.92
 -15  11   5   -4.71    3.21
 -15  11   6   56.25    7.50
 -15  11   7    6.50    5.20
 -15  11   8   64.32    7.06
 -15  11   9   -2.19    3.40
 -15  11  10   22.66    8.47
 -15  11  11    6.50    6.02
 -15  11  12   54.46    7.82
 -15  11  13   16.32    6.30
 -15  11  14    5.11    5.51
 -15  11  15    3.10    4.01
 -15  11  16   12.39    4.08
 -15  11  17   24.11   15.52
 -15  11  18   16.89   10.60
 -15  11  19   15.13   11.20
 -15  12   3    3.39    4.67
 -15  12   4    8.29    4.32
 -15  12   5   51.84    5.33
 -15  12   6    2.89    3.40
 -15  12   7   -5.71    4.68
 -15  12   8   12.53    4.32
 -15  12   9   70.22    6.87
 -15  12  12    1.59    3.28
 -15  12  13   33.99    7.35
 -15  12  14   19.36    4.75
 -15  12  15   10.69    4.71
 -15  12  16    6.92    5.63
 -15  12  17   13.03    4.98
 -15  12  18   13.91   10.59
 -15  13   3   44.89    7.24
 -15  13   4    6.71    4.71
 -15  13   5   -7.51    4.49
 -15  13   6   36.12    5.41
 -15  13   7   62.41    8.53
 -15  13   8   34.81    4.84
 -15  13  10    4.71    4.38
 -15  13  12   27.46    6.29
 -15  13  13   -0.59    3.28
 -15  13  14    7.90    4.50
 -15  13  15    6.92    6.63
 -15  13  16   46.79    5.88
 -15  13  17    5.62    5.12
 -15  14   3   19.98    6.70
 -15  14   4   54.17    7.80
 -15  14   5   58.06    7.77
 -15  14   6   22.75    5.53
 -15  14   7    9.92    5.73
 -15  14   8   15.92    5.59
 -15  14  10    1.69    3.90
 -15  14  12    9.42    5.10
 -15  14  13   37.45    6.00
 -15  14  14    1.49    5.49
 -15  14  15    4.71    4.82
 -15  14  16    8.70    7.02
 -15  15   4   -2.10    3.92
 -15  15   5   32.83    9.17
 -15  15   6   47.20    7.56
 -15  15   8   29.59   17.08
 -15  15  10   13.03    4.84
 -15  15  11    2.79    4.38
 -15  15  12   32.49    5.47
 -15  15  13   -0.90    4.50
 -15  15  14    9.92    9.01
 -15  16   4   51.70    6.47
 -15  16   5   52.85    8.72
 -15  16   6    4.71    4.99
 -15  16   8   20.07    4.30
 -15  16  10    4.20    5.41
 -15  16  11   15.13    8.79
 -14 -17  11   21.16    4.88
 -14 -17  12    3.39    4.31
 -14 -16   9    3.69    3.49
 -14 -16  10    9.61   10.42
 -14 -16  11    0.90    3.91
 -14 -16  12    4.71    5.43
 -14 -16  13    7.18    5.79
 -14 -16  14   17.14    6.87
 -14 -15   8   18.58    4.65
 -14 -15   9    2.69    7.28
 -14 -15  10    1.90    3.51
 -14 -15  11   22.75    4.20
 -14 -15  12   -0.30    8.34
 -14 -15  13   33.52    7.99
 -14 -15  14    3.69    5.11
 -14 -15  15   11.09    5.93
 -14 -15  16    8.29    5.99
 -14 -14   7    7.02    4.03
 -14 -14   8   17.22    5.23
 -14 -14   9    5.11    3.62
 -14 -14  10   46.92    4.80
 -14 -14  11    8.58    4.28
 -14 -14  12    2.40    5.70
 -14 -14  13    7.18    5.31
 -14 -14  14   43.30    6.19
 -14 -14  15    3.88    5.08
 -14 -14  16   -4.00    6.60
 -14 -14  17    4.71    5.99
 -14 -13   6    2.99    2.60
 -14 -13   7  108.78    7.72
 -14 -13   8   48.58   12.27
 -14 -13   9   49.14    4.77
 -14 -13  10    7.62    3.70
 -14 -13  11   33.06    7.24
 -14 -13  12   14.90    4.40
 -14 -13  13   24.50    5.25
 -14 -13  14    2.69    4.79
 -14 -13  15   36.36    8.32
 -14 -13  16   -6.30    6.02
 -14 -13  17   80.10    9.31
 -14 -13  18    4.08    4.40
 -14 -13  19    5.38    5.10
 -14 -12   5    5.02    4.12
 -14 -12   6  163.07   11.24
 -14 -12   7    2.50    3.19
 -14 -12   8   15.21    3.67
 -14 -12   9   27.98    4.23
 -14 -12  10  176.62   11.70
 -14 -12  11   21.62    4.56
 -14 -12  12   -0.90    4.31
 -14 -12  13   15.76    5.40
 -14 -12  14   82.99    7.83
 -14 -12  15    8.58    4.81
 -14 -12  16    2.19    3.11
 -14 -12  17   10.18    4.78
 -14 -12  18   45.43    5.53
 -14 -12  19    3.31    5.71
 -14 -12  20  180.90   88.23
 -14 -11   4    5.20    1.69
 -14 -11   5   11.70    2.19
 -14 -11   7  173.19   12.90
 -14 -11   8   11.97    3.11
 -14 -11   9   63.20    5.88
 -14 -11  10    0.79    3.58
 -14 -11  11   82.99    6.56
 -14 -11  12   15.21    4.37
 -14 -11  13   54.61    6.65
 -14 -11  14   -4.08    4.20
 -14 -11  15   38.94    5.74
 -14 -11  16   14.21    5.50
 -14 -11  17   45.43    7.01
 -14 -11  18   -5.20    5.61
 -14 -11  19   -2.99    6.61
 -14 -11  20   -1.39    6.49
 -14 -11  21   67.73   19.92
 -14 -10   4   46.10    2.31
 -14 -10   5    5.62    2.51
 -14 -10   6  130.19    7.30
 -14 -10   7    2.40    1.80
 -14 -10   8   11.09    2.73
 -14 -10   9   10.89    2.11
 -14 -10  10  153.02    7.92
 -14 -10  11   10.50    2.20
 -14 -10  12    3.20    2.90
 -14 -10  13   12.67    4.77
 -14 -10  14  139.71   12.29
 -14 -10  15   10.30    5.71
 -14 -10  16  195.72  152.49
 -14 -10  17   -1.59    5.67
 -14 -10  18   60.37    8.24
 -14 -10  19    7.18    6.38
 -14 -10  20   27.04    9.57
 -14 -10  21    1.59    6.78
 -14  -9   4    3.80    2.30
 -14  -9   5    4.88    1.50
 -14  -9   6    0.90    1.80
 -14  -9   7   85.56    4.62
 -14  -9   8    3.69    2.30
 -14  -9   9   22.37    2.55
 -14  -9  10    3.69    2.19
 -14  -9  11   44.09    3.32
 -14  -9  12   32.95    3.56
 -14  -9  13   23.72    3.90
 -14  -9  14   19.89    7.58
 -14  -9  15   38.44    4.09
 -14  -9  16  -10.69    4.71
 -14  -9  17   54.46    7.23
 -14  -9  18    1.21    5.21
 -14  -9  19    0.30    6.42
 -14  -9  20   17.72    6.82
 -14  -9  21   35.05    6.51
 -14  -9  22    9.30    6.10
 -14  -8   3    2.40    0.81
 -14  -8   4   36.12    2.76
 -14  -8   5    0.20    1.71
 -14  -8   6   56.10    4.04
 -14  -8   7    4.28    1.90
 -14  -8   8   35.76    3.83
 -14  -8   9    6.60    2.21
 -14  -8  10  155.00    7.47
 -14  -8  11   54.91    4.45
 -14  -8  12    0.30    2.82
 -14  -8  13   12.32    3.02
 -14  -8  14  102.82   10.34
 -14  -8  15   15.76    7.23
 -14  -8  16    7.90    4.61
 -14  -8  17   -6.71    3.11
 -14  -8  18   48.72    6.56
 -14  -8  19    1.30    3.99
 -14  -8  20   10.69    4.90
 -14  -8  21   17.89    5.84
 -14  -8  22   14.59    6.26
 -14  -8  23    8.82    7.78
 -14  -7   3  107.95    5.61
 -14  -7   4    7.62    1.88
 -14  -7   5    0.00    1.00
 -14  -7   6    5.90    1.90
 -14  -7   7   67.08    4.26
 -14  -7   8    7.18    3.00
 -14  -7   9   37.70    3.56
 -14  -7  10    6.71    2.18
 -14  -7  11  115.56    7.10
 -14  -7  12   24.30    3.55
 -14  -7  13   85.56    8.69
 -14  -7  14    8.18    6.12
 -14  -7  15   23.04    5.18
 -14  -7  16   22.00    5.72
 -14  -7  17   84.27    7.16
 -14  -7  18    7.02    5.41
 -14  -7  19   -6.60    5.50
 -14  -7  20    6.60    4.68
 -14  -7  21   47.06    8.09
 -14  -7  23   53.00   11.65
 -14  -6   3    1.00    1.30
 -14  -6   4   27.35    1.99
 -14  -6   5   -0.59    1.49
 -14  -6   6   25.60    2.73
 -14  -6   7    4.58    2.31
 -14  -6   8    2.19    2.90
 -14  -6   9    1.30    2.39
 -14  -6  10  129.50    8.88
 -14  -6  11    3.80    3.00
 -14  -6  12    4.08    1.98
 -14  -6  13    5.52    5.40
 -14  -6  14  194.04   15.04
 -14  -6  15   -6.20    3.88
 -14  -6  16   11.42    5.00
 -14  -6  17    4.20    3.32
 -14  -6  18   49.28    6.60
 -14  -6  19   15.68    5.39
 -14  -6  21   10.69    7.52
 -14  -6  23    9.67   10.08
 -14  -6  24   33.76    6.86
 -14  -5   2    3.88    2.88
 -14  -5   3  101.40    4.23
 -14  -5   4    3.69    1.80
 -14  -5   5    5.81    1.59
 -14  -5   6    1.39    1.60
 -14  -5   7   35.88    5.15
 -14  -5   8    7.67    2.22
 -14  -5   9   62.57    4.75
 -14  -5  10    6.00    2.20
 -14  -5  11   76.56    5.25
 -14  -5  12    2.69    2.39
 -14  -5  13  151.78   13.31
 -14  -5  14   -5.62    5.02
 -14  -5  15   14.06    4.28
 -14  -5  16    2.31    3.92
 -14  -5  17   70.56    7.56
 -14  -5  19    9.18    4.18
 -14  -5  20    2.89    4.28
 -14  -5  21   90.44    9.89
 -14  -5  22   21.62    8.28
 -14  -5  23   12.32    5.62
 -14  -5  24   -3.50    6.99
 -14  -4   2   74.65    5.18
 -14  -4   3    4.58    1.28
 -14  -4   4   56.25    3.45
 -14  -4   5   12.60    1.92
 -14  -4   6  117.51    6.29
 -14  -4   7    0.59    1.79
 -14  -4   8    0.30    1.80
 -14  -4   9   30.03    3.18
 -14  -4  10  165.64    8.75
 -14  -4  11   52.56    4.06
 -14  -4  12    9.49    2.71
 -14  -4  13   -5.52    4.32
 -14  -4  14  191.82   15.51
 -14  -4  16   36.60    6.05
 -14  -4  17   -5.52    3.71
 -14  -4  18   68.89    7.47
 -14  -4  19    6.20    5.68
 -14  -4  20   32.95    9.99
 -14  -4  21    4.71    5.60
 -14  -4  22   28.52    5.02
 -14  -4  23    4.88    5.30
 -14  -4  24   36.72    7.15
 -14  -3   1    8.12    1.82
 -14  -3   2    3.10    1.20
 -14  -3   3  253.45    9.87
 -14  -3   4   -3.10    1.51
 -14  -3   5   14.52    2.13
 -14  -3   6   17.47    2.76
 -14  -3   7  178.49   13.09
 -14  -3   8   -1.90    3.09
 -14  -3   9   70.90    4.38
 -14  -3  10    6.60    2.31
 -14  -3  11  121.88    7.51
 -14  -3  12    2.50    2.69
 -14  -3  13  193.77   16.98
 -14  -3  14   -0.79    4.38
 -14  -3  15   35.05    4.50
 -14  -3  16   -2.79    4.68
 -14  -3  17  161.04   13.96
 -14  -3  18    8.29    5.18
 -14  -3  19   -1.30    3.81
 -14  -3  20    1.69    6.79
 -14  -2   1    4.71    1.69
 -14  -2   2   44.09    2.66
 -14  -2   3    1.30    1.30
 -14  -2   4  102.01    4.65
 -14  -2   5    0.40    1.50
 -14  -2   6  257.28   11.55
 -14  -2   7    9.80    3.13
 -14  -2   8   23.81    3.22
 -14  -2   9    8.82    3.92
 -14  -2  10  269.29   12.80
 -14  -2  11   24.50    3.37
 -14  -2  12   10.50    3.30
 -14  -2  13    0.20    3.52
 -14  -2  14  141.61   11.19
 -14  -2  15   -0.30    4.62
 -14  -2  16   31.47    5.95
 -14  -2  17    2.59    4.99
 -14  -2  18   73.44    6.86
 -14  -2  19    8.58    5.98
 -14  -2  21   15.52    6.62
 -14  -2  22   10.50    5.70
 -14  -2  23   -0.10    4.35
 -14  -2  24   25.40    7.76
 -14  -1   0    5.11    2.49
 -14  -1   1   13.32    2.48
 -14  -1   2    5.11    1.40
 -14  -1   3  225.60    9.31
 -14  -1   4    9.67    1.68
 -14  -1   5   18.58    1.90
 -14  -1   6    0.10    1.72
 -14  -1   7  318.98   13.22
 -14  -1   8   -1.99    2.40
 -14  -1   9   81.00    4.50
 -14  -1  10    4.41    2.90
 -14  -1  11  115.13    7.30
 -14  -1  12    0.71    2.60
 -14  -1  13  108.99   10.86
 -14  -1  14   14.52    5.33
 -14  -1  15   57.91    6.85
 -14  -1  16    2.79    5.38
 -14  -1  17  111.30    9.07
 -14  -1  18    6.20    5.28
 -14  -1  19    4.08    4.48
 -14  -1  20   -2.40    4.31
 -14  -1  21   65.93   11.69
 -14  -1  23   10.82    4.93
 -14  -1  24   11.97   13.01
 -14  -1  25   32.83    9.17
 -14   0  -1   -0.30    1.80
 -14   0   0  213.45   10.23
 -14   0   1    3.69    1.31
 -14   0   2  103.63    4.28
 -14   0   3   -0.79    1.39
 -14   0   4   82.26    4.17
 -14   0   5   -1.69    1.79
 -14   0   6  374.04   15.09
 -14   0   7   -1.39    1.60
 -14   0   8    5.29    2.39
 -14   0   9    3.61    2.39
 -14   0  10  222.61   11.04
 -14   0  11    2.59    3.38
 -14   0  12   -4.28    3.97
 -14   0  13    0.40    4.88
 -14   0  14  159.01   13.62
 -14   0  15   -5.29    4.51
 -14   0  16    7.51    5.21
 -14   0  17   -0.79    3.49
 -14   0  18   68.56    7.45
 -14   0  20   41.22    6.81
 -14   0  21    1.00    4.60
 -14   0  22    3.88    5.28
 -14   1  -2    0.40    2.39
 -14   1  -1  117.07    7.14
 -14   1   0    6.10    2.72
 -14   1   1   17.64    1.60
 -14   1   2    5.20    1.69
 -14   1   3  228.61    9.07
 -14   1   4   10.82    1.58
 -14   1   5   21.81    2.52
 -14   1   6    2.40    2.11
 -14   1   7  342.25   15.17
 -14   1   8    0.30    1.80
 -14   1   9   77.62    4.76
 -14   1  10    1.00    2.90
 -14   1  11   97.81    8.31
 -14   1  12   10.11    4.71
 -14   1  13  101.61    8.47
 -14   1  14   16.48    3.74
 -14   1  15   38.56    4.97
 -14   1  16   -1.90    3.09
 -14   1  17  140.19   39.31
 -14   1  18   16.81    4.02
 -14   1  19    3.20    5.30
 -14   1  20    4.20    4.80
 -14   1  21   61.31   10.34
 -14   1  22   -5.11    4.20
 -14   1  23    8.01    5.09
 -14   1  24   -9.00    5.58
 -14   1  25   41.34    6.17
 -14   2  -2   16.00    3.76
 -14   2  -1    4.49    1.91
 -14   2   0  130.19   12.09
 -14   2   1    6.30    1.91
 -14   2   2   46.24    2.45
 -14   2   3    3.61    1.90
 -14   2   4  103.63    5.09
 -14   2   5    3.69    1.88
 -14   2   6  256.96   10.26
 -14   2   7    1.21    1.72
 -14   2   8   16.89    2.14
 -14   2   9    2.19    2.31
 -14   2  10  282.58   20.84
 -14   2  11   36.48    5.44
 -14   2  12   16.08    4.81
 -14   2  13    5.02    2.91
 -14   2  14  143.52   11.50
 -14   2  16   24.70    6.56
 -14   2  17   21.34   24.02
 -14   2  18   94.28    9.71
 -14   2  19    0.10    3.64
 -14   2  20   29.27    7.47
 -14   2  21   25.10    6.61
 -14   2  22   11.22    4.42
 -14   2  23    2.10    7.71
 -14   2  25   -2.19    6.90
 -14   3  -3   49.56    7.74
 -14   3  -2    9.18    2.79
 -14   3  -1  147.14   16.01
 -14   3   0    0.59    2.59
 -14   3   1   13.62    1.99
 -14   3   2    1.80    1.90
 -14   3   3  253.45   11.78
 -14   3   4    0.40    1.40
 -14   3   5   12.18    2.37
 -14   3   6   19.18    2.89
 -14   3   7  165.12   10.02
 -14   3   8    0.90    3.61
 -14   3   9   64.16    6.41
 -14   3  10    9.80    3.51
 -14   3  11  113.64    9.59
 -14   3  12    1.00    3.00
 -14   3  13  187.42   15.33
 -14   3  14    7.02    4.72
 -14   3  15   38.19    8.65
 -14   3  16   12.53   22.02
 -14   3  17  193.77   16.43
 -14   3  18   -1.10    3.51
 -14   3  19    0.71    5.63
 -14   3  20   12.89   59.31
 -14   3  21   98.80   11.73
 -14   3  22    3.69    4.38
 -14   3  23   19.71    8.70
 -14   3  24    0.00    1.00
 -14   4  -3    0.59    3.48
 -14   4  -2   13.18    3.41
 -14   4  -1    3.80    1.72
 -14   4   0  179.02   10.70
 -14   4   1    5.02    1.88
 -14   4   2   71.74    4.24
 -14   4   3    5.81    2.02
 -14   4   4   65.12    4.03
 -14   4   5   13.47    2.50
 -14   4   6  134.10    7.18
 -14   4   7   11.90    2.83
 -14   4   8   -1.10    3.00
 -14   4   9   35.05    4.85
 -14   4  10  135.72   11.88
 -14   4  11   59.44    6.48
 -14   4  12    3.39    4.60
 -14   4  13   -4.71    4.60
 -14   4  14  183.87   15.73
 -14   4  15   13.99    7.03
 -14   4  16   24.40    5.04
 -14   4  17    1.49    5.78
 -14   4  18   89.11    7.93
 -14   4  19    6.00    5.00
 -14   4  20   80.28   69.71
 -14   4  21   19.98    6.53
 -14   4  24   35.64    6.93
 -14   5  -4   -2.19    2.78
 -14   5  -3   90.25    9.31
 -14   5  -2    5.02    4.70
 -14   5  -1  249.01   25.88
 -14   5   0    3.88    2.60
 -14   5   1    7.78    1.79
 -14   5   2    0.71    1.81
 -14   5   3  111.72    5.92
 -14   5   4    1.39    3.00
 -14   5   5    5.38    2.18
 -14   5   6   -0.90    2.20
 -14   5   7   61.31    5.17
 -14   5   8    3.10    3.10
 -14   5   9   71.06    8.26
 -14   5  10   -3.80    3.78
 -14   5  11   71.74    5.76
 -14   5  12   -4.28    4.60
 -14   5  13  132.94   11.30
 -14   5  14   15.21    7.10
 -14   5  15   19.80    4.27
 -14   5  16    0.30    3.31
 -14   5  17   76.56    7.53
 -14   5  18   14.06    5.48
 -14   5  19  114.70   82.04
 -14   5  20   13.40    4.32
 -14   5  21  109.83   13.00
 -14   5  22    7.51    5.21
 -14   5  23   20.88    5.67
 -14   6  -4  285.27   23.65
 -14   6  -3   -0.71    2.60
 -14   6  -2    9.92    3.28
 -14   6  -1   11.83    2.48
 -14   6   0  211.99   21.84
 -14   6   1    2.19    1.51
 -14   6   2   43.82    3.31
 -14   6   3    1.49    2.29
 -14   6   4   32.15    2.95
 -14   6   5    0.40    2.09
 -14   6   6   23.23    4.24
 -14   6   7    1.10    1.70
 -14   6   8   12.39    4.29
 -14   6   9    1.49    2.39
 -14   6  10  134.79   12.54
 -14   6  11    7.29    4.21
 -14   6  12   -3.50    3.22
 -14   6  13   22.09   10.06
 -14   6  14  163.84   13.57
 -14   6  15   -4.58    4.49
 -14   6  16   27.46    6.18
 -14   6  17   11.90    6.90
 -14   6  18   47.47    4.55
 -14   6  19    2.59    5.09
 -14   6  20   11.97    9.96
 -14   6  21   -2.19    4.38
 -14   6  23   19.71    9.77
 -14   6  24   36.00    7.92
 -14   7  -3   97.81    7.91
 -14   7  -2    1.30    2.19
 -14   7  -1  186.05   13.91
 -14   7   0   -1.99    1.69
 -14   7   1   13.10    2.03
 -14   7   2    5.20    2.42
 -14   7   3  111.30    6.33
 -14   7   4   -2.10    2.29
 -14   7   5    1.80    1.90
 -14   7   6    7.90    4.10
 -14   7   7   67.40    5.75
 -14   7   8    5.62    3.70
 -14   7   9   31.58    5.17
 -14   7  10   -1.10    4.81
 -14   7  11   84.09    7.52
 -14   7  12   37.33   10.14
 -14   7  14   -0.20    3.12
 -14   7  15   19.36    5.10
 -14   7  16   14.21    3.39
 -14   7  17   58.83    6.60
 -14   7  18    0.20    4.23
 -14   7  20    4.49    5.98
 -14   7  21   41.99    8.04
 -14   7  22    1.10    6.01
 -14   7  23    7.62    6.90
 -14   8  -2    8.53    4.73
 -14   8  -1   -1.49    2.39
 -14   8   0  120.12   14.69
 -14   8   1    8.53    1.81
 -14   8   2   65.12    4.52
 -14   8   3    4.80    2.19
 -14   8   4   51.27    4.01
 -14   8   5    2.69    2.98
 -14   8   6   66.91    5.24
 -14   8   7    7.90    3.82
 -14   8   8   35.28    5.35
 -14   8   9   11.42    3.38
 -14   8  10  150.55   10.31
 -14   8  12   -4.28    3.19
 -14   8  13    1.21    3.32
 -14   8  14   97.61    8.69
 -14   8  15   16.81    3.69
 -14   8  16   26.11    6.03
 -14   8  17    1.39    3.89
 -14   8  18   40.45    4.71
 -14   8  19    9.61    7.69
 -14   8  20   10.30    6.48
 -14   8  21    6.00    5.00
 -14   8  22   57.15   17.24
 -14   8  23    5.29    9.80
 -14   9  -2    6.10    2.42
 -14   9  -1  110.25   10.50
 -14   9   0    4.80    2.28
 -14   9   1   -1.39    1.70
 -14   9   2    0.90    2.30
 -14   9   3  152.52    9.88
 -14   9   4   -1.80    1.90
 -14   9   5    4.71    2.69
 -14   9   6    5.38    3.57
 -14   9   7  110.67   10.73
 -14   9   8   12.60    3.98
 -14   9   9   16.81    3.53
 -14   9  11   53.73   25.51
 -14   9  12   24.30    5.23
 -14   9  13   26.73    5.89
 -14   9  14    1.39    2.78
 -14   9  15   31.25    3.91
 -14   9  16    5.81    6.60
 -14   9  17   51.70    5.46
 -14   9  18    4.00    4.48
 -14   9  19    1.39    3.19
 -14   9  20    4.71    4.99
 -14   9  21   54.76   13.32
 -14   9  22   -2.89    4.90
 -14  10  -1   -0.30    2.71
 -14  10   0   54.61    6.50
 -14  10   1    4.41    2.90
 -14  10   2  103.63    6.92
 -14  10   3    1.10    2.31
 -14  10   4   41.47    3.61
 -14  10   5    1.90    2.01
 -14  10   6  118.59    8.93
 -14  10   7   -4.49    3.31
 -14  10   8    0.90    4.31
 -14  10   9   15.60    4.27
 -14  10  10  166.67   22.98
 -14  10  12    6.50    3.52
 -14  10  13   15.68    5.31
 -14  10  14  131.56   16.06
 -14  10  15    5.81    5.01
 -14  10  16    8.53    4.20
 -14  10  17    3.61    4.79
 -14  10  18   37.95    4.80
 -14  10  19    0.30    3.52
 -14  10  20    9.12    7.19
 -14  10  21    6.30    6.28
 -14  11   0    4.41    3.32
 -14  11   1    8.41    3.31
 -14  11   2   -3.61    2.09
 -14  11   3   97.22    6.11
 -14  11   4    5.02    2.91
 -14  11   5    9.42    3.50
 -14  11   6   12.60    6.82
 -14  11   7  124.99    9.61
 -14  11   8    1.30    4.40
 -14  11  10    2.89    4.08
 -14  11  11   59.14    7.07
 -14  11  12    3.20    3.79
 -14  11  13   49.28    5.34
 -14  11  14    6.20    5.58
 -14  11  15   30.03    4.60
 -14  11  16   12.32    4.28
 -14  11  17   33.76    4.42
 -14  11  18   13.62    5.09
 -14  11  19    7.08   14.47
 -14  11  20    5.90    6.42
 -14  11  21   39.56    8.18
 -14  12   1    6.00    3.72
 -14  12   2   36.00    3.84
 -14  12   3    5.29    2.30
 -14  12   4   11.49    2.51
 -14  12   5    6.50    3.98
 -14  12   6  135.02   11.85
 -14  12   7    0.90    5.41
 -14  12   8   10.11    4.71
 -14  12   9   37.45    5.75
 -14  12  10  135.96   13.99
 -14  12  11    5.29    2.81
 -14  12  12    1.10    4.41
 -14  12  13    4.80    5.39
 -14  12  14   79.39    5.88
 -14  12  15    3.50    5.61
 -14  12  16    3.20    4.40
 -14  12  17    8.70    7.32
 -14  12  18   47.47    6.34
 -14  12  19    8.18    5.32
 -14  12  20   15.52    7.88
 -14  13   2    9.67    3.30
 -14  13   3   98.60    7.75
 -14  13   4   32.83    5.96
 -14  13   5   27.77    5.59
 -14  13   6    2.59    3.51
 -14  13   7  107.54    9.54
 -14  13   9   24.70    4.17
 -14  13  10    3.61    2.89
 -14  13  11   40.32    7.75
 -14  13  12   16.08    4.09
 -14  13  13   35.28    5.11
 -14  13  14   -5.71    5.21
 -14  13  15   20.07    4.93
 -14  13  16   14.06    5.48
 -14  13  17   44.62    5.21
 -14  13  18   18.32    6.59
 -14  13  19    4.49    5.68
 -14  14   3    1.99    3.69
 -14  14   4   52.85    6.54
 -14  14   5   61.94    8.81
 -14  14   6   70.06    6.86
 -14  14   7   13.47    6.83
 -14  14   8   13.99    6.73
 -14  14  10   45.97    5.42
 -14  14  11    7.40   12.68
 -14  14  12   14.21    8.52
 -14  14  13    0.71    4.02
 -14  14  14   29.48    5.97
 -14  14  15    6.92    5.21
 -14  14  16    7.62    6.02
 -14  14  17    6.10    6.42
 -14  14  18   36.60    6.05
 -14  15   3   76.04   10.12
 -14  15   4   24.01    4.21
 -14  15   5    1.99    5.89
 -14  15   6   11.42    4.80
 -14  15   8    9.92    5.23
 -14  15   9    5.62    5.12
 -14  15  10   -2.99    3.01
 -14  15  11   37.45    4.65
 -14  15  12   -0.30    4.92
 -14  15  13   30.25    6.71
 -14  15  14   -8.18    5.21
 -14  15  15   24.50    8.61
 -14  15  16    9.18    5.51
 -14  16   4   30.47    7.73
 -14  16   5   33.99    7.93
 -14  16   6   19.36    4.93
 -14  16   8   -1.00    3.90
 -14  16   9    5.81    6.99
 -14  16  10   13.91    8.21
 -14  16  11    2.31    5.41
 -14  16  12   -7.40    4.79
 -14  16  13   10.50    5.77
 -14  16  14   12.67    5.27
 -14  16  15   16.89    9.54
 -14  17   4   16.40    5.51
 -14  17   5   -0.10    4.86
 -14  17   6    8.01    4.58
 -14  17   8    6.71    6.53
 -14  17   9   55.95   81.23
 -14  17  10    1.90    9.80
 -14  17  11   33.99    8.74
 -14  17  12   10.82    5.20
 -14  18   5   29.05    5.82
 -14  18   6   10.63    7.30
 -14  18   8    7.62    4.53
 -13 -18   9    3.10    5.39
 -13 -18  10    2.89    4.18
 -13 -18  11   45.97    6.51
 -13 -18  12   -4.00    4.40
 -13 -17   7   -1.10    3.11
 -13 -17   8   16.89    4.69
 -13 -17   9    4.49    4.28
 -13 -17  10    3.61    3.72
 -13 -17  11    2.69    8.40
 -13 -17  12   26.83    5.08
 -13 -17  13    8.82    4.99
 -13 -17  14   57.61    8.80
 -13 -17  15    5.29    3.50
 -13 -16   6   32.95    4.02
 -13 -16   7   17.81    3.80
 -13 -16   8   19.10    4.37
 -13 -16   9   -3.88    2.68
 -13 -16  10   -3.39    3.50
 -13 -16  11   20.61    4.27
 -13 -16  12   -3.61    2.70
 -13 -16  13    9.18    5.39
 -13 -16  14   -1.69    5.28
 -13 -16  15   44.89    8.17
 -13 -16  16    8.58    4.22
 -13 -15   5   41.99    3.89
 -13 -15   6    8.12    3.08
 -13 -15   7   -1.10    2.90
 -13 -15   8   64.64    6.27
 -13 -15   9   27.04    4.06
 -13 -15  10   13.69    7.10
 -13 -15  11    7.29    3.67
 -13 -15  12   50.41    6.53
 -13 -15  13   15.29    5.00
 -13 -15  14   53.58    8.64
 -13 -15  15    0.10    5.97
 -13 -15  16   10.11    3.69
 -13 -15  17    5.52    9.12
 -13 -15  18   15.68    6.49
 -13 -14   4   11.09    2.80
 -13 -14   5  109.41    7.53
 -13 -14   6   58.37    5.04
 -13 -14   7   72.08    5.43
 -13 -14   8   34.34    5.39
 -13 -14   9   18.58    4.65
 -13 -14  10   37.09    9.62
 -13 -14  11   79.39    7.48
 -13 -14  12   -2.89    5.78
 -13 -14  13    0.79    4.57
 -13 -14  14   23.91    5.38
 -13 -14  15   45.16    7.93
 -13 -14  16   45.56    5.81
 -13 -14  17    7.62    5.30
 -13 -14  18    4.58    5.78
 -13 -14  19  123.43   58.22
 -13 -13   3    2.89    1.90
 -13 -13   4  242.11   15.56
 -13 -13   5   66.26    5.86
 -13 -13   6    1.30    2.69
 -13 -13   7    5.62   13.84
 -13 -13   8  129.28    9.55
 -13 -13   9   90.44    7.42
 -13 -13  10    6.50    2.70
 -13 -13  11   -8.70    3.42
 -13 -13  12  116.42    9.71
 -13 -13  13   21.62    4.46
 -13 -13  14   14.98    5.11
 -13 -13  15    0.20    3.32
 -13 -13  16   28.62    4.81
 -13 -13  17   51.27    7.88
 -13 -13  18   63.20    8.74
 -13 -13  19    1.39    5.29
 -13 -13  20    2.40    6.29
 -13 -12   3   61.47    2.98
 -13 -12   4   11.22    1.47
 -13 -12   5  165.38   11.32
 -13 -12   6   35.52    4.65
 -13 -12   7  133.40   28.41
 -13 -12   8    7.29    1.40
 -13 -12   9   82.45    8.17
 -13 -12  10   45.16    4.84
 -13 -12  11  122.10    9.06
 -13 -12  12   13.99    4.26
 -13 -12  13   54.46    7.23
 -13 -12  14   14.90    3.32
 -13 -12  15  117.94  136.18
 -13 -12  16   19.27    5.97
 -13 -12  18   -0.40    5.18
 -13 -12  19   40.70    7.78
 -13 -12  20    2.40    6.29
 -13 -12  21   11.49    7.39
 -13 -11   3    3.61    1.10
 -13 -11   4  218.45    8.87
 -13 -11   5    2.10    1.80
 -13 -11   6    4.28    2.11
 -13 -11   7   29.05    4.42
 -13 -11   8  263.09   12.65
 -13 -11   9   29.81    2.40
 -13 -11  10   21.34    2.31
 -13 -11  11   -2.10    1.80
 -13 -11  12  110.25    6.30
 -13 -11  13   33.99    5.13
 -13 -11  14   16.00    4.96
 -13 -11  15    4.08    4.48
 -13 -11  16   45.70    7.30
 -13 -11  17    4.80    5.08
 -13 -11  18   59.60    8.03
 -13 -11  19   -1.39    4.79
 -13 -11  20   -7.40    6.42
 -13 -11  21    0.40    9.66
 -13 -11  22   49.56    8.73
 -13 -10   3  104.65    3.89
 -13 -10   4   16.73    3.60
 -13 -10   5  106.71    7.44
 -13 -10   6    9.00    1.98
 -13 -10   7  128.14    5.89
 -13 -10   8   10.18    2.42
 -13 -10   9   63.52    5.74
 -13 -10  10   30.47    2.87
 -13 -10  11  109.41    6.07
 -13 -10  12   11.22    4.29
 -13 -10  13   43.82    5.43
 -13 -10  14   15.29    4.54
 -13 -10  15  142.56   12.66
 -13 -10  16    9.00    3.60
 -13 -10  17   -0.50    3.41
 -13 -10  19   34.22    6.67
 -13 -10  20   -1.30    6.41
 -13 -10  21    6.20    6.92
 -13 -10  22   -1.80    5.49
 -13 -10  23   14.59   12.38
 -13  -9   3   13.76    1.19
 -13  -9   4  168.48   13.76
 -13  -9   5   23.52    2.42
 -13  -9   6   -1.00    1.90
 -13  -9   7   53.14    3.35
 -13  -9   8  123.88    6.23
 -13  -9   9   31.58    3.15
 -13  -9  10   47.20    3.43
 -13  -9  11    0.71    2.30
 -13  -9  12   49.42    6.61
 -13  -9  13   24.01    4.61
 -13  -9  14   51.70    7.05
 -13  -9  15    3.31    4.30
 -13  -9  16   54.46    5.90
 -13  -9  17    3.31    4.80
 -13  -9  18   59.14    7.84
 -13  -9  19    7.02    5.88
 -13  -9  20    6.30    6.02
 -13  -9  21    6.00    4.41
 -13  -9  22   41.60    7.22
 -13  -9  23    5.29    7.77
 -13  -8   3   26.63    2.58
 -13  -8   4   17.98    2.04
 -13  -8   5   72.76    3.75
 -13  -8   6    2.69    1.71
 -13  -8   7   24.90    2.20
 -13  -8   8   14.06    2.17
 -13  -8   9   37.45    2.94
 -13  -8  10   29.05    2.69
 -13  -8  11  168.22    7.78
 -13  -8  12   31.92    5.31
 -13  -8  13   -1.99    3.78
 -13  -8  14   18.58    4.83
 -13  -8  15  119.03    9.60
 -13  -8  16    9.80    6.32
 -13  -8  17   12.60    5.89
 -13  -8  18    2.50    5.50
 -13  -8  19   56.85    7.54
 -13  -8  20   -0.59    3.88
 -13  -8  21   20.07    7.44
 -13  -8  23   18.40    7.72
 -13  -8  24   -1.49    6.88
 -13  -7   3   14.52    1.60
 -13  -7   4   68.06    3.96
 -13  -7   5    0.30    1.41
 -13  -7   6    0.10    2.02
 -13  -7   7    0.20    1.81
 -13  -7   8   46.38    3.40
 -13  -7   9   13.91    2.31
 -13  -7  10   32.15    3.18
 -13  -7  11   -2.40    2.39
 -13  -7  12  104.45    8.38
 -13  -7  13   53.88    5.43
 -13  -7  14  103.84    9.78
 -13  -7  15    4.80    5.61
 -13  -7  16   20.79    5.65
 -13  -7  17   32.38    5.80
 -13  -7  18  105.88    8.64
 -13  -7  19   -0.20    6.24
 -13  -7  20    2.89    5.68
 -13  -7  23   -3.88    8.20
 -13  -7  24   -9.67    4.66
 -13  -6   2    6.60    0.72
 -13  -6   3   81.00    3.60
 -13  -6   4    4.20    1.60
 -13  -6   5   14.67    1.53
 -13  -6   6    7.67    1.77
 -13  -6   7   36.60    3.15
 -13  -6   8    3.20    2.29
 -13  -6   9    3.39    2.10
 -13  -6  10   21.62    3.91
 -13  -6  11  116.42    7.12
 -13  -6  12    4.80    5.52
 -13  -6  13   -7.51    4.82
 -13  -6  14   21.34    5.64
 -13  -6  15  174.50   13.47
 -13  -6  16   -4.58    5.01
 -13  -6  17   21.53    5.20
 -13  -6  18   10.50    5.12
 -13  -6  19   98.60    9.33
 -13  -6  22    2.89    5.30
 -13  -6  23   39.69    5.80
 -13  -6  24    2.99    5.19
 -13  -5   2    1.59    1.49
 -13  -5   3   -0.90    1.31
 -13  -5   4  104.45    4.50
 -13  -5   5   18.49    1.63
 -13  -5   6    1.21    1.41
 -13  -5   7    1.90    1.71
 -13  -5   8  121.88    6.18
 -13  -5   9   -1.59    2.09
 -13  -5  10  104.65    6.96
 -13  -5  11   21.90    3.00
 -13  -5  12   45.16    6.99
 -13  -5  13    5.02    3.09
 -13  -5  14  194.32   16.17
 -13  -5  15   20.61    4.36
 -13  -5  16   22.75    7.35
 -13  -5  17   10.30    5.20
 -13  -5  18   82.81    7.64
 -13  -5  19   -3.61    4.41
 -13  -5  20   23.62    5.25
 -13  -5  21    8.58    7.09
 -13  -5  22  108.16    9.36
 -13  -5  23    0.40    5.28
 -13  -4   1  239.63   16.10
 -13  -4   2    2.31    0.91
 -13  -4   3  190.99    7.46
 -13  -4   4   11.02    1.39
 -13  -4   5   44.76    2.54
 -13  -4   6    0.79    1.30
 -13  -4   7  191.82    9.14
 -13  -4   8   14.36    2.58
 -13  -4   9   -3.88    2.21
 -13  -4  10   16.16    3.30
 -13  -4  11  214.04   11.12
 -13  -4  12   11.70    3.42
 -13  -4  13   12.32    3.02
 -13  -4  14   16.16    5.71
 -13  -4  16    2.50    5.18
 -13  -4  17   12.60    4.69
 -13  -4  19  132.25   10.35
 -13  -4  20   12.60    6.18
 -13  -4  21   37.95    9.73
 -13  -4  22   -2.99    8.89
 -13  -4  25   19.89    7.23
 -13  -3   1    6.81    2.09
 -13  -3   2    3.20    1.22
 -13  -3   3    1.90    1.41
 -13  -3   4  392.44   15.85
 -13  -3   5    1.59    1.59
 -13  -3   6   65.93    3.41
 -13  -3   7   12.60    1.92
 -13  -3   8  183.33    8.67
 -13  -3   9    2.59    2.09
 -13  -3  10   41.22    3.34
 -13  -3  11   45.16    3.76
 -13  -3  12  115.35    8.59
 -13  -3  13    4.71    2.69
 -13  -3  14  158.26   11.07
 -13  -3  15    8.88    5.01
 -13  -3  16   35.05    4.85
 -13  -3  17    8.58    7.21
 -13  -3  18  142.09   43.63
 -13  -3  19   17.31    5.32
 -13  -3  20    8.70    4.72
 -13  -3  21    8.12    4.73
 -13  -3  22   58.68    9.65
 -13  -3  23   13.47    4.92
 -13  -3  24    2.50    5.59
 -13  -3  25    2.50   10.40
 -13  -2   0   -1.30    4.10
 -13  -2   1  101.81    3.83
 -13  -2   2    7.62    1.21
 -13  -2   3  132.48    5.06
 -13  -2   4   14.36    1.52
 -13  -2   5  115.99    5.17
 -13  -2   6   -2.10    1.19
 -13  -2   7  341.51   15.15
 -13  -2   8   25.91    2.24
 -13  -2   9   54.76    4.00
 -13  -2  10   -0.71    3.31
 -13  -2  11  199.09   11.01
 -13  -2  12    2.10    3.80
 -13  -2  13   28.09   10.71
 -13  -2  14    1.59    4.18
 -13  -2  15  124.77    9.83
 -13  -2  16  -13.69    4.22
 -13  -2  17   39.19   10.14
 -13  -2  18    0.30    3.82
 -13  -2  19   41.47    7.47
 -13  -2  20    6.20    5.68
 -13  -2  21   42.25    8.71
 -13  -1  -1    7.40    2.39
 -13  -1   0  141.61    7.38
 -13  -1   1    3.88    1.18
 -13  -1   2    8.58    1.41
 -13  -1   3   11.63    1.50
 -13  -1   4  437.65   17.99
 -13  -1   5    9.61    1.67
 -13  -1   6   31.47    2.24
 -13  -1   7   14.90    2.32
 -13  -1   8  392.44   15.85
 -13  -1   9    3.31    2.00
 -13  -1  10   40.32    3.81
 -13  -1  11   17.98    3.14
 -13  -1  12   87.24    7.10
 -13  -1  13    3.69    2.88
 -13  -1  14   53.88    6.75
 -13  -1  15    3.50    5.61
 -13  -1  16    4.49    5.22
 -13  -1  17   11.09    3.80
 -13  -1  18   79.92    9.48
 -13  -1  19   17.89    5.41
 -13  -1  20   11.09    6.33
 -13  -1  21    5.38    5.20
 -13  -1  22   31.92    6.44
 -13  -1  23    6.60    7.50
 -13  -1  24   11.70    8.21
 -13  -1  25    4.20    4.39
 -13   0  -1    4.80    2.41
 -13   0   0    2.19    1.69
 -13   0   1  217.56    7.97
 -13   0   2    2.59    1.19
 -13   0   3  110.25    4.62
 -13   0   4    1.49    1.90
 -13   0   5  244.61   10.01
 -13   0   6    0.10    1.72
 -13   0   7  513.48   22.21
 -13   0   8    1.30    2.10
 -13   0   9   29.05    3.13
 -13   0  10    4.00    2.60
 -13   0  11  164.35    7.69
 -13   0  13    7.29    3.62
 -13   0  14    4.71    4.69
 -13   0  15   46.51    6.14
 -13   0  16   -2.59    4.80
 -13   0  17   54.61    7.09
 -13   0  18   -4.88    5.08
 -13   0  19    5.02    3.81
 -13   0  20   11.09    6.13
 -13   0  21   64.96   13.54
 -13   0  22   -9.18    4.42
 -13   0  23    9.18    7.88
 -13   0  24   10.63    6.13
 -13   0  25   15.92   11.73
 -13   0  26   10.69    8.83
 -13   1  -2   34.34    4.22
 -13   1  -1    3.50    2.28
 -13   1   0  136.19    6.54
 -13   1   1    2.19    1.51
 -13   1   2    4.28    1.61
 -13   1   3    7.51    1.48
 -13   1   4  424.36   15.24
 -13   1   5    8.18    2.12
 -13   1   6   30.47    2.32
 -13   1   7   19.18    2.72
 -13   1   8  407.64   14.94
 -13   1   9    6.71    2.38
 -13   1  10   43.03    3.15
 -13   1  11   22.37    3.12
 -13   1  12   99.40    9.17
 -13   1  13   -0.90    2.91
 -13   1  14   51.70    5.75
 -13   1  15    4.20    3.69
 -13   1  16   10.89    4.82
 -13   1  17   10.11    5.02
 -13   1  18   79.57    7.14
 -13   1  19    4.49    6.49
 -13   1  20    3.39    3.79
 -13   1  21    3.20    7.41
 -13   1  22   44.22    8.25
 -13   1  24   17.22    7.39
 -13   1  25   26.01   15.30
 -13   2  -3  216.09   13.82
 -13   2  -2   10.69    3.92
 -13   2  -1   88.92    5.28
 -13   2   0    2.19    1.81
 -13   2   1  103.23    4.06
 -13   2   2    8.88    1.61
 -13   2   3  130.87    4.80
 -13   2   4   19.10    1.92
 -13   2   5  111.72    4.86
 -13   2   6    0.50    2.22
 -13   2   7  328.33   22.47
 -13   2   8   22.09    2.82
 -13   2   9   58.52    3.67
 -13   2  10    1.90    2.01
 -13   2  11  209.09    9.83
 -13   2  12   -1.59    4.38
 -13   2  13    2.31    4.20
 -13   2  14   -1.49    3.68
 -13   2  15   88.92   10.18
 -13   2  16    1.80    3.81
 -13   2  17    5.20    5.88
 -13   2  18   -0.79    4.68
 -13   2  19   36.97    5.84
 -13   2  20    0.30    6.42
 -13   2  21   40.96    7.94
 -13   2  22   10.89    6.80
 -13   2  23   19.01    5.93
 -13   2  24   -9.42    4.73
 -13   2  25   23.33    6.38
 -13   3  -3   20.34    2.80
 -13   3  -2   23.33    2.80
 -13   3  -1    1.99    1.61
 -13   3   0  240.25    9.30
 -13   3   1    8.29    1.61
 -13   3   2    2.79    1.80
 -13   3   3    3.39    1.69
 -13   3   4  376.75   14.36
 -13   3   5    2.99    2.11
 -13   3   6   61.15    3.13
 -13   3   7   13.91    2.54
 -13   3   8  190.16    7.45
 -13   3   9    0.59    1.79
 -13   3  10   33.87    3.14
 -13   3  11   37.21    4.15
 -13   3  12  108.99    8.14
 -13   3  13   -0.50    3.82
 -13   3  14  157.75   11.81
 -13   3  15    9.49    4.62
 -13   3  16   32.04    5.66
 -13   3  17    2.31    3.10
 -13   3  18  122.32   12.39
 -13   3  19   19.10    4.20
 -13   3  20   -4.20    7.22
 -13   3  21    1.69    5.69
 -13   3  22   56.85    7.24
 -13   3  23    2.79    7.58
 -13   3  24   -1.80    6.99
 -13   4  -4    2.31    2.22
 -13   4  -3  246.18   16.63
 -13   4  -2    9.30    2.32
 -13   4  -1   39.31    5.89
 -13   4   0    4.08    2.18
 -13   4   1  211.12    7.26
 -13   4   2    4.41    1.51
 -13   4   3  205.64    7.74
 -13   4   4   14.82    2.77
 -13   4   5   58.06    3.66
 -13   4   6    3.20    2.40
 -13   4   7  190.16    8.00
 -13   4   8   15.68    1.98
 -13   4   9   -2.89    2.01
 -13   4  10   15.60    2.21
 -13   4  11  204.20   17.15
 -13   4  12   12.53    4.18
 -13   4  13   24.50    5.35
 -13   4  14   25.70    4.97
 -13   4  15  162.31   14.27
 -13   4  16   -5.52    5.12
 -13   4  17   16.73    5.89
 -13   4  18    0.59    2.09
 -13   4  19  119.90    7.66
 -13   4  20   23.62    6.42
 -13   4  21   34.46   10.10
 -13   4  22    5.38    7.47
 -13   4  23   43.16    6.57
 -13   4  24    0.40    4.88
 -13   4  25   20.34    6.22
 -13   5  -4  136.66    7.72
 -13   5  -3   -1.99    1.69
 -13   5  -2  107.12    7.87
 -13   5  -1    0.10    2.53
 -13   5   0  201.36   14.19
 -13   5   1    5.62    2.42
 -13   5   2   -0.71    2.40
 -13   5   3    3.50    1.61
 -13   5   4  127.69    9.94
 -13   5   5   22.56    2.47
 -13   5   6    8.12    1.99
 -13   5   7    0.20    4.33
 -13   5   8  138.30    7.06
 -13   5   9    0.10    2.12
 -13   5  10   84.46    8.27
 -13   5  11   27.04    3.95
 -13   5  12   44.36    5.06
 -13   5  13    8.58    3.87
 -13   5  14  143.28   12.93
 -13   5  15   19.18    4.73
 -13   5  16   20.43    3.89
 -13   5  17   18.40    3.69
 -13   5  18   85.38    5.73
 -13   5  19    4.80    3.11
 -13   5  20   86.12   15.78
 -13   5  21    1.99    5.27
 -13   5  22  106.50   10.32
 -13   5  23   20.52    9.51
 -13   5  25   18.23   13.92
 -13   6  -4    1.39    1.79
 -13   6  -3  235.62   16.58
 -13   6  -2   23.72    2.73
 -13   6  -1   -0.20    1.21
 -13   6   0    0.30    2.31
 -13   6   1  155.00    7.22
 -13   6   2    5.11    1.90
 -13   6   3   88.92    5.47
 -13   6   4    6.81    2.09
 -13   6   5   18.92    2.70
 -13   6   6   11.42    2.30
 -13   6   7   43.30    3.55
 -13   6   8    1.39    2.50
 -13   6   9    2.10    1.91
 -13   6  10   27.56    4.30
 -13   6  11   96.04    8.04
 -13   6  12    8.18    4.12
 -13   6  13   -0.30    3.11
 -13   6  14   17.89    2.79
 -13   6  15  157.25    9.03
 -13   6  16    7.29    3.29
 -13   6  17   21.90    4.02
 -13   6  18   23.52    4.85
 -13   6  19   83.72    6.04
 -13   6  20   16.00    4.08
 -13   6  21   45.56    6.07
 -13   6  22    1.80    6.41
 -13   6  23   21.81    6.63
 -13   6  24    2.19    5.09
 -13   7  -5    8.88    1.61
 -13   7  -4   79.21    5.70
 -13   7  -3    3.10    2.29
 -13   7  -2   93.70    6.58
 -13   7  -1   13.91    2.54
 -13   7   0  209.67   16.51
 -13   7   1    4.41    2.31
 -13   7   2    1.10    2.20
 -13   7   3   16.73    2.37
 -13   7   4   77.44    4.75
 -13   7   5   -2.10    2.09
 -13   7   6    2.99    2.91
 -13   7   7    7.62    2.93
 -13   7   8   46.24    4.08
 -13   7   9    9.80    3.00
 -13   7  11    2.69    3.80
 -13   7  12   78.32    6.02
 -13   7  13   46.79    4.65
 -13   7  14   93.32    7.92
 -13   7  15   13.47    6.97
 -13   7  16   31.14    6.36
 -13   7  17   25.70    4.16
 -13   7  18  111.72    6.55
 -13   7  19    2.31    4.10
 -13   7  20   -4.00    3.72
 -13   7  21    7.40    6.09
 -13   7  22   67.08    9.17
 -13   8  -4    7.90    2.08
 -13   8  -3  173.19   15.53
 -13   8  -2    5.11    2.49
 -13   8   0   17.31    3.41
 -13   8   1  145.68    8.69
 -13   8   2   10.18    2.30
 -13   8   3   35.64    2.87
 -13   8   4    8.53    3.33
 -13   8   5   68.72    4.48
 -13   8   6    4.58    2.78
 -13   8   7   24.50    3.37
 -13   8   8    9.18    1.88
 -13   8   9   38.56    5.96
 -13   8  10   39.94    6.95
 -13   8  11  142.56    9.55
 -13   8  12   27.14    3.96
 -13   8  13    4.28    3.19
 -13   8  14   19.18    3.42
 -13   8  15  110.25    6.93
 -13   8  16   16.97    3.38
 -13   8  17   13.40    4.17
 -13   8  18    8.88    4.47
 -13   8  19   66.10    5.53
 -13   8  20    1.10    4.20
 -13   8  21   11.29    5.51
 -13   8  22    0.79    7.07
 -13   8  23   27.35    6.80
 -13   8  24    4.71    5.69
 -13   9  -4   33.18    2.88
 -13   9  -3    1.10    1.91
 -13   9  -2   33.41    3.35
 -13   9   0  155.25   16.70
 -13   9   1   -3.20    2.40
 -13   9   2    1.90    2.40
 -13   9   3   14.29    2.19
 -13   9   4  166.15    9.54
 -13   9   5   27.46    3.25
 -13   9   6    5.29    3.68
 -13   9   7   47.06    4.66
 -13   9   8  102.41    9.31
 -13   9   9   19.80    4.36
 -13   9  10   36.72    4.48
 -13   9  11    1.49    4.68
 -13   9  12   52.27    4.63
 -13   9  13   20.52    3.81
 -13   9  14   38.44    3.22
 -13   9  15    4.58    3.08
 -13   9  16   49.14    3.65
 -13   9  17    6.20    2.99
 -13   9  18   66.59    6.20
 -13   9  19    7.40    3.81
 -13   9  20    9.30    3.42
 -13   9  21    3.20    5.91
 -13   9  22   36.97    5.96
 -13   9  23    5.02    6.63
 -13  10  -3   71.23    7.93
 -13  10  -2    4.20    3.81
 -13  10  -1    6.50    2.91
 -13  10   0   15.21    3.82
 -13  10   1  174.24    9.77
 -13  10   2   11.09    2.40
 -13  10   3   98.60    7.15
 -13  10   4   12.39    2.46
 -13  10   5   84.09    6.97
 -13  10   6   -2.79    3.61
 -13  10   7  133.86    9.02
 -13  10   8    8.53    2.92
 -13  10   9   48.86    5.87
 -13  10  11  103.23    6.30
 -13  10  12   11.29    3.02
 -13  10  13   49.14    5.19
 -13  10  14    7.40    4.19
 -13  10  15  123.43    8.67
 -13  10  16   11.70    4.72
 -13  10  17    0.10    3.95
 -13  10  18   -1.49    3.10
 -13  10  19   27.67    4.52
 -13  10  20   -5.38    4.41
 -13  10  21    6.60    3.70
 -13  10  22   13.10    7.31
 -13  10  23   15.21    6.79
 -13  11  -2    3.50    4.11
 -13  11  -1   12.32    3.23
 -13  11   0  120.12   12.93
 -13  11   1    5.38    1.90
 -13  11   2    5.62    2.51
 -13  11   3    4.41    2.60
 -13  11   4  215.50   11.16
 -13  11   5    9.61    2.98
 -13  11   6    0.71    3.01
 -13  11   7   23.72    4.19
 -13  11   8  244.61   14.39
 -13  11   9   32.95    4.25
 -13  11  10   28.94    3.55
 -13  11  11   -4.00    3.72
 -13  11  12   88.74    8.48
 -13  11  13   35.52    4.41
 -13  11  14   11.09    3.40
 -13  11  15    3.88    3.78
 -13  11  16   23.52    4.27
 -13  11  17    0.79    3.58
 -13  11  18   49.84    4.94
 -13  11  19   -1.49    4.49
 -13  11  20   -3.50    3.52
 -13  11  21   -2.50    5.40
 -13  11  22   31.47    6.40
 -13  12  -1   21.62    3.91
 -13  12   0    1.10    3.40
 -13  12   1   51.55    8.04
 -13  12   2    6.71    1.92
 -13  12   3   54.32    5.16
 -13  12   4    8.82    2.32
 -13  12   5  144.48    9.86
 -13  12   6   36.36    6.39
 -13  12   7   92.93    8.68
 -13  12   8   -1.39    4.89
 -13  12   9   71.06    5.40
 -13  12  10   58.06   10.06
 -13  12  11  103.43    6.71
 -13  12  12   10.30    4.82
 -13  12  13   49.56    6.34
 -13  12  14   14.98    7.12
 -13  12  15   72.76   11.94
 -13  12  16    8.53    4.32
 -13  12  17   -2.89    4.18
 -13  12  18    6.10    4.00
 -13  12  19   20.98    4.85
 -13  12  20    3.31    4.91
 -13  12  21   12.89    4.38
 -13  13   0   43.16    6.04
 -13  13   1   18.58    7.33
 -13  13   2   17.89    3.21
 -13  13   3    2.99    2.80
 -13  13   4  228.31   13.30
 -13  13   5   54.02    6.47
 -13  13   6    1.00    3.10
 -13  13   7    8.12    3.70
 -13  13   8  139.00    8.25
 -13  13   9   87.05    6.34
 -13  13  10   -2.79    4.48
 -13  13  11   13.03    9.39
 -13  13  12  102.41    6.27
 -13  13  13   25.30    6.04
 -13  13  14   17.31    4.66
 -13  13  15    7.62    3.70
 -13  13  16   30.69    4.65
 -13  13  17   36.12    4.81
 -13  13  18   39.19    7.39
 -13  13  19   11.09    5.53
 -13  13  20   -3.31    4.11
 -13  14   1   56.40    7.06
 -13  14   2   35.28    3.45
 -13  14   3   13.69    2.29
 -13  14   4   23.62    5.44
 -13  14   5  114.49    9.84
 -13  14   6   65.61    5.02
 -13  14   7   74.13    8.44
 -13  14   8   29.92    3.94
 -13  14   9   23.33    7.53
 -13  14  10   22.09    5.26
 -13  14  11   80.46   10.23
 -13  14  12   76.39  143.51
 -13  14  13  -11.29    7.59
 -13  14  14    7.29    5.08
 -13  14  15   54.46    6.05
 -13  14  16   55.35    6.84
 -13  14  17   -7.08    5.27
 -13  14  18    1.90    5.30
 -13  14  19   29.05    4.42
 -13  15   3    7.29    3.89
 -13  15   4   77.62    8.28
 -13  15   5   42.64    5.75
 -13  15   6    8.82    3.92
 -13  15   7   13.03    7.08
 -13  15   8   69.22    9.15
 -13  15   9   30.14    7.36
 -13  15  10    1.90    3.70
 -13  15  11    4.00    3.92
 -13  15  12   46.51    6.96
 -13  15  13   19.71    5.42
 -13  15  14   27.25    5.53
 -13  15  15   11.02    5.71
 -13  15  16   17.14    7.53
 -13  15  17    7.62    4.69
 -13  15  18   22.47    4.74
 -13  16   3    0.90    5.70
 -13  16   4    4.28    3.81
 -13  16   5   36.97    7.66
 -13  16   6   40.07    6.33
 -13  16   7   14.59    5.88
 -13  16   8   20.79    4.10
 -13  16   9    1.90    4.20
 -13  16  10    2.50    7.39
 -13  16  11   23.04    4.90
 -13  16  12   -0.30    3.52
 -13  16  13    2.10    4.09
 -13  16  14   -5.90    4.18
 -13  16  15   58.83    6.14
 -13  16  16    7.78    7.48
 -13  16  17    0.90    4.81
 -13  17   4   12.53    4.39
 -13  17   5   51.27    7.16
 -13  17   6   -0.50    3.31
 -13  17   7    9.30    5.79
 -13  17   8   16.48    3.49
 -13  17   9    6.60    3.80
 -13  17  10   16.16    8.52
 -13  17  11  -10.37    8.31
 -13  17  12   16.56    9.69
 -13  17  13    8.18    5.38
 -13  17  14   30.80    5.66
 -13  17  15   15.21   10.84
 -13  18   4    4.80    5.39
 -13  18   6   17.31    4.41
 -13  18   7   21.16    7.36
 -13  18   8    9.30    5.98
 -13  18   9   12.39    5.98
 -13  18  10   12.60    8.88
 -13  18  11   50.55   13.94
 -13  18  12  165.89  100.46
 -13  18  13   10.37    8.76
 -13  19   6   14.52    6.48
 -13  19   9   32.95    5.85
 -13  19  10    6.00    5.39
 -12 -20   8   18.40    4.29
 -12 -20   9   -2.10    4.61
 -12 -20  10   13.03    3.32
 -12 -19   6   28.52    6.73
 -12 -19   7   12.18    9.42
 -12 -19   8    3.69    2.80
 -12 -19   9   50.27    6.24
 -12 -19  10    6.30    5.02
 -12 -19  11    4.00    3.52
 -12 -19  12   -5.29    5.01
 -12 -19  13   48.86    6.43
 -12 -18   5    1.21    2.51
 -12 -18   6   54.02    9.55
 -12 -18   7   28.52    4.27
 -12 -18   8   57.61    5.77
 -12 -18   9    5.29    4.42
 -12 -18  10    4.20    4.10
 -12 -18  11    7.90    2.98
 -12 -18  12   97.61    8.69
 -12 -18  13   15.21    5.38
 -12 -18  14    4.00    5.52
 -12 -18  15   23.52   12.71
 -12 -17   3    3.61    2.62
 -12 -17   4   22.56    3.89
 -12 -17   5   65.77    6.33
 -12 -17   6   81.00    6.66
 -12 -17   7   -3.31    2.91
 -12 -17   8   -0.71    2.91
 -12 -17   9   38.94    5.24
 -12 -17  10    4.80    3.81
 -12 -17  11   17.98    3.82
 -12 -17  12    0.00    1.00
 -12 -17  13   74.48    7.77
 -12 -17  14   14.06    4.20
 -12 -17  15   32.04    9.40
 -12 -17  16   -2.59    3.70
 -12 -17  17   27.35    6.59
 -12 -16   2   72.08    4.58
 -12 -16   3   70.22    4.53
 -12 -16   4    7.67    2.38
 -12 -16   5   15.68   10.30
 -12 -16   6   41.34    4.24
 -12 -16   7   28.20    3.82
 -12 -16   8   50.69    4.70
 -12 -16   9   -6.60    7.61
 -12 -16  10    8.41    4.81
 -12 -16  11    9.99    4.80
 -12 -16  12  104.04    8.36
 -12 -16  13   11.70    7.11
 -12 -16  14    9.18    9.27
 -12 -16  15    8.82    6.00
 -12 -16  16   78.85    8.35
 -12 -16  17   19.01    6.37
 -12 -16  18  104.45   65.00
 -12 -15   2   37.45    3.67
 -12 -15   3   46.24    4.22
 -12 -15   4   15.29    2.50
 -12 -15   5   72.59    5.28
 -12 -15   6   73.79    3.44
 -12 -15   7   -2.50    1.80
 -12 -15   8   11.90    2.97
 -12 -15   9   56.40    5.71
 -12 -15  10   37.58    4.66
 -12 -15  11   19.01    4.62
 -12 -15  12    2.99    3.18
 -12 -15  13   55.95    6.13
 -12 -15  14   13.10    5.79
 -12 -15  15   49.42    7.17
 -12 -15  16    0.30    5.13
 -12 -15  17   25.60    4.35
 -12 -15  18   17.81    8.10
 -12 -15  19   42.64    5.75
 -12 -14   1   -1.10    1.60
 -12 -14   2  161.54    9.91
 -12 -14   3  126.11    5.39
 -12 -14   4   10.82    1.91
 -12 -14   5   15.13    1.79
 -12 -14   6  104.24    8.37
 -12 -14   7  126.79   10.81
 -12 -14   8   73.44    7.03
 -12 -14   9   -0.71    1.61
 -12 -14  10   31.14    4.58
 -12 -14  11   65.45    5.82
 -12 -14  12  179.56   12.33
 -12 -14  13   -1.30    4.61
 -12 -14  14   24.60  100.79
 -12 -14  15   76.74    8.06
 -12 -14  16   76.04    6.98
 -12 -14  17    1.10    3.91
 -12 -14  18   17.22    9.79
 -12 -14  19   -4.58    4.88
 -12 -14  20   25.50    7.58
 -12 -13   1   66.75    2.94
 -12 -13   2   53.73    2.64
 -12 -13   3  126.79    5.40
 -12 -13   4   38.32    2.35
 -12 -13   5  160.53    7.35
 -12 -13   6  134.56   16.70
 -12 -13   7   -1.69    2.78
 -12 -13   8   43.82    4.10
 -12 -13   9   97.42    4.34
 -12 -13  10   43.16    3.55
 -12 -13  11   10.18    3.00
 -12 -13  12   19.62    4.16
 -12 -13  13  125.89   10.10
 -12 -13  14   22.37    5.01
 -12 -13  15   34.11    5.49
 -12 -13  16    3.80    4.60
 -12 -13  17   14.21    5.58
 -12 -13  18   10.50    4.92
 -12 -13  19   38.07    4.57
 -12 -13  20    2.40    8.80
 -12 -13  21   -1.10    4.41
 -12 -12   1    4.58    0.90
 -12 -12   2  295.84   10.66
 -12 -12   3   31.14    2.01
 -12 -12   4   10.89    1.58
 -12 -12   5    3.10    4.01
 -12 -12   6  167.18    9.31
 -12 -12   7  101.40    8.06
 -12 -12   8   88.74    3.77
 -12 -12   9    1.10    1.41
 -12 -12  10   52.13    3.03
 -12 -12  11   36.24    2.89
 -12 -12  12   78.68    6.39
 -12 -12  13    8.82    3.80
 -12 -12  14   28.30    4.89
 -12 -12  15    1.69    4.19
 -12 -12  16   61.62    6.75
 -12 -12  17   11.63    4.50
 -12 -12  18   16.32    5.17
 -12 -12  19   10.50    4.41
 -12 -12  20   26.01    7.45
 -12 -12  21   16.48    8.93
 -12 -12  22   39.82   11.99
 -12 -11   2    0.79    0.89
 -12 -11   3   95.45    3.91
 -12 -11   4    9.12    2.60
 -12 -11   5  248.06   15.44
 -12 -11   6    1.10    1.01
 -12 -11   7    1.99    1.30
 -12 -11   8   29.70    2.07
 -12 -11   9  316.84   13.53
 -12 -11  10    9.99    2.53
 -12 -11  11   36.97    4.74
 -12 -11  13  136.42    9.34
 -12 -11  14   25.60    5.06
 -12 -11  15    8.70    4.90
 -12 -11  16   14.90    3.71
 -12 -11  17   -1.99    4.88
 -12 -11  18   -1.99    5.27
 -12 -11  19   40.07    5.06
 -12 -11  20   -4.49    6.49
 -12 -11  21    6.71    7.82
 -12 -11  22    1.90    7.12
 -12 -11  23   52.85   11.05
 -12 -10   2  284.26   10.45
 -12 -10   3    0.59    1.00
 -12 -10   4   82.81    5.64
 -12 -10   5   42.38    2.34
 -12 -10   6   98.41    4.36
 -12 -10   7    8.18    2.12
 -12 -10   8  137.59    5.63
 -12 -10   9   10.89    2.18
 -12 -10  10   30.36    2.76
 -12 -10  11    8.18    3.49
 -12 -10  12  127.69    9.49
 -12 -10  13   21.90    3.56
 -12 -10  14   30.69    4.99
 -12 -10  15    0.79    4.77
 -12 -10  16   80.82    7.73
 -12 -10  17   26.21    5.63
 -12 -10  18   25.20    4.92
 -12 -10  19   -0.79    5.77
 -12 -10  20   25.50    8.08
 -12 -10  21    7.40    4.79
 -12 -10  22   39.82    8.96
 -12 -10  23   -1.39    7.58
 -12  -9   2   14.90    1.08
 -12  -9   3   12.89    2.08
 -12  -9   4   20.88    2.29
 -12  -9   5  228.92    9.08
 -12  -9   6   52.13    2.74
 -12  -9   7   13.99    2.09
 -12  -9   8   85.75    4.26
 -12  -9   9  214.04   11.12
 -12  -9  10   49.56    3.52
 -12  -9  11  124.99    9.84
 -12  -9  12   21.62    4.46
 -12  -9  13  126.34    9.22
 -12  -9  14    8.82    4.63
 -12  -9  15   73.96    7.40
 -12  -9  16   36.72    7.64
 -12  -9  17   25.10    5.11
 -12  -9  18    5.38    4.41
 -12  -9  19   69.22    8.65
 -12  -9  20   -4.41    6.51
 -12  -9  21    0.79    4.27
 -12  -9  23   64.32    8.02
 -12  -9  24    7.02    7.74
 -12  -8   2   97.42    3.55
 -12  -8   3    4.71    1.61
 -12  -8   4   37.95    2.34
 -12  -8   5   30.25    2.75
 -12  -8   6   71.40    3.72
 -12  -8   7    2.89    1.70
 -12  -8   8   96.04    4.51
 -12  -8   9    0.00    1.00
 -12  -8  10   21.90    3.46
 -12  -8  11    8.88    3.70
 -12  -8  12  188.79   13.47
 -12  -8  13   23.23    4.43
 -12  -8  14    7.62    6.02
 -12  -8  15   -4.58    4.19
 -12  -8  16  127.01   10.82
 -12  -8  17   17.98    5.43
 -12  -8  18    0.71    5.12
 -12  -8  19   -3.88    5.40
 -12  -8  20   97.61   10.28
 -12  -8  21    9.18    8.30
 -12  -8  23   -1.80    4.58
 -12  -8  25   19.71    9.95
 -12  -7   2    3.39    0.88
 -12  -7   3    2.59    1.80
 -12  -7   4   36.60    2.06
 -12  -7   5  118.16    5.00
 -12  -7   6    5.62    1.52
 -12  -7   7    1.00    1.50
 -12  -7   8   38.19    3.34
 -12  -7   9  160.28    7.60
 -12  -7  10   27.04    4.06
 -12  -7  11   45.29    7.13
 -12  -7  12   11.49    3.59
 -12  -7  13  126.34    8.77
 -12  -7  14   38.32    4.95
 -12  -7  16   -1.10    3.51
 -12  -7  17   78.85    7.64
 -12  -7  18   22.56   23.66
 -12  -7  19   97.22    9.27
 -12  -7  22   17.64    5.21
 -12  -7  23   77.44    9.15
 -12  -7  25    5.71    7.70
 -12  -6   2  165.89    6.18
 -12  -6   3   16.73    1.39
 -12  -6   4   76.39    3.32
 -12  -6   5   18.32    1.63
 -12  -6   6   66.91    4.25
 -12  -6   7   64.80    3.86
 -12  -6   8  110.46    5.04
 -12  -6   9    2.69    1.90
 -12  -6  10   53.14    4.96
 -12  -6  11   54.17    9.57
 -12  -6  12  166.41   10.84
 -12  -6  13   12.89    4.02
 -12  -6  14   -2.50    3.00
 -12  -6  15   -2.10    5.51
 -12  -6  16  203.06   12.82
 -12  -6  17    2.59    7.28
 -12  -6  18   -2.40    8.49
 -12  -6  19    7.51    6.03
 -12  -6  21   23.04    5.09
 -12  -6  22   15.76    5.80
 -12  -6  25    5.02    5.51
 -12  -5   1  427.25   23.56
 -12  -5   2    6.71    1.40
 -12  -5   3    1.80    1.10
 -12  -5   4   57.76    2.74
 -12  -5   5  214.62    8.50
 -12  -5   6   18.58    1.81
 -12  -5   7    0.30    1.41
 -12  -5   8    6.92    1.53
 -12  -5   9  246.80   10.05
 -12  -5  10   10.82    2.90
 -12  -5  11   99.40   10.37
 -12  -5  12   32.95    5.05
 -12  -5  13  103.84    8.15
 -12  -5  14    7.62    5.02
 -12  -5  15  121.22   10.79
 -12  -5  16   12.39    4.36
 -12  -5  17   87.42    8.41
 -12  -5  18    9.61    4.22
 -12  -5  19   93.12    8.49
 -12  -5  20    4.20    4.71
 -12  -5  21   54.46    7.82
 -12  -5  22   51.84   93.46
 -12  -5  24    1.90    5.80
 -12  -5  25   13.69    5.92
 -12  -4   1   11.83    1.03
 -12  -4   2  298.25    9.33
 -12  -4   3   88.17    3.76
 -12  -4   4  205.06    7.45
 -12  -4   5   32.04    2.15
 -12  -4   6  173.98    5.80
 -12  -4   7   -0.90    1.60
 -12  -4   8  322.92   12.58
 -12  -4   9   83.54    4.20
 -12  -4  10   41.34    3.86
 -12  -4  11    4.20    2.42
 -12  -4  12  396.01   26.27
 -12  -4  13   -1.00    3.80
 -12  -4  14    1.59    4.89
 -12  -4  15   23.62    4.76
 -12  -4  16  227.41   15.68
 -12  -4  17    2.79    5.58
 -12  -4  18   -5.71    4.92
 -12  -4  19    9.99    5.31
 -12  -4  20  152.03    9.86
 -12  -4  22   -4.08    4.08
 -12  -4  23    1.99    6.37
 -12  -4  24   31.70    6.87
 -12  -4  26   14.21    6.18
 -12  -3   0   54.61    4.14
 -12  -3   1  412.50   11.78
 -12  -3   2    2.19    1.18
 -12  -3   3   -1.39    1.20
 -12  -3   4    1.90    1.10
 -12  -3   5  492.40   17.31
 -12  -3   6   73.62    3.26
 -12  -3   7   26.63    1.96
 -12  -3   8   58.68    2.91
 -12  -3   9  229.22    8.48
 -12  -3  10    0.59    2.28
 -12  -3  11   34.22    4.21
 -12  -3  12   24.40    4.64
 -12  -3  13  198.81   15.23
 -12  -3  15  106.71    8.47
 -12  -3  16   19.80    4.27
 -12  -3  17   72.42    8.17
 -12  -3  18   -6.00    5.68
 -12  -3  19   86.86   10.25
 -12  -3  20   10.30    5.20
 -12  -3  21   -0.40    5.87
 -12  -3  22    3.88    5.08
 -12  -3  25   -3.31    4.70
 -12  -3  26    7.62    6.62
 -12  -2   0   33.52    2.55
 -12  -2   1   28.20    1.49
 -12  -2   2  197.40    7.03
 -12  -2   3    7.90    1.29
 -12  -2   4  201.36    6.53
 -12  -2   5    8.41    1.62
 -12  -2   6  118.37    4.57
 -12  -2   7   22.00    1.97
 -12  -2   8  217.86    7.97
 -12  -2   9    9.12    1.87
 -12  -2  10   24.70    2.68
 -12  -2  11   14.59    2.29
 -12  -2  12  175.03   13.76
 -12  -2  13    7.62   12.64
 -12  -2  14   -6.81    3.91
 -12  -2  15   18.58    5.09
 -12  -2  16  141.61    9.52
 -12  -2  17   -4.08    4.28
 -12  -2  18    7.67    4.21
 -12  -2  19   10.63    4.63
 -12  -2  20   65.45    6.15
 -12  -2  22   33.87    5.94
 -12  -2  23   -3.69    4.80
 -12  -2  24   19.98    4.74
 -12  -2  25   -1.49    5.27
 -12  -2  26   30.80    7.55
 -12  -1  -1   12.53    2.34
 -12  -1   0   30.14    2.09
 -12  -1   1   89.49    3.41
 -12  -1   2    7.78    1.39
 -12  -1   3    9.80    1.38
 -12  -1   4   -0.30    1.41
 -12  -1   5  279.22    9.02
 -12  -1   6    8.53    1.58
 -12  -1   7    2.89    1.39
 -12  -1   8   11.70    1.98
 -12  -1   9  227.41    9.95
 -12  -1  10   15.92    2.79
 -12  -1  11   12.32    2.60
 -12  -1  12   41.73    3.75
 -12  -1  13  107.33    8.70
 -12  -1  14    3.88    4.81
 -12  -1  15   62.41    7.43
 -12  -1  16    5.02    4.70
 -12  -1  17   11.90    3.80
 -12  -1  18   10.63    5.41
 -12  -1  19   68.23    8.92
 -12  -1  20    6.30    6.22
 -12  -1  21    4.00    7.20
 -12  -1  22   22.18   11.21
 -12  -1  23   62.41    8.06
 -12  -1  25    0.40    9.36
 -12   0  -2   57.76    4.86
 -12   0  -1    1.90    2.01
 -12   0   0    3.80    1.01
 -12   0   1   -1.30    1.39
 -12   0   2  135.02    4.65
 -12   0   3    0.50    2.00
 -12   0   4  100.00    3.40
 -12   0   5   -0.59    1.39
 -12   0   6   82.26    3.27
 -12   0   7    0.90    1.41
 -12   0   8  140.90    5.93
 -12   0   9    7.29    2.21
 -12   0  10   38.44    2.36
 -12   0  11   -0.20    2.62
 -12   0  12   89.49    7.95
 -12   0  13    0.10    3.34
 -12   0  14    6.40    4.81
 -12   0  15    0.79    3.19
 -12   0  16  209.09   16.77
 -12   0  17    0.79    3.88
 -12   0  18   67.24    9.68
 -12   0  19   -0.50    5.32
 -12   0  20   19.98    5.36
 -12   0  21   -7.62    4.31
 -12   0  22   33.99   12.48
 -12   0  23    0.90    5.30
 -12   0  24   15.68    5.78
 -12   0  25    3.50    6.88
 -12   0  26   23.14    5.58
 -12   1  -3  116.86    6.92
 -12   1  -2    4.41    1.39
 -12   1  -1   13.10    1.88
 -12   1   0   31.47    1.91
 -12   1   1   87.61    3.18
 -12   1   2    3.88    1.38
 -12   1   3    9.00    1.50
 -12   1   4    0.59    1.79
 -12   1   5  273.90    9.60
 -12   1   6    8.88    1.91
 -12   1   7    4.80    1.88
 -12   1   8   11.63    2.18
 -12   1   9  233.17    8.25
 -12   1  10   14.82    1.92
 -12   1  11    9.49    3.08
 -12   1  12   31.58    3.15
 -12   1  13  104.24   13.48
 -12   1  14    8.88    4.41
 -12   1  15   69.06    5.98
 -12   1  16   10.30    5.07
 -12   1  17    4.58    5.18
 -12   1  18   11.97    7.27
 -12   1  19   70.90   10.78
 -12   1  20   13.32    6.72
 -12   1  21    6.10    6.72
 -12   1  22   -1.21    6.62
 -12   1  23   46.24    7.62
 -12   1  24    2.99    4.98
 -12   1  25   -8.70    5.43
 -12   2  -3    5.81    2.12
 -12   2  -2  312.58   10.25
 -12   2  -1   32.60    2.63
 -12   2   0   28.73    1.50
 -12   2   1   31.02    1.78
 -12   2   2  202.49    6.26
 -12   2   3    4.88    1.59
 -12   2   4  193.77    7.24
 -12   2   5   11.09    2.20
 -12   2   6  121.22    4.40
 -12   2   7   23.33    2.32
 -12   2   8  239.32    8.04
 -12   2   9    7.67    2.11
 -12   2  10   26.32    2.26
 -12   2  11   10.63    3.13
 -12   2  12  160.53    9.12
 -12   2  13    4.80    8.89
 -12   2  14    2.69    4.49
 -12   2  15   12.32   13.20
 -12   2  16  104.86   10.24
 -12   2  17    2.69    4.79
 -12   2  18   25.10    6.51
 -12   2  19    3.69    1.88
 -12   2  20   58.06    4.11
 -12   2  21    4.88    4.38
 -12   2  22   37.82    5.53
 -12   2  23    4.28    4.18
 -12   2  26   12.89    5.60
 -12   3  -4   13.69    2.29
 -12   3  -3  278.56   11.68
 -12   3  -2   10.37    1.42
 -12   3  -1  153.26    6.93
 -12   3   0   40.96    2.18
 -12   3   1  396.41   12.34
 -12   3   2    3.39    1.29
 -12   3   3    2.99    1.90
 -12   3   4    1.80    2.20
 -12   3   5  507.15   14.41
 -12   3   6   72.93    3.42
 -12   3   7   35.05    2.60
 -12   3   8   51.41    3.30
 -12   3   9  222.90    8.96
 -12   3  10    1.30    1.50
 -12   3  11   33.76    3.37
 -12   3  12   16.56    3.91
 -12   3  13  198.25   14.08
 -12   3  14   -0.30    4.52
 -12   3  15   92.35   10.76
 -12   3  16   19.27    2.37
 -12   3  17   71.40    5.58
 -12   3  18    8.29    2.19
 -12   3  19  105.88    6.59
 -12   3  20    2.79    2.40
 -12   3  21    7.29    3.51
 -12   3  22    0.30    6.03
 -12   3  23   38.44    8.31
 -12   3  24   16.81    7.22
 -12   3  25    2.10    5.10
 -12   3  26   -0.40    5.58
 -12   4  -4    0.79    1.80
 -12   4  -3    6.10    2.22
 -12   4  -2  459.24   13.72
 -12   4  -1   18.32    2.57
 -12   4   0   56.25    2.55
 -12   4   1    9.67    1.68
 -12   4   2  291.73    9.22
 -12   4   3   85.38    3.33
 -12   4   4  224.10    7.78
 -12   4   5   34.34    3.05
 -12   4   6  181.44    7.00
 -12   4   7    1.80    1.61
 -12   4   8  320.05   11.45
 -12   4   9   77.97    4.06
 -12   4  10   31.36    2.46
 -12   4  11   11.29    2.28
 -12   4  12  387.30   28.34
 -12   4  13    5.11    4.70
 -12   4  14    1.90    2.59
 -12   4  15   30.91    3.00
 -12   4  16  244.61   12.20
 -12   4  17    1.39    2.50
 -12   4  18    1.00    3.80
 -12   4  19    2.79    2.71
 -12   4  20  126.56    6.97
 -12   4  21   14.82    3.46
 -12   4  22   11.09    6.99
 -12   4  23   -4.71    4.12
 -12   4  24  129.50   52.35
 -12   4  25    0.20    6.94
 -12   5  -5  191.27   10.79
 -12   5  -4   -1.90    1.41
 -12   5  -3  224.10   11.98
 -12   5  -2    5.02    1.79
 -12   5  -1   82.26    3.99
 -12   5   0   19.18    1.66
 -12   5   1  428.08   13.24
 -12   5   2    4.00    1.28
 -12   5   3    1.00    1.90
 -12   5   4   57.46    3.03
 -12   5   5  204.20    6.86
 -12   5   6   22.56    2.47
 -12   5   7    5.02    1.70
 -12   5   8    8.12    1.82
 -12   5   9  261.47   10.35
 -12   5  10   14.67    2.53
 -12   5  11  103.23   10.77
 -12   5  12   24.01    3.82
 -12   5  13  111.51    7.39
 -12   5  14   16.48    3.17
 -12   5  15  100.40    5.61
 -12   5  16   17.64    4.03
 -12   5  17   88.74    5.84
 -12   5  18   10.69    2.68
 -12   5  19   96.24    5.49
 -12   5  20    1.00    3.70
 -12   5  21   46.92    4.52
 -12   5  22   -1.39    7.27
 -12   5  23   73.96    9.98
 -12   5  24   -5.62    6.11
 -12   5  25   11.83    5.50
 -12   5  26   -6.10    6.62
 -12   6  -5    4.08    1.70
 -12   6  -4    5.52    1.41
 -12   6  -3   11.09    2.33
 -12   6  -2  299.64   18.00
 -12   6  -1   10.11    1.72
 -12   6   0   75.52    4.17
 -12   6   1   24.80    2.59
 -12   6   2  159.77    5.31
 -12   6   3   14.82    1.77
 -12   6   4   74.30    3.45
 -12   6   5   17.14    2.24
 -12   6   6   70.22    3.69
 -12   6   7   64.48    3.85
 -12   6   8  107.95    4.99
 -12   6   9    8.58    2.70
 -12   6  10   40.70    3.96
 -12   6  11   49.14    3.36
 -12   6  12  183.33   10.56
 -12   6  13   15.76    3.49
 -12   6  14   -1.59    2.90
 -12   6  15    4.28    3.31
 -12   6  16  173.98    9.23
 -12   6  17    9.92    4.91
 -12   6  18    0.20    3.82
 -12   6  19    4.28    3.31
 -12   6  20  134.10    7.18
 -12   6  21   24.70    5.37
 -12   6  22   11.83    3.92
 -12   6  23   19.36   62.83
 -12   6  24   34.46   10.92
 -12   6  25   82.81   62.97
 -12   7  -5  137.59    6.10
 -12   7  -4   12.82    1.93
 -12   7  -3   61.94    3.62
 -12   7  -2   21.34    3.51
 -12   7  -1   98.41    5.95
 -12   7   0   48.44    3.62
 -12   7   1  245.55    9.72
 -12   7   2    3.80    2.42
 -12   7   3    1.00    1.40
 -12   7   4   31.47    2.58
 -12   7   5  128.60    8.62
 -12   7   6    8.01    3.23
 -12   7   7    2.59    1.90
 -12   7   8   38.56    3.97
 -12   7   9  149.82    9.06
 -12   7  10   22.66    2.67
 -12   7  11   42.12    5.19
 -12   7  12    8.01    3.79
 -12   7  13  101.00    6.63
 -12   7  14   27.46    3.56
 -12   7  15  114.70    7.50
 -12   7  16    4.20    4.92
 -12   7  17   65.93    7.96
 -12   7  18   23.91    5.87
 -12   7  19   76.04    5.23
 -12   7  20   13.40    5.42
 -12   7  21   20.34    4.87
 -12   7  22    3.50    4.79
 -12   7  23  104.65   12.69
 -12   7  24   12.11    6.33
 -12   7  25    3.39    7.80
 -12   8  -6   94.67    5.06
 -12   8  -5    1.59    1.29
 -12   8  -4   14.90    2.08
 -12   8  -3   15.21    2.03
 -12   8  -2  231.95    9.44
 -12   8  -1    0.79    2.08
 -12   8   0   20.61    2.72
 -12   8   1   28.84    2.58
 -12   8   2   96.43    5.50
 -12   8   3   -3.20    2.11
 -12   8   4   39.44    3.27
 -12   8   5   30.91    2.56
 -12   8   6   69.56    4.17
 -12   8   7    8.53    2.63
 -12   8   8   86.86    6.15
 -12   8   9    1.21    1.72
 -12   8  10   10.69    4.38
 -12   8  11   20.79    6.57
 -12   8  12  183.87    9.76
 -12   8  13   13.47    2.57
 -12   8  14   -3.31    2.80
 -12   8  15    0.20    3.12
 -12   8  16  132.48    7.60
 -12   8  17   19.01    3.66
 -12   8  18    3.39    3.79
 -12   8  19   -0.59    4.17
 -12   8  20   82.08    6.89
 -12   8  21   10.11    4.13
 -12   8  22   19.54    5.75
 -12   8  23    1.80    9.38
 -12   8  24   22.00    6.66
 -12   8  25    7.62    8.22
 -12   9  -6   11.49    1.49
 -12   9  -5   88.92    5.28
 -12   9  -4    7.29    1.62
 -12   9  -3   43.30    4.61
 -12   9  -2    0.90    2.11
 -12   9  -1  100.20    7.01
 -12   9   0   25.81    3.66
 -12   9   1  147.62    7.53
 -12   9   2   12.32    2.04
 -12   9   3   18.40    2.66
 -12   9   4   15.76    2.62
 -12   9   5  214.92   11.43
 -12   9   6   51.70    3.45
 -12   9   7    5.52    2.21
 -12   9   8   84.82    4.24
 -12   9   9  223.50    9.87
 -12   9  10   49.00    4.06
 -12   9  11  102.21    8.49
 -12   9  12   15.52    2.92
 -12   9  13   92.93    6.17
 -12   9  14   17.31    4.16
 -12   9  15   71.40    5.41
 -12   9  16    9.67    3.98
 -12   9  17   26.94    3.84
 -12   9  18    4.28    2.98
 -12   9  19   60.06    5.74
 -12   9  20    5.02    4.93
 -12   9  21   -0.79    5.27
 -12   9  22   10.30    4.30
 -12   9  23   85.01   11.06
 -12  10  -5    1.30    1.60
 -12  10  -4    3.69    1.80
 -12  10  -3    4.58    2.01
 -12  10  -2  157.50   11.55
 -12  10  -1    4.08    2.38
 -12  10   0   -1.49    1.90
 -12  10   1   28.30    2.55
 -12  10   2  254.72   12.45
 -12  10   3    3.80    2.42
 -12  10   4   75.69    5.05
 -12  10   5   37.58    3.56
 -12  10   6   98.60    6.36
 -12  10   7    6.92    2.58
 -12  10   8  144.72    5.77
 -12  10   9    9.67    2.99
 -12  10  10   37.33    4.15
 -12  10  11    2.31    2.80
 -12  10  12  145.68    7.48
 -12  10  13   21.16    4.51
 -12  10  14   38.32    4.21
 -12  10  15    1.30    2.80
 -12  10  16   63.68    5.11
 -12  10  17   22.47    4.83
 -12  10  18   15.13    4.90
 -12  10  19   -3.69    6.87
 -12  10  20   31.36    6.16
 -12  10  21    3.39    4.38
 -12  10  22   26.01    6.43
 -12  10  23   11.70    6.09
 -12  10  24    5.52    3.90
 -12  11  -4   13.10    2.68
 -12  11  -3   49.14    3.65
 -12  11  -2    1.00    2.30
 -12  11  -1   75.17    8.32
 -12  11   0   21.62    4.00
 -12  11   1  120.78    5.93
 -12  11   2    9.42    2.58
 -12  11   3   82.45    5.45
 -12  11   4   10.69    2.62
 -12  11   5  228.31   11.79
 -12  11   6    1.21    3.41
 -12  11   7    2.69    2.49
 -12  11   8   29.05    3.13
 -12  11   9  377.14   19.03
 -12  11  10   21.90    3.74
 -12  11  11   12.53    5.81
 -12  11  12    1.80    3.19
 -12  11  13  127.24    7.67
 -12  11  14   18.66    3.20
 -12  11  15   22.56    3.89
 -12  11  16   13.99    3.29
 -12  11  17    5.38    3.11
 -12  11  18   -2.59    5.18
 -12  11  19   41.34    5.92
 -12  11  20    5.71    4.02
 -12  11  22   14.21    4.22
 -12  11  23   50.69    5.84
 -12  12  -3   12.82    3.94
 -12  12  -2   86.68    9.68
 -12  12  -1   41.73    5.04
 -12  12   0   -1.10    3.61
 -12  12   1    5.90    2.38
 -12  12   2  292.41   14.02
 -12  12   3   31.14    3.91
 -12  12   4    4.49    2.80
 -12  12   5   -0.90    1.99
 -12  12   6  174.24    7.92
 -12  12   7   57.91    5.33
 -12  12   8  103.23    6.71
 -12  12   9   -1.00    5.70
 -12  12  11   44.09    5.58
 -12  12  12   85.19    9.78
 -12  12  13   -4.80    4.20
 -12  12  14   31.02    4.57
 -12  12  15    1.80    4.69
 -12  12  16   62.57    6.17
 -12  12  17    9.18    4.79
 -12  12  18   10.63    4.11
 -12  12  19   -3.50    3.40
 -12  12  20   24.11    5.20
 -12  12  21   22.00    6.47
 -12  12  22   24.60    5.65
 -12  13  -2   -1.10    2.39
 -12  13  -1   50.98    7.71
 -12  13   0   15.76    3.73
 -12  13   1   61.47    7.37
 -12  13   2   59.14    5.69
 -12  13   3  113.00    7.65
 -12  13   4   34.34    3.52
 -12  13   5  156.50    9.51
 -12  13   6  117.94    7.17
 -12  13   7    9.00    4.68
 -12  13   8   62.73    6.49
 -12  13   9  109.41    6.69
 -12  13  10   70.22    7.88
 -12  13  11   -5.81    6.31
 -12  13  12   11.83    3.23
 -12  13  13   94.67    7.59
 -12  13  14   24.90    3.79
 -12  13  15   25.20    5.12
 -12  13  16   -6.30    3.01
 -12  13  17   17.47    4.26
 -12  13  18   10.37    4.89
 -12  13  19   39.82    9.21
 -12  13  20    9.61    7.19
 -12  13  21   12.11    5.29
 -12  14  -1   17.31    3.58
 -12  14   0    0.71    2.91
 -12  14   1   13.62    5.83
 -12  14   2  154.75    7.96
 -12  14   3  124.10    8.47
 -12  14   4   12.60    3.12
 -12  14   5   15.29    3.36
 -12  14   6  119.03    6.76
 -12  14   7  118.37   12.40
 -12  14   8   68.72    4.64
 -12  14  10   26.63    4.44
 -12  14  11   67.57    4.93
 -12  14  12  140.19   12.79
 -12  14  13   -5.71    7.12
 -12  14  14  173.45  189.65
 -12  14  15   57.46    6.37
 -12  14  16   63.84    9.27
 -12  14  17   19.18    5.43
 -12  14  18    1.69    4.58
 -12  14  19   -0.59    5.17
 -12  14  20   24.01    5.88
 -12  15   0   11.42    3.79
 -12  15   1   17.89    3.98
 -12  15   2   34.69    3.65
 -12  15   3   41.22    3.60
 -12  15   4   13.69    3.92
 -12  15   5   82.08    6.34
 -12  15   6   62.57    6.17
 -12  15   7    2.69    3.90
 -12  15   8    8.88    4.59
 -12  15   9   58.68    5.36
 -12  15  10   28.30    5.64
 -12  15  11   12.11    3.27
 -12  15  12   14.59    4.20
 -12  15  13   62.57    6.49
 -12  15  14   23.43    5.23
 -12  15  15   61.62   12.87
 -12  15  16   -1.39    4.98
 -12  15  17   29.92    6.24
 -12  15  18   27.25    6.26
 -12  15  19   55.65    7.16
 -12  16   1   -1.59    3.00
 -12  16   2   47.61    5.52
 -12  16   3   57.15    6.65
 -12  16   4   11.22    6.43
 -12  16   5   18.06    8.33
 -12  16   6   38.56    3.97
 -12  16   7   13.69    3.63
 -12  16   9    2.40    3.32
 -12  16  10    4.49    5.89
 -12  16  11   -4.00    8.20
 -12  16  12  103.84    7.13
 -12  16  13   -3.50    5.01
 -12  16  14   12.32    9.20
 -12  16  15   10.37    6.38
 -12  16  16   79.39    9.27
 -12  16  17   14.36    6.52
 -12  16  18    7.02    5.83
 -12  17   3    3.10    4.51
 -12  17   4   21.53    4.36
 -12  17   5   52.27    4.77
 -12  17   6   86.12    6.68
 -12  17   7    0.20    3.62
 -12  17   9   29.05    4.53
 -12  17  10   -0.59    2.99
 -12  17  11    7.51    4.60
 -12  17  12    8.29   11.92
 -12  17  13   88.55   11.29
 -12  17  14   26.32    5.75
 -12  17  15   52.56    7.25
 -12  17  16    1.21    9.13
 -12  17  17   26.21    6.04
 -12  18   4   13.69    4.29
 -12  18   5   -1.59    3.88
 -12  18   6   27.98    5.29
 -12  18   7   37.58    6.01
 -12  18   8   53.88    8.37
 -12  18   9   21.34    7.30
 -12  18  10   11.90    4.21
 -12  18  11   -0.50    4.61
 -12  18  12   82.45    7.08
 -12  18  13    7.18    4.40
 -12  18  14   22.47   34.32
 -12  18  15    4.58    4.58
 -12  19   4   32.72    5.03
 -12  19   7   -8.82    4.69
 -12  19   8   12.18    4.47
 -12  19   9   58.83   10.12
 -12  19  10   14.59    7.72
 -12  19  11    4.88    3.98
 -12  19  12    8.82    4.69
 -12  19  13   43.82    6.62
 -12  20   4   22.18   10.55
 -12  20   7   24.40    6.22
 -12  20   8   17.39    4.50
 -11 -21   6   43.96    4.38
 -11 -21   7    1.30    2.39
 -11 -21   8   -0.90    3.91
 -11 -21   9   10.89    2.97
 -11 -20   4   12.60    2.20
 -11 -20   5   29.27    7.14
 -11 -20   6    5.62    2.61
 -11 -20   7   36.97    5.35
 -11 -20   8   17.98    3.31
 -11 -20   9   30.03    6.03
 -11 -20  10   -3.20    3.01
 -11 -20  11   15.68    5.39
 -11 -20  12   12.39    5.07
 -11 -19   3    4.80    2.41
 -11 -19   4   13.32    6.21
 -11 -19   5   33.06    3.57
 -11 -19   6   86.12    6.31
 -11 -19   7    8.29    4.09
 -11 -19   8    5.52    3.90
 -11 -19   9   -2.19    2.60
 -11 -19  10   56.40    6.16
 -11 -19  11    9.67    4.66
 -11 -19  12   -2.10    2.90
 -11 -19  13   -1.21    5.41
 -11 -19  14   38.81    4.86
 -11 -19  15   18.06    4.68
 -11 -18   1    9.18    2.00
 -11 -18   2    4.41    3.19
 -11 -18   3  107.54    8.71
 -11 -18   4   72.76    5.29
 -11 -18   5    4.20    2.21
 -11 -18   6    7.90    3.20
 -11 -18   7   87.61    8.99
 -11 -18   8   16.89    4.19
 -11 -18   9   31.47    3.70
 -11 -18  10    0.59    3.97
 -11 -18  11   25.40    5.14
 -11 -18  12    1.69    4.89
 -11 -18  13   45.56    7.15
 -11 -18  14   16.32    4.20
 -11 -18  15    0.79    5.38
 -11 -18  16   16.89    6.00
 -11 -17   0   73.44    5.14
 -11 -17   1   99.60    6.79
 -11 -17   2   79.39    4.81
 -11 -17   3   40.45    3.18
 -11 -17   4   28.84    3.65
 -11 -17   5   37.45    3.55
 -11 -17   6   76.74    3.85
 -11 -17   7   29.48    4.13
 -11 -17   8    0.20    2.41
 -11 -17   9    3.80    3.51
 -11 -17  10   54.02    5.73
 -11 -17  11    7.62    3.81
 -11 -17  12   12.32    4.63
 -11 -17  13    4.08    6.87
 -11 -17  14   38.69    6.10
 -11 -17  15   33.76    5.93
 -11 -17  16   14.67    5.36
 -11 -17  17   -7.78    5.47
 -11 -17  18   33.52   11.58
 -11 -16   0   44.36    3.33
 -11 -16   1   -1.99    1.69
 -11 -16   2   11.70    2.39
 -11 -16   3  157.25    7.02
 -11 -16   4   70.56    4.70
 -11 -16   5   49.56    2.96
 -11 -16   6   10.18    2.17
 -11 -16   7   32.72    2.29
 -11 -16   8   16.81    2.38
 -11 -16   9   53.44    5.26
 -11 -16  10   -0.10    2.23
 -11 -16  11   27.67    4.73
 -11 -16  12    4.71    2.69
 -11 -16  13  198.81  151.43
 -11 -16  15    0.30    3.41
 -11 -16  16   43.43    6.46
 -11 -16  17   80.10    9.13
 -11 -16  18   19.80    6.50
 -11 -16  19   -0.71    6.03
 -11 -15  -1   -0.71    1.11
 -11 -15   0   66.42    4.24
 -11 -15   1   72.25    3.40
 -11 -15   2   90.44    3.80
 -11 -15   3   19.36    1.58
 -11 -15   4   32.95    3.33
 -11 -15   5   46.51    3.14
 -11 -15   6  175.03    6.88
 -11 -15   7   25.60    2.43
 -11 -15   8    7.40    2.28
 -11 -15   9   33.87    3.26
 -11 -15  10  127.92    7.69
 -11 -15  11    7.62    3.48
 -11 -15  12   49.56    8.17
 -11 -15  13   14.36    4.70
 -11 -15  14   29.16    6.48
 -11 -15  15    9.42    5.53
 -11 -15  16   44.36    7.73
 -11 -15  17   -1.39    3.80
 -11 -15  18   13.32    5.48
 -11 -15  19   13.03    6.50
 -11 -15  20   81.54   10.11
 -11 -14 -12    1.10    6.61
 -11 -14  -1  101.81    4.64
 -11 -14   0   31.36    1.68
 -11 -14   1    3.50    1.20
 -11 -14   2   22.56    1.62
 -11 -14   3  163.84    7.17
 -11 -14   4  165.38    5.92
 -11 -14   5   15.68    2.06
 -11 -14   6    0.90    2.30
 -11 -14   7  115.78    6.03
 -11 -14   8   48.44    3.20
 -11 -14   9  156.00    7.99
 -11 -14  10   25.50    1.82
 -11 -14  11   25.10    2.20
 -11 -14  12   40.07    5.44
 -11 -14  13  188.24   13.17
 -11 -14  14   -6.20    4.78
 -11 -14  15   -9.49    4.99
 -11 -14  16   32.72    5.95
 -11 -14  17   73.79    6.87
 -11 -14  18    3.20    6.01
 -11 -14  19   20.07    5.82
 -11 -14  20    6.10    7.11
 -11 -14  21   40.45    8.27
 -11 -13 -13    9.49    5.79
 -11 -13  -1    1.39    0.71
 -11 -13   0  159.26    6.31
 -11 -13   1   82.08    3.81
 -11 -13   2   77.62    3.17
 -11 -13   3   16.48    1.62
 -11 -13   4   20.79    2.01
 -11 -13   5  173.45    7.38
 -11 -13   6  134.79    6.73
 -11 -13   7   50.13    4.67
 -11 -13   8   11.02    1.79
 -11 -13   9   43.56    1.98
 -11 -13  10  108.37    3.96
 -11 -13  11   25.20    2.91
 -11 -13  12   21.34    2.13
 -11 -13  13   15.37    1.72
 -11 -13  14  154.01   11.67
 -11 -13  15   18.06    3.65
 -11 -13  16   81.54    7.77
 -11 -13  17   11.70    3.97
 -11 -13  18   13.18    5.37
 -11 -13  19   12.89    4.60
 -11 -13  20   84.27   11.02
 -11 -13  21    1.80   14.47
 -11 -13  22    6.10    8.20
 -11 -12 -14   25.91    7.02
 -11 -12 -13    9.42    4.11
 -11 -12   0   27.35    2.20
 -11 -12   1   12.82    1.29
 -11 -12   2   17.98    1.36
 -11 -12   3  130.64    5.03
 -11 -12   4   28.94    1.94
 -11 -12   5   17.31    2.41
 -11 -12   6    5.11    1.58
 -11 -12   7  150.55    4.91
 -11 -12   8   58.83    2.76
 -11 -12   9  139.48    5.43
 -11 -12  10    2.79    1.40
 -11 -12  11   38.81    2.37
 -11 -12  12   26.52    1.75
 -11 -12  13  128.82    9.76
 -11 -12  14    5.29    4.88
 -11 -12  15   -0.40    3.69
 -11 -12  16    4.20    4.59
 -11 -12  17   98.01    7.92
 -11 -12  18   -1.90    4.91
 -11 -12  19   20.07    5.56
 -11 -12  20   16.81    5.74
 -11 -12  21   26.63    4.75
 -11 -12  22   10.82    7.24
 -11 -12  23   15.13    6.77
 -11 -11 -15    0.71    4.82
 -11 -11 -14   19.18    7.18
 -11 -11   0  100.00    3.20
 -11 -11   1   31.36    2.13
 -11 -11   2   90.44    3.61
 -11 -11   3    0.59    1.09
 -11 -11   4   72.76    4.78
 -11 -11   5    4.28    2.11
 -11 -11   6  328.33   11.23
 -11 -11   7    7.62    1.49
 -11 -11   8    5.90    1.90
 -11 -11   9   12.39    1.97
 -11 -11  10  357.97   21.95
 -11 -11  11   77.97    8.48
 -11 -11  12    6.20    3.98
 -11 -11  13    0.90    5.51
 -11 -11  14  142.80    8.84
 -11 -11  15   36.97    7.90
 -11 -11  16   37.45    5.39
 -11 -11  17   17.31    4.33
 -11 -11  18    7.02    5.41
 -11 -11  19   11.63    4.23
 -11 -11  20   66.10   12.03
 -11 -11  21   -0.50    4.91
 -11 -11  22   10.63    6.52
 -11 -11  23   12.53    6.51
 -11 -11  24   49.28    8.42
 -11 -10 -15   43.56    4.62
 -11 -10   1    0.10    1.22
 -11 -10   2   17.47    1.34
 -11 -10   3  327.61   15.57
 -11 -10   4    5.81    2.12
 -11 -10   5  147.38    5.10
 -11 -10   6    7.51    1.21
 -11 -10   7  150.80    5.89
 -11 -10   8   29.05    2.16
 -11 -10   9  175.03    8.73
 -11 -10  10   45.16    4.17
 -11 -10  11  101.00    7.44
 -11 -10  12   23.52    3.30
 -11 -10  13  135.26   10.70
 -11 -10  14   71.23    6.08
 -11 -10  15    2.59    4.89
 -11 -10  16   -1.49    3.20
 -11 -10  17   87.80    7.31
 -11 -10  18   61.47    8.94
 -11 -10  19   31.92    5.31
 -11 -10  21   36.48    6.64
 -11 -10  22   17.64    7.31
 -11 -10  23   14.52    5.49
 -11 -10  24   -5.52   11.61
 -11  -9   1   14.82    0.77
 -11  -9   2  282.58    9.75
 -11  -9   3    9.42    2.03
 -11  -9   4   16.81    1.48
 -11  -9   5    3.39    1.29
 -11  -9   6  273.24    9.92
 -11  -9   7    3.10    1.69
 -11  -9   8   12.11    2.02
 -11  -9   9   36.24    2.77
 -11  -9  10  408.44   24.66
 -11  -9  11  210.83   12.78
 -11  -9  12   41.60    5.29
 -11  -9  13   66.75   15.36
 -11  -9  14  152.28   10.86
 -11  -9  15   61.94    6.77
 -11  -9  16   50.41    6.39
 -11  -9  17   66.59   11.26
 -11  -9  18   23.81   26.64
 -11  -9  19   21.44    5.37
 -11  -9  20   79.03    7.47
 -11  -9  21   -1.69    4.29
 -11  -9  22   23.23    8.00
 -11  -9  23    7.78    5.30
 -11  -9  24   74.82   11.76
 -11  -9  25   16.81   11.73
 -11  -8   2   29.05    2.26
 -11  -8   3  158.00    5.78
 -11  -8   4    0.10    1.32
 -11  -8   5   49.28    2.81
 -11  -8   6    3.50    1.38
 -11  -8   7  100.00    4.20
 -11  -8   8   96.83    4.13
 -11  -8   9  241.80   11.20
 -11  -8  10   80.28    5.02
 -11  -8  11   49.70    5.64
 -11  -8  12   31.25    4.58
 -11  -8  13  215.50   13.21
 -11  -8  14  132.71    9.91
 -11  -8  15   -2.40    4.09
 -11  -8  16    3.50    3.59
 -11  -8  17  106.92    9.31
 -11  -8  18   69.06    8.48
 -11  -8  19    5.81    5.69
 -11  -8  20    0.40    5.58
 -11  -8  22   11.09    5.59
 -11  -8  24    9.80    7.83
 -11  -8  25   21.53    6.03
 -11  -7   2  354.95   21.85
 -11  -7   3    7.18    1.29
 -11  -7   4    5.52    1.41
 -11  -7   5   39.94    2.15
 -11  -7   6  228.01   10.27
 -11  -7   7    7.62    1.99
 -11  -7   8    7.62    2.32
 -11  -7   9   15.13    2.18
 -11  -7  10  287.30   11.87
 -11  -7  11   61.31    5.64
 -11  -7  12   32.95    5.51
 -11  -7  13    2.31    4.01
 -11  -7  14  164.87   11.56
 -11  -7  15   51.12    6.15
 -11  -7  16  100.40    8.22
 -11  -7  17   15.76    5.32
 -11  -7  18   68.06    6.43
 -11  -7  19   17.64    5.12
 -11  -7  20  125.44   11.87
 -11  -7  21    9.99    7.27
 -11  -7  22   14.90    5.02
 -11  -7  24   66.42    7.99
 -11  -7  26   13.32    7.88
 -11  -6   2   20.16    1.53
 -11  -6   3  270.27    9.21
 -11  -6   4   36.48    1.93
 -11  -6   5  109.83    3.98
 -11  -6   6   39.82    2.52
 -11  -6   7  122.54    4.21
 -11  -6   8   50.41    2.56
 -11  -6   9   57.46    4.40
 -11  -6  10    7.51    2.52
 -11  -6  11   67.73    4.11
 -11  -6  12   80.28    6.45
 -11  -6  13  120.34   17.99
 -11  -6  14    6.50    3.82
 -11  -6  15   11.83    4.20
 -11  -6  16   24.30    5.23
 -11  -6  17  171.09   11.77
 -11  -6  18   18.84    5.38
 -11  -6  20    4.88    4.29
 -11  -6  21  106.50   10.11
 -11  -6  22   22.75    6.77
 -11  -6  23   20.16    6.02
 -11  -6  24    0.10    5.57
 -11  -6  26   -4.41    5.50
 -11  -5   1   84.64    2.76
 -11  -5   2  336.72    9.54
 -11  -5   3    8.88    1.61
 -11  -5   4   64.16    2.72
 -11  -5   5   58.37    2.75
 -11  -5   6  327.61   11.22
 -11  -5   7    9.80    1.69
 -11  -5   8   29.70    2.29
 -11  -5   9    4.71    2.00
 -11  -5  10  266.02   11.74
 -11  -5  11    6.30    1.91
 -11  -5  12   33.18    3.00
 -11  -5  13   47.33   13.76
 -11  -5  14   52.13    5.49
 -11  -5  15   11.49    3.53
 -11  -5  16   38.32    4.95
 -11  -5  17   13.69    3.70
 -11  -5  18  144.48    9.38
 -11  -5  19   21.44    7.32
 -11  -5  20   71.06    8.77
 -11  -5  21    3.88    6.89
 -11  -5  22   37.45    6.00
 -11  -5  23   -5.71    4.30
 -11  -5  25   -3.80    6.90
 -11  -5  26   -4.00    5.52
 -11  -4   1  100.60    3.21
 -11  -4   2   50.84    2.28
 -11  -4   3  616.03   19.36
 -11  -4   4  127.69    4.29
 -11  -4   5   48.72    2.23
 -11  -4   6   19.80    1.78
 -11  -4   7  319.69   11.80
 -11  -4   8   13.40    1.61
 -11  -4   9   60.37    3.26
 -11  -4  10   14.21    2.19
 -11  -4  11  137.36    6.09
 -11  -4  12   58.22    4.43
 -11  -4  13  114.70    6.21
 -11  -4  14    8.58    4.51
 -11  -4  15   22.56    3.70
 -11  -4  16   30.80    4.77
 -11  -4  17  161.80   11.19
 -11  -4  18   11.09    5.33
 -11  -4  19    0.10    7.69
 -11  -4  20    4.00    8.00
 -11  -4  21   91.78   10.15
 -11  -4  22    0.40    4.59
 -11  -4  23   13.47    6.46
 -11  -4  25   31.02    8.36
 -11  -3   0  134.79    5.11
 -11  -3   1    7.90    1.12
 -11  -3   2  617.52   16.90
 -11  -3   3   36.36    2.05
 -11  -3   4   58.68    2.76
 -11  -3   5   21.90    1.68
 -11  -3   6  408.04   12.52
 -11  -3   7  161.80    5.09
 -11  -3   8   11.63    1.71
 -11  -3   9   -2.79    2.00
 -11  -3  10  174.24    7.66
 -11  -3  11    1.30    1.80
 -11  -3  12    4.41    1.89
 -11  -3  13   46.10    3.26
 -11  -3  14  146.65   15.99
 -11  -3  15   -1.80    3.19
 -11  -3  16   54.91    5.93
 -11  -3  17    8.12    6.10
 -11  -3  18   79.74    8.57
 -11  -3  19    4.80    8.41
 -11  -3  20   89.49   12.11
 -11  -3  21   39.94    7.58
 -11  -3  23    9.42    4.48
 -11  -3  24   41.99    6.22
 -11  -3  26   10.89    4.88
 -11  -3  27    5.52    5.31
 -11  -2  -1  127.24    6.77
 -11  -2   0    1.39    0.90
 -11  -2   1   27.25    1.46
 -11  -2   2   12.39    1.27
 -11  -2   3  220.82    7.43
 -11  -2   4   48.58    2.23
 -11  -2   5  120.12    4.16
 -11  -2   6   32.15    2.15
 -11  -2   7  296.53   10.33
 -11  -2   8   19.62    1.59
 -11  -2   9  174.50    8.98
 -11  -2  10    0.79    1.58
 -11  -2  11   18.49    2.67
 -11  -2  12   48.44    3.76
 -11  -2  13  140.42    7.11
 -11  -2  14    4.88    5.39
 -11  -2  15   -2.19    3.20
 -11  -2  16   22.56   19.66
 -11  -2  17  154.75   12.44
 -11  -2  18   -2.31    5.72
 -11  -2  19    5.81    4.10
 -11  -2  21   90.63    9.14
 -11  -2  22    2.40    4.22
 -11  -2  23   16.00    7.04
 -11  -2  24   -7.08    6.06
 -11  -2  25   59.44    7.25
 -11  -2  26    8.41    6.38
 -11  -1  -1    5.29    1.52
 -11  -1   0   20.88    1.83
 -11  -1   1    2.79    1.20
 -11  -1   2  137.36    3.98
 -11  -1   3   50.55    2.28
 -11  -1   4    2.19    1.18
 -11  -1   5    2.89    1.19
 -11  -1   6  315.77   10.66
 -11  -1   7   37.70    2.09
 -11  -1   8    5.52    1.79
 -11  -1   9   19.89    2.50
 -11  -1  10   74.65    4.15
 -11  -1  11    5.20    1.78
 -11  -1  12   20.16    2.69
 -11  -1  13   32.15    3.18
 -11  -1  14   83.72    5.67
 -11  -1  15    6.20    3.19
 -11  -1  16  110.88   19.59
 -11  -1  17   10.11    5.98
 -11  -1  18   35.76    5.50
 -11  -1  19    3.10    4.89
 -11  -1  20   77.79    8.82
 -11  -1  21   16.40    6.72
 -11  -1  22    8.70    4.48
 -11  -1  23    6.00    4.41
 -11  -1  24   58.68    7.66
 -11  -1  25   57.76   67.03
 -11   0  -2    2.19    1.51
 -11   0  -1   24.11    3.54
 -11   0   0    1.99    0.99
 -11   0   1    8.88    1.19
 -11   0   2    1.59    1.08
 -11   0   3  170.30    5.48
 -11   0   4    0.79    1.39
 -11   0   5  295.84    9.29
 -11   0   6    4.88    1.50
 -11   0   7   80.64    3.23
 -11   0   8    3.20    2.18
 -11   0   9  135.49    7.45
 -11   0  10   -0.50    2.00
 -11   0  11   10.89    2.38
 -11   0  12    0.79    2.79
 -11   0  13  214.62   10.25
 -11   0  14   -0.30    4.82
 -11   0  15    6.81    3.08
 -11   0  16   19.10    8.04
 -11   0  17  263.41   19.15
 -11   0  18    0.20    5.13
 -11   0  19    8.29    7.72
 -11   0  20    0.50    1.31
 -11   0  21   57.91    3.65
 -11   0  22   -5.20    5.79
 -11   0  23   12.89    7.97
 -11   0  24   10.37    7.21
 -11   0  25  140.66  102.23
 -11   0  26    0.90    6.10
 -11   0  27   20.34    6.49
 -11   1  -3   -1.10    1.20
 -11   1  -2   47.20    2.61
 -11   1  -1    5.62    1.52
 -11   1   0   19.62    1.42
 -11   1   1   -1.21    1.30
 -11   1   2  136.89    4.21
 -11   1   3   52.27    2.75
 -11   1   4    0.10    1.72
 -11   1   5    1.00    1.30
 -11   1   6  332.70   12.77
 -11   1   7   43.16    2.89
 -11   1   8    7.62    1.99
 -11   1   9   19.27    2.02
 -11   1  10   83.36    4.93
 -11   1  11    8.82    1.78
 -11   1  12   24.90    3.79
 -11   1  13   33.18    3.00
 -11   1  14   82.63    6.36
 -11   1  15    7.78    3.18
 -11   1  16  123.21   13.99
 -11   1  17    4.49    1.48
 -11   1  18   53.29    6.57
 -11   1  19   -0.79    1.99
 -11   1  20   70.73    4.20
 -11   1  21    8.58    2.40
 -11   1  22   12.60    2.91
 -11   1  23    4.49    5.09
 -11   1  24   43.56    8.71
 -11   1  25   -2.40    6.29
 -11   1  26   11.97    6.09
 -11   2  -3   -0.20    2.02
 -11   2  -2    7.62    1.38
 -11   2  -1  133.86    5.09
 -11   2   0    0.90    1.01
 -11   2   1   31.25    1.79
 -11   2   2   15.92    1.68
 -11   2   3  206.21    6.89
 -11   2   4   55.95    2.24
 -11   2   5  123.43    4.89
 -11   2   6   40.07    2.79
 -11   2   7  323.28   11.87
 -11   2   8   19.89    2.41
 -11   2   9  172.40    6.57
 -11   2  10    6.50    3.88
 -11   2  11   11.97    2.63
 -11   2  12   49.56    3.66
 -11   2  13  141.61    7.14
 -11   2  14    7.40    2.72
 -11   2  15   -0.20    1.61
 -11   2  16    2.31    1.92
 -11   2  17  116.42    6.47
 -11   2  18    3.88    2.40
 -11   2  19    0.71    2.60
 -11   2  20   -1.21    2.31
 -11   2  21   97.02    5.71
 -11   2  22   -0.71    3.61
 -11   2  23    2.79    6.28
 -11   2  24   11.97    7.06
 -11   2  25   86.12   11.14
 -11   2  27   12.39    7.32
 -11   3  -4   93.12    5.02
 -11   3  -3    8.58    1.82
 -11   3  -2   71.06    3.03
 -11   3  -1    4.49    3.69
 -11   3   0  111.94    4.23
 -11   3   1    9.18    1.51
 -11   3   2  580.81   15.91
 -11   3   3   34.11    2.22
 -11   3   4   65.77    3.08
 -11   3   5   27.77    2.95
 -11   3   6  419.84   17.62
 -11   3   7  167.70    5.70
 -11   3   8   11.49    1.70
 -11   3   9   -0.30    1.90
 -11   3  10  167.44    8.28
 -11   3  11    0.10    2.53
 -11   3  12    6.50    2.50
 -11   3  13   46.10    2.99
 -11   3  14  145.68    7.48
 -11   3  15    0.59    2.09
 -11   3  16   52.56    4.06
 -11   3  17    1.10    2.79
 -11   3  18   44.49    4.14
 -11   3  19   -2.69    2.69
 -11   3  20   69.22    4.99
 -11   3  21   39.82    6.94
 -11   3  22   13.40    3.29
 -11   3  23   -3.39    9.97
 -11   3  24   67.57    8.22
 -11   3  25   -0.10    5.87
 -11   3  26    8.12   10.83
 -11   3  27    3.80    4.60
 -11   4  -4   13.91    2.01
 -11   4  -3    4.49    2.80
 -11   4  -2   20.98    2.02
 -11   4  -1  485.32   17.62
 -11   4   0    7.40    1.52
 -11   4   1   92.16    4.03
 -11   4   2   49.00    2.66
 -11   4   3  611.57   17.81
 -11   4   4  134.56    4.87
 -11   4   5   51.27    3.01
 -11   4   6   16.73    1.96
 -11   4   7  327.25   11.22
 -11   4   8   14.36    1.97
 -11   4   9   64.80    3.38
 -11   4  10   14.59    2.29
 -11   4  11  148.11    5.35
 -11   4  12   59.91    2.94
 -11   4  13  135.96    5.36
 -11   4  14   11.63    2.32
 -11   4  15   14.59    3.13
 -11   4  16   35.64    3.22
 -11   4  17  179.56    9.92
 -11   4  18   13.40    2.78
 -11   4  19   -1.59    2.29
 -11   4  20   -1.59    2.60
 -11   4  21   98.41    5.95
 -11   4  22    2.50    2.91
 -11   4  23   10.69    3.07
 -11   4  24    0.71    7.12
 -11   4  25   34.34    9.26
 -11   4  26    5.02    7.03
 -11   5  -4  306.95   15.77
 -11   5  -3   70.56    3.53
 -11   5  -2  419.84   16.80
 -11   5  -1   13.32    2.63
 -11   5   0   64.32    3.05
 -11   5   1   86.86    3.73
 -11   5   2  364.43   11.45
 -11   5   3    4.49    1.99
 -11   5   4   60.06    2.79
 -11   5   5   54.17    2.94
 -11   5   6  305.20   10.13
 -11   5   7   14.06    2.10
 -11   5   8   24.90    2.10
 -11   5   9    2.50    1.80
 -11   5  10  262.12    8.10
 -11   5  11   10.63    2.41
 -11   5  12   35.88    2.40
 -11   5  13   35.64    2.63
 -11   5  14   51.55    3.59
 -11   5  15    7.78    2.51
 -11   5  16   29.05    3.99
 -11   5  17    7.78    4.07
 -11   5  18  131.79    6.20
 -11   5  19    4.28    3.68
 -11   5  20   82.99    5.65
 -11   5  21   -2.99    3.60
 -11   5  22   27.04    4.37
 -11   5  23   -1.90    3.70
 -11   5  24   54.17    7.51
 -11   5  25    5.29    5.80
 -11   5  26    7.90    5.00
 -11   6  -4   13.91    2.01
 -11   6  -3    4.08    1.70
 -11   6  -2   50.13    2.97
 -11   6  -1  572.17   19.14
 -11   6   0   40.45    2.54
 -11   6   1   67.24    3.28
 -11   6   2   21.07    2.02
 -11   6   3  262.12    8.74
 -11   6   4   43.16    2.37
 -11   6   5  107.33    5.59
 -11   6   6   35.16    2.49
 -11   6   7  107.12    4.35
 -11   6   8   48.72    2.65
 -11   6   9   53.73    2.64
 -11   6  10    5.29    1.52
 -11   6  11   72.76    3.75
 -11   6  12   87.24    3.55
 -11   6  13   97.61    5.53
 -11   6  14   -3.39    3.09
 -11   6  15    0.79    2.39
 -11   6  16   26.73    3.83
 -11   6  17  137.83    8.45
 -11   6  18   16.73    5.32
 -11   6  19    5.02    7.62
 -11   6  20   26.32   11.49
 -11   6  21  108.16    6.66
 -11   6  22   19.71    4.00
 -11   6  23   17.31    5.24
 -11   6  24   15.13    7.62
 -11   6  25   11.70    6.70
 -11   6  26   -2.59    7.18
 -11   7  -6   11.09    1.93
 -11   7  -5    3.80    1.48
 -11   7  -4  150.55    8.10
 -11   7  -3   26.42    2.47
 -11   7  -2  296.53   11.37
 -11   7  -1   13.47    1.91
 -11   7   0   64.80    3.06
 -11   7   1   73.62    3.26
 -11   7   2  393.23   12.69
 -11   7   3    7.67    1.88
 -11   7   4    1.59    2.09
 -11   7   5   43.69    2.64
 -11   7   6  213.74    7.31
 -11   7   7    6.81    1.98
 -11   7   8    1.10    1.51
 -11   7   9   20.34    2.16
 -11   7  10  256.96    8.98
 -11   7  11   69.22    4.33
 -11   7  12   17.89    2.62
 -11   7  13    0.79    3.68
 -11   7  14  152.52    8.15
 -11   7  15   53.88    5.28
 -11   7  16   76.56    4.90
 -11   7  17   26.11    4.09
 -11   7  18   54.76    5.18
 -11   7  19   23.52    4.66
 -11   7  20  121.22    7.49
 -11   7  21    8.53    3.80
 -11   7  22   13.03    4.19
 -11   7  23   -0.40    3.98
 -11   7  24   50.55    9.10
 -11   7  25   -1.39    4.70
 -11   7  26   15.21    7.57
 -11   8  -6   11.49    1.49
 -11   8  -5  179.56    9.11
 -11   8  -4    3.39    1.80
 -11   8  -2   31.25    3.24
 -11   8  -1  313.64   16.29
 -11   8   0   13.99    1.50
 -11   8   1   89.87    3.98
 -11   8   2   28.20    2.55
 -11   8   3  171.35    6.28
 -11   8   4   -2.40    1.49
 -11   8   5   49.56    3.38
 -11   8   6    6.92    1.89
 -11   8   7  110.25    3.99
 -11   8   8   94.28    3.88
 -11   8   9  235.93   10.75
 -11   8  10   75.86    4.70
 -11   8  11   33.76    3.72
 -11   8  12   15.37    5.17
 -11   8  13  210.83    9.87
 -11   8  14  101.81    6.46
 -11   8  15    7.51    4.38
 -11   8  16   -6.20    2.99
 -11   8  17   92.35    5.96
 -11   8  18   49.28    4.49
 -11   8  19   13.62    5.24
 -11   8  21  125.66    7.40
 -11   8  22    9.61    4.03
 -11   8  23   41.86    4.40
 -11   8  24    8.70    4.48
 -11   8  25   18.58    7.76
 -11   9  -5    0.50    1.60
 -11   9  -4  140.90    6.41
 -11   9  -3   56.25    3.75
 -11   9  -2   84.27    6.06
 -11   9  -1    1.00    3.00
 -11   9   0   85.01    3.87
 -11   9   1   25.20    4.12
 -11   9   2  279.22   11.03
 -11   9   3    6.50    2.29
 -11   9   4   12.53    1.77
 -11   9   5    0.00    1.00
 -11   9   6  264.71    8.79
 -11   9   7    0.90    2.30
 -11   9   8    5.38    1.90
 -11   9   9   29.05    2.91
 -11   9  10  407.64   14.54
 -11   9  11  183.33    8.12
 -11   9  12   40.58    4.08
 -11   9  13   59.44    5.24
 -11   9  14  150.06    8.33
 -11   9  15   42.51    4.04
 -11   9  16   55.80    4.63
 -11   9  17   39.06    4.88
 -11   9  18   16.48    3.82
 -11   9  19   12.53    4.18
 -11   9  20   88.17    6.01
 -11   9  21    4.49    4.79
 -11   9  22   -0.10    3.44
 -11   9  23    8.01    4.81
 -11   9  24   69.56    7.01
 -11   9  25    4.71   10.59
 -11  10  -7   42.77    2.22
 -11  10  -6    9.80    1.31
 -11  10  -5  162.31    8.15
 -11  10  -4   21.34    3.23
 -11  10  -3   53.14    3.79
 -11  10  -2   17.39    2.34
 -11  10  -1  149.33    8.55
 -11  10   0   14.21    2.19
 -11  10   1   -0.40    1.89
 -11  10   2   17.14    2.24
 -11  10   3  325.08   12.62
 -11  10   4    0.90    2.51
 -11  10   5  157.00    8.02
 -11  10   6    5.52    2.30
 -11  10   7  148.60    6.34
 -11  10   8   39.82    3.41
 -11  10   9  164.61    6.41
 -11  10  10   47.75    3.87
 -11  10  11   82.26    5.26
 -11  10  12   35.40    6.31
 -11  10  13  113.42    5.75
 -11  10  14   58.83    4.76
 -11  10  15    9.42    3.32
 -11  10  16   -1.49    3.78
 -11  10  17   93.90    6.98
 -11  10  18   42.25    4.16
 -11  10  19   21.81    3.92
 -11  10  20   -6.00    3.92
 -11  10  21   29.27    4.65
 -11  10  22   15.13    5.29
 -11  10  23   20.52    4.80
 -11  10  24   -4.00    4.00
 -11  11  -6   26.73    2.59
 -11  11  -5    6.71    2.02
 -11  11  -4  203.92   14.28
 -11  11  -3   28.09    3.50
 -11  11  -2   11.42    2.30
 -11  11  -1    1.49    2.78
 -11  11   0   98.60    6.95
 -11  11   1   29.70    2.94
 -11  11   2   92.74    5.39
 -11  11   3    2.50    2.50
 -11  11   4   64.48    4.18
 -11  11   5    2.19    3.20
 -11  11   6  318.62   13.57
 -11  11   7    1.69    2.70
 -11  11   8   -1.00    2.20
 -11  11   9    9.80    3.13
 -11  11  10  340.40   16.60
 -11  11  11   80.64    7.54
 -11  11  12    0.50    5.62
 -11  11  13    2.89    2.79
 -11  11  14  116.64    7.34
 -11  11  15   23.04    4.99
 -11  11  16   41.34    5.14
 -11  11  17   12.89    3.09
 -11  11  18   19.18    5.43
 -11  11  19    8.12    4.10
 -11  11  20   35.40    4.76
 -11  11  21   13.91    5.22
 -11  11  22   -1.99    4.68
 -11  11  23   15.13    4.82
 -11  11  24   37.70    5.53
 -11  12  -5  168.22   11.67
 -11  12  -4    4.41    2.81
 -11  12  -3   19.89    3.03
 -11  12  -2   53.73    5.28
 -11  12  -1  121.00    7.48
 -11  12   0   27.56    2.73
 -11  12   1   14.90    2.47
 -11  12   2   12.11    2.37
 -11  12   3  131.56    6.42
 -11  12   4   29.92    3.50
 -11  12   5   19.98    2.41
 -11  12   6    6.71    2.80
 -11  12   7  139.48    6.61
 -11  12   8   46.24    3.81
 -11  12   9  142.32    8.11
 -11  12  10    2.19    5.68
 -11  12  11   32.83    5.04
 -11  12  12   23.91    4.60
 -11  12  14   12.60    3.69
 -11  12  15   16.56    5.45
 -11  12  16   -7.18    4.07
 -11  12  17   97.81    6.92
 -11  12  18    0.71    3.31
 -11  12  19   16.08    4.33
 -11  12  20    1.69    5.10
 -11  12  21   24.60    4.46
 -11  12  22    6.92    5.10
 -11  12  23   16.48    4.87
 -11  13  -4   54.32    4.42
 -11  13  -3   53.29    5.11
 -11  13  -2   11.02    5.38
 -11  13  -1    4.71    2.91
 -11  13   0  152.52   12.84
 -11  13   1   78.15    4.77
 -11  13   2   73.62    4.98
 -11  13   3   12.53    2.90
 -11  13   4   24.30    3.35
 -11  13   5  145.93    7.01
 -11  13   6  127.69    5.65
 -11  13   7   36.00    3.36
 -11  13   8    5.52    3.38
 -11  13   9   52.85    5.53
 -11  13  10  105.88    8.44
 -11  13  11    9.99    4.61
 -11  13  12   21.34    4.53
 -11  13  13   17.89    3.30
 -11  13  14  132.25    7.82
 -11  13  15   17.14    3.48
 -11  13  16   84.09    6.24
 -11  13  17   10.37    4.57
 -11  13  18    2.79    4.68
 -11  13  19   -0.59    4.08
 -11  13  20   41.60    8.38
 -11  13  21    4.20    4.51
 -11  13  22    2.19    5.00
 -11  14  -3    6.81    5.01
 -11  14  -2   35.28    3.80
 -11  14  -1   92.35   10.19
 -11  14   0   21.90    4.68
 -11  14   1    3.31    3.09
 -11  14   2   19.62    2.84
 -11  14   3  182.79   11.36
 -11  14   4  165.38    8.23
 -11  14   5   18.23    4.53
 -11  14   6    4.28    3.31
 -11  14   7  122.10    9.50
 -11  14   8   39.19    4.13
 -11  14  10   19.71    4.00
 -11  14  11   24.40    3.56
 -11  14  12   38.56    4.10
 -11  14  13  153.76   12.90
 -11  14  14    4.28    7.29
 -11  14  15  -11.22    7.03
 -11  14  16   30.36    7.27
 -11  14  17   75.34    6.42
 -11  14  18   -7.67    3.88
 -11  14  19   19.36    5.46
 -11  14  20   10.37    3.86
 -11  14  21   35.64    6.09
 -11  15  -2   39.56    5.91
 -11  15  -1    0.59    3.97
 -11  15   0   67.57    7.40
 -11  15   1   68.72    6.63
 -11  15   2   84.64    6.81
 -11  15   3   21.34    3.33
 -11  15   4   33.76    4.65
 -11  15   5   47.33    4.95
 -11  15   6  163.84   10.75
 -11  15   7   27.77    3.58
 -11  15   8    9.67    5.41
 -11  15   9   32.95    5.40
 -11  15  10  104.45    9.20
 -11  15  11    0.30    5.22
 -11  15  12   42.25    4.55
 -11  15  13   25.30    4.43
 -11  15  14   28.20    4.25
 -11  15  15    7.62    3.70
 -11  15  16   27.35    5.33
 -11  15  17    6.81    4.38
 -11  15  18   13.62   10.77
 -11  15  19   20.16    5.21
 -11  15  20   66.42    7.01
 -11  16  -1  161.80   15.01
 -11  16   0   37.33    5.74
 -11  16   1    0.50    4.22
 -11  16   2    8.41    2.20
 -11  16   3  151.29    7.38
 -11  16   4   70.73    5.05
 -11  16   5   45.97    3.66
 -11  16   6    7.90    2.92
 -11  16   7   33.52    4.05
 -11  16   8   22.47    7.20
 -11  16   9   46.10    6.25
 -11  16  10    2.10    2.90
 -11  16  11   24.21    3.44
 -11  16  12  -13.18    8.42
 -11  16  13  117.29   11.48
 -11  16  14   15.68   10.61
 -11  16  15    2.59    5.28
 -11  16  16   32.95    5.74
 -11  16  17   68.89    6.64
 -11  16  18   24.50    5.25
 -11  16  19    3.20    6.01
 -11  17   0   60.37   10.26
 -11  17   1   70.90    6.23
 -11  17   2   77.44    5.63
 -11  17   3   37.82    3.57
 -11  17   4   26.83    3.63
 -11  17   5   26.42    3.80
 -11  17   7   23.14    4.23
 -11  17   8    5.02    4.39
 -11  17  10   49.56    4.36
 -11  17  11    1.99    5.27
 -11  17  12   16.56    3.83
 -11  17  13   -3.10    3.31
 -11  17  14   39.82    5.43
 -11  17  15   37.45    5.75
 -11  17  16   26.83    4.45
 -11  17  17    3.39    5.00
 -11  17  18   29.48    6.30
 -11  18   3  102.62    6.89
 -11  18   4   72.93    5.98
 -11  18   5    5.71    3.92
 -11  18   6    5.62    9.72
 -11  18   7   69.56   11.18
 -11  18   8   14.06    4.42
 -11  18   9   33.52    6.02
 -11  18  11   30.58    9.62
 -11  18  12   11.83    4.82
 -11  18  13   42.77    6.41
 -11  18  14   28.20    8.18
 -11  18  15   -5.62    4.41
 -11  18  16   18.66    7.08
 -11  18  17   31.58    7.53
 -11  19   2   70.22    8.04
 -11  19   3    3.20    6.12
 -11  19   4   19.71    6.04
 -11  19   5   28.20    5.31
 -11  19   6   61.62    5.34
 -11  19   7    9.18    7.21
 -11  19   8    9.80    7.07
 -11  19   9   67.57   59.68
 -11  19  10   50.69    7.55
 -11  19  12   22.00   12.01
 -11  19  13   -1.59    5.87
 -11  19  14   46.51    6.82
 -11  19  15   20.88    7.95
 -11  20   2   11.90    7.73
 -11  20   3   52.42    8.69
 -11  20   5   16.40    6.48
 -11  20   6    2.79    4.11
 -11  20   7   33.41    7.17
 -11  20   8   16.97    4.28
 -11  20   9   18.32    3.77
 -11  20  10   24.50   38.31
 -11  20  11   23.33    6.47
 -11  20  12   16.97    4.86
 -11  20  13   18.06    4.16
 -11  21   2   23.52    9.51
 -11  21   3    1.30   14.71
 -11  21   5    9.42    4.48
 -11  21   6   52.27   10.70
 -11  21   7    1.59   10.66
 -11  21   8    3.10    7.00
 -11  21   9   11.49    4.81
 -10 -22   4   27.56    4.41
 -10 -22   5    4.08    3.88
 -10 -22   6   22.37    3.41
 -10 -22   7   30.69    5.65
 -10 -22   8   31.36    6.05
 -10 -21   2   30.14    6.70
 -10 -21   3   27.35    6.80
 -10 -21   4   -5.11    3.21
 -10 -21   5    4.20    4.18
 -10 -21   6   34.81    4.13
 -10 -21   7   44.36    5.19
 -10 -21   8    0.90    4.41
 -10 -21   9    4.41    4.49
 -10 -21  10   14.06    3.60
 -10 -21  11   62.73    4.75
 -10 -21  12   58.68   13.94
 -10 -20   1   33.41    3.81
 -10 -20   2   11.09    6.93
 -10 -20   3   19.89    3.12
 -10 -20   4   51.84    5.33
 -10 -20   5   19.01    5.23
 -10 -20   6   13.40    3.88
 -10 -20   7   12.60    3.83
 -10 -20   8   46.65    4.23
 -10 -20   9   32.83    5.96
 -10 -20  10   21.62    5.67
 -10 -20  11   -2.59    3.80
 -10 -20  12   13.10    7.31
 -10 -20  13   52.56    6.09
 -10 -20  14   23.81    5.56
 -10 -19   0    4.80    1.80
 -10 -19   1   63.04    6.03
 -10 -19   2   67.57    5.10
 -10 -19   3   42.77    3.66
 -10 -19   4    7.29    3.29
 -10 -19   5    5.90    6.12
 -10 -19   6   52.56    4.64
 -10 -19   7   47.33    6.33
 -10 -19   8   11.83    3.72
 -10 -19   9    1.80    3.48
 -10 -19  10   -0.90    3.80
 -10 -19  11   30.03    9.97
 -10 -19  12   10.89    4.22
 -10 -19  13   -2.59    2.90
 -10 -19  14    4.80    3.59
 -10 -19  15    9.80    4.88
 -10 -19  16   43.43    6.72
 -10 -18 -10   13.32    6.50
 -10 -18  -9   21.62    7.35
 -10 -18  -8   22.37    5.58
 -10 -18  -2   13.69    1.78
 -10 -18  -1   18.66    2.51
 -10 -18   0  181.71   12.40
 -10 -18   1   65.77   12.33
 -10 -18   2    1.30    1.89
 -10 -18   3   29.27    3.79
 -10 -18   4   94.28    3.69
 -10 -18   5   49.70    2.96
 -10 -18   6    7.51    2.19
 -10 -18   7    5.81    2.22
 -10 -18   8   73.27    6.85
 -10 -18   9   15.29    2.74
 -10 -18  10   21.07    4.22
 -10 -18  11   25.50   88.78
 -10 -18  12    2.40    3.01
 -10 -18  13   11.63    3.27
 -10 -18  14   14.59    4.81
 -10 -18  15   14.98    7.89
 -10 -18  16    3.61    4.22
 -10 -18  17   40.70    8.55
 -10 -18  18   30.69    6.76
 -10 -17 -11   44.62   17.90
 -10 -17 -10   12.39    5.91
 -10 -17  -9  -11.02    6.31
 -10 -17  -8    7.90    5.28
 -10 -17  -3  198.53   11.84
 -10 -17  -2   25.40    3.12
 -10 -17  -1   77.26    4.92
 -10 -17   0    4.00    2.00
 -10 -17   1   89.87    4.93
 -10 -17   2  101.20    6.84
 -10 -17   3  128.14    5.21
 -10 -17   4   19.80    2.14
 -10 -17   5   20.52    2.08
 -10 -17   6   18.06    2.12
 -10 -17   7   97.61    4.54
 -10 -17   8   12.60    1.92
 -10 -17   9    1.00    3.50
 -10 -17  10    1.21    3.41
 -10 -17  11   43.69    4.63
 -10 -17  12    6.60    4.52
 -10 -17  13   31.25    5.70
 -10 -17  14   15.92    4.79
 -10 -17  15   25.91    4.38
 -10 -17  16   63.68    7.98
 -10 -17  17   12.11    5.43
 -10 -17  18   -2.31    3.71
 -10 -17  19   22.66    4.86
 -10 -16 -12  122.10   93.93
 -10 -16 -11   -1.99    6.29
 -10 -16 -10   61.15    8.13
 -10 -16  -9   61.00    7.65
 -10 -16  -8   41.86    6.47
 -10 -16  -3    2.59    1.38
 -10 -16  -2   13.99    1.87
 -10 -16  -1   42.25    3.25
 -10 -16   0  182.79    8.38
 -10 -16   1   22.47    1.80
 -10 -16   2    4.88    1.50
 -10 -16   3    5.20    1.60
 -10 -16   4  247.12    9.43
 -10 -16   5   63.84    3.20
 -10 -16   6   40.58    3.44
 -10 -16   7   -3.50    1.61
 -10 -16   8   57.46    3.34
 -10 -16   9    4.88    2.30
 -10 -16  10   64.64    4.82
 -10 -16  11    0.90    1.99
 -10 -16  12   14.21    1.88
 -10 -16  13    0.90    4.01
 -10 -16  14  116.86    9.30
 -10 -16  15   -2.99    4.50
 -10 -16  16   -2.99    4.60
 -10 -16  17   34.46    4.70
 -10 -16  18   82.45    9.08
 -10 -16  19   38.94    8.36
 -10 -16  20    4.80    7.18
 -10 -15 -13    9.12    8.52
 -10 -15 -12   16.40    6.40
 -10 -15 -11   32.26    5.23
 -10 -15 -10   40.32    9.65
 -10 -15  -9   -5.29    4.09
 -10 -15  -8   23.43    6.39
 -10 -15  -4   13.18    1.38
 -10 -15  -3   49.84    2.54
 -10 -15  -2   57.15    2.87
 -10 -15  -1   65.12    3.23
 -10 -15   0    3.20    1.29
 -10 -15   1   50.84    3.14
 -10 -15   2   46.92    2.33
 -10 -15   3  129.96    6.38
 -10 -15   4    4.28    2.11
 -10 -15   5   67.73    3.29
 -10 -15   6   31.81    2.26
 -10 -15   7  293.44   11.65
 -10 -15   8    6.60    1.90
 -10 -15   9    5.90    2.28
 -10 -15  10    6.92    1.10
 -10 -15  11  160.28    8.86
 -10 -15  12    4.00    1.80
 -10 -15  13   32.26    3.86
 -10 -15  14    1.69    3.80
 -10 -15  15   62.41    5.85
 -10 -15  16    9.80    3.13
 -10 -15  17   76.56    6.82
 -10 -15  18   -3.61    5.40
 -10 -15  19   29.05   10.46
 -10 -15  20   11.29    5.71
 -10 -15  21   42.12    9.86
 -10 -14 -14   65.12   18.24
 -10 -14 -13   33.76   10.81
 -10 -14 -12   -4.49    4.88
 -10 -14 -11   10.82    3.82
 -10 -14 -10  161.04   11.67
 -10 -14  -9   74.65    8.12
 -10 -14  -8  129.50    9.56
 -10 -14  -4  104.04    3.67
 -10 -14  -3    0.10    0.71
 -10 -14  -2    1.00    1.10
 -10 -14  -1  106.71    4.55
 -10 -14   0  143.52    5.51
 -10 -14   1   23.43    1.65
 -10 -14   2   11.90    1.59
 -10 -14   3   45.70    2.16
 -10 -14   4   81.54    3.25
 -10 -14   5   60.53    2.96
 -10 -14   6   66.42    3.42
 -10 -14   7    1.59    1.99
 -10 -14   8  147.62    6.32
 -10 -14   9    1.90    0.91
 -10 -14  10  178.76    8.02
 -10 -14  11   13.18    2.18
 -10 -14  12   76.21    4.36
 -10 -14  13   14.52    1.98
 -10 -14  14  111.30    9.49
 -10 -14  15   -2.19    4.59
 -10 -14  16    0.10    3.64
 -10 -14  17    4.28    5.38
 -10 -14  18  106.30    9.90
 -10 -14  19   32.72    4.80
 -10 -14  20    6.81    5.01
 -10 -14  21   -6.20    5.98
 -10 -14  22   15.68    6.42
 -10 -13 -15   15.92    5.67
 -10 -13 -14   15.52    8.59
 -10 -13 -13   78.32    8.14
 -10 -13 -12   32.26    6.25
 -10 -13 -11  187.69   12.88
 -10 -13 -10   62.73    6.97
 -10 -13  -9    8.82    3.98
 -10 -13  -8   24.80    5.08
 -10 -13  -3   86.68    2.79
 -10 -13  -2   47.61    1.93
 -10 -13  -1   18.06    1.11
 -10 -13   0   12.89    1.58
 -10 -13   1   59.29    2.46
 -10 -13   2   87.42    2.99
 -10 -13   3  155.75    4.74
 -10 -13   4    5.20    1.41
 -10 -13   5    3.61    2.20
 -10 -13   6   51.55    2.73
 -10 -13   7  334.89   12.08
 -10 -13   8   19.71    1.86
 -10 -13   9   13.03    1.37
 -10 -13  10   42.64    3.40
 -10 -13  11  214.33    7.91
 -10 -13  12   16.97    1.98
 -10 -13  13    4.20    1.68
 -10 -13  14    2.79    2.00
 -10 -13  15  149.33    8.80
 -10 -13  16    9.92    3.09
 -10 -13  17   94.87    7.79
 -10 -13  18   -6.60    5.60
 -10 -13  19    3.39    6.77
 -10 -13  20    6.81    5.90
 -10 -13  21   20.61    6.72
 -10 -13  22    7.08    5.48
 -10 -13  23   12.82    8.09
 -10 -12 -16    6.81    6.52
 -10 -12 -15    3.88    5.99
 -10 -12 -14  144.00   10.08
 -10 -12 -13   23.81    5.95
 -10 -12 -12    9.80    5.51
 -10 -12 -11   52.56  118.17
 -10 -12 -10  225.90   15.03
 -10 -12  -9   32.04    6.00
 -10 -12  -8  148.11    9.01
 -10 -12  -2   43.56    1.72
 -10 -12  -1    7.62    1.10
 -10 -12   0   97.42    3.75
 -10 -12   1    1.21    0.90
 -10 -12   2    3.39    0.88
 -10 -12   3    8.18    1.09
 -10 -12   4  173.45    7.11
 -10 -12   5   46.92    2.60
 -10 -12   6  154.50    6.96
 -10 -12   7    2.99    1.38
 -10 -12   8  132.94    4.38
 -10 -12   9  142.80    6.21
 -10 -12  10  117.51    5.20
 -10 -12  11   28.09    2.33
 -10 -12  12   71.23    3.71
 -10 -12  13   12.11    1.67
 -10 -12  14  114.28    5.13
 -10 -12  15   27.56    2.00
 -10 -12  16    5.11    1.31
 -10 -12  17   14.06   22.05
 -10 -12  18   73.79    7.73
 -10 -12  19   -1.90    3.89
 -10 -12  20   13.32    6.28
 -10 -12  21   -9.92    5.80
 -10 -12  22   22.18    5.65
 -10 -12  23   -6.71    8.91
 -10 -12  24    1.99    9.98
 -10 -11 -16   16.48    6.33
 -10 -11 -15   48.30    6.95
 -10 -11 -14   -0.40    4.49
 -10 -11 -13   53.00    6.26
 -10 -11 -12   28.41    5.86
 -10 -11 -11  212.28   12.53
 -10 -11 -10    6.60    4.63
 -10 -11  -9   13.69    4.59
 -10 -11  -1   26.11    1.53
 -10 -11   0    4.28    0.91
 -10 -11   1  127.24    4.51
 -10 -11   2   25.81    1.73
 -10 -11   3  157.25    4.51
 -10 -11   4   37.82    2.21
 -10 -11   5   48.16    2.36
 -10 -11   6   19.01    1.22
 -10 -11   7  419.02   12.69
 -10 -11   8   21.34    1.39
 -10 -11   9    9.92    2.08
 -10 -11  10   69.89    3.18
 -10 -11  11  376.75   15.53
 -10 -11  12  156.00    6.99
 -10 -11  13    8.70    1.18
 -10 -11  14    2.19    1.30
 -10 -11  15   90.06    3.42
 -10 -11  16   46.65    2.05
 -10 -11  17   39.94    5.06
 -10 -11  18    4.49    4.79
 -10 -11  19   19.36    4.31
 -10 -11  20    0.20    7.15
 -10 -11  21   36.24    7.10
 -10 -11  22   -4.88    3.98
 -10 -11  23   51.55   10.77
 -10 -11  24   10.89    5.48
 -10 -10 -17    8.29    5.30
 -10 -10 -16    3.31    6.01
 -10 -10 -15   47.89    9.96
 -10 -10 -14  124.77    8.94
 -10 -10 -13    9.30    4.33
 -10 -10 -12   49.14    5.47
 -10 -10 -11    6.81    6.00
 -10 -10 -10  153.26    9.41
 -10 -10  -9    9.92    5.23
 -10 -10   0  304.15   10.46
 -10 -10   1   55.35    2.23
 -10 -10   2    1.49    1.10
 -10 -10   3    1.39    2.19
 -10 -10   4  413.31   21.96
 -10 -10   5   22.47    1.33
 -10 -10   6  170.30    5.22
 -10 -10   7    8.18    1.37
 -10 -10   8  177.96    5.07
 -10 -10   9  171.61    6.81
 -10 -10  10  271.59    9.56
 -10 -10  11   60.53    2.96
 -10 -10  12  161.80    5.60
 -10 -10  13  125.44    9.63
 -10 -10  14  140.42   10.90
 -10 -10  15   41.47    4.64
 -10 -10  16   -2.59    4.51
 -10 -10  17   11.83    4.20
 -10 -10  18  111.30    9.71
 -10 -10  20    1.80    3.48
 -10 -10  21   11.49    8.88
 -10 -10  22   34.81    8.02
 -10 -10  23   15.92    6.78
 -10 -10  24  -10.69    5.17
 -10 -10  25    9.92    5.48
 -10  -9 -17   29.70    5.34
 -10  -9 -16   38.81    6.48
 -10  -9 -15  104.04   10.81
 -10  -9 -14   24.40    6.92
 -10  -9 -13   32.04    4.75
 -10  -9 -12    6.81    4.49
 -10  -9 -11  141.37   11.18
 -10  -9 -10   -0.30    4.21
 -10  -9   0   77.26    2.64
 -10  -9   1  283.92    8.76
 -10  -9   2    8.70    1.18
 -10  -9   3  357.21   17.77
 -10  -9   4   -0.50    1.01
 -10  -9   5   15.92    1.52
 -10  -9   6   57.46    2.43
 -10  -9   7  283.25   10.43
 -10  -9   8   60.53    3.27
 -10  -9   9    8.12    2.28
 -10  -9  10   23.04    2.59
 -10  -9  11  418.20   24.13
 -10  -9  12  240.25   13.64
 -10  -9  13   31.36    3.81
 -10  -9  14   12.53    4.18
 -10  -9  15  149.82   10.28
 -10  -9  16   20.16    3.95
 -10  -9  18    9.80    4.01
 -10  -9  19   64.80    8.53
 -10  -9  20   10.69    5.10
 -10  -9  21   84.82   11.24
 -10  -9  22   15.68    6.73
 -10  -9  23   15.29    7.12
 -10  -9  24    6.20    6.72
 -10  -9  25   55.06   13.06
 -10  -8 -17   14.06    7.87
 -10  -8 -16   11.63    3.61
 -10  -8 -15   35.88    5.63
 -10  -8 -14  108.58   11.05
 -10  -8 -13   15.37   11.52
 -10  -8 -12   30.25    4.73
 -10  -8 -11    6.50    3.52
 -10  -8   1   65.77    2.43
 -10  -8   2   17.89    2.37
 -10  -8   3    1.69    1.09
 -10  -8   4  320.77   10.39
 -10  -8   5   31.25    2.01
 -10  -8   6   70.56    2.52
 -10  -8   7   29.05    1.83
 -10  -8   8  122.32    5.53
 -10  -8   9   90.06    4.93
 -10  -8  10  284.93   12.15
 -10  -8  11   64.32    3.53
 -10  -8  12   22.75    3.43
 -10  -8  13   41.60   10.45
 -10  -8  14  182.25   11.61
 -10  -8  15   92.54    8.47
 -10  -8  16   23.43    5.03
 -10  -8  17   -2.59    3.80
 -10  -8  18  232.87   16.79
 -10  -8  19   22.18    4.71
 -10  -8  21   16.40    5.10
 -10  -8  23    7.62    5.08
 -10  -8  24   34.34    7.74
 -10  -8  25    7.18    6.11
 -10  -7 -16   18.92    6.00
 -10  -7 -15   85.56    7.21
 -10  -7 -14   21.44    4.17
 -10  -7 -13    4.41    2.90
 -10  -7 -12   33.87    4.19
 -10  -7   1  244.61    8.13
 -10  -7   2   51.27    2.29
 -10  -7   3  430.56   13.70
 -10  -7   4   19.01    1.74
 -10  -7   5   57.76    2.43
 -10  -7   6   37.45    1.96
 -10  -7   7  123.65    4.23
 -10  -7   8    6.92    2.10
 -10  -7   9    7.02    2.01
 -10  -7  10    1.59    1.29
 -10  -7  11  238.70    9.27
 -10  -7  12    9.67    2.61
 -10  -7  13   33.76    3.49
 -10  -7  14    7.18    6.59
 -10  -7  15  134.79    8.59
 -10  -7  16   28.09    5.19
 -10  -7  17   35.05    5.21
 -10  -7  18   28.09    4.66
 -10  -7  19  122.10   11.27
 -10  -7  21   96.24    8.83
 -10  -7  23   21.16    6.26
 -10  -7  25   60.37    9.95
 -10  -6 -16   19.54    3.71
 -10  -6 -15   10.89    3.63
 -10  -6 -14   88.36    7.71
 -10  -6 -13   11.97    3.67
 -10  -6   1   46.92    2.74
 -10  -6   2    7.78    1.12
 -10  -6   3   16.97    1.24
 -10  -6   4  430.15   11.61
 -10  -6   5   48.16    2.08
 -10  -6   6   17.81    1.43
 -10  -6   7    4.41    1.22
 -10  -6   8   62.88    3.49
 -10  -6   9   54.32    3.68
 -10  -6  10   34.57    2.35
 -10  -6  11    1.30    1.80
 -10  -6  12   10.30    1.80
 -10  -6  13    6.60    2.21
 -10  -6  14  104.04    6.53
 -10  -6  15    1.59    2.60
 -10  -6  16   25.60   15.79
 -10  -6  17    6.92    5.10
 -10  -6  18  146.65   11.38
 -10  -6  19    2.59    5.60
 -10  -6  20    5.52    7.61
 -10  -6  21   20.61    6.54
 -10  -6  22  112.57   10.40
 -10  -6  24   29.81    5.79
 -10  -6  25  -10.11    4.58
 -10  -6  26    5.38    4.87
 -10  -6  27   -6.20    5.98
 -10  -5 -16    4.08    2.79
 -10  -5 -15  163.84   12.54
 -10  -5   1  320.77   10.03
 -10  -5   2   90.44    2.85
 -10  -5   3  193.77    5.29
 -10  -5   4   42.25    1.95
 -10  -5   5  235.32    7.98
 -10  -5   6    3.61    1.22
 -10  -5   7   85.19    3.32
 -10  -5   8   80.64    3.95
 -10  -5   9    7.40    2.61
 -10  -5  10    4.00    2.00
 -10  -5  11   95.84    4.50
 -10  -5  12   32.95    2.41
 -10  -5  13   53.00    3.06
 -10  -5  14    9.49    2.71
 -10  -5  15   59.44    5.24
 -10  -5  16    2.40    3.69
 -10  -5  17   22.47    5.21
 -10  -5  18   -0.59    4.37
 -10  -5  19  116.21   10.13
 -10  -5  20   -2.99    5.71
 -10  -5  21   91.97    8.63
 -10  -5  22    4.28    5.17
 -10  -5  24   -1.10    4.60
 -10  -5  26    2.59    5.38
 -10  -4   0  795.80   31.03
 -10  -4   1   22.09    1.22
 -10  -4   2   29.48    1.63
 -10  -4   3   13.32    1.17
 -10  -4   4  449.86   12.30
 -10  -4   5  152.77    4.20
 -10  -4   6    3.39    1.40
 -10  -4   7   80.64    3.05
 -10  -4   8  192.93    7.78
 -10  -4   9    1.00    1.60
 -10  -4  10   72.42    3.91
 -10  -4  11   61.62    3.14
 -10  -4  12   29.05    3.13
 -10  -4  13    3.50    1.80
 -10  -4  14  159.01    7.82
 -10  -4  15   23.52    3.20
 -10  -4  16   21.53    5.20
 -10  -4  17    6.10    5.98
 -10  -4  18  204.78   12.59
 -10  -4  19    2.59    4.09
 -10  -4  20   -2.19    5.80
 -10  -4  21   16.00    6.08
 -10  -4  22   78.15    6.54
 -10  -4  23    2.69    4.10
 -10  -4  24    7.18    6.38
 -10  -4  25   19.36   68.46
 -10  -4  26   23.23    6.46
 -10  -3   0   18.23    0.94
 -10  -3   1  440.58   11.33
 -10  -3   2   62.25    2.37
 -10  -3   3  232.87    6.71
 -10  -3   4   32.95    1.95
 -10  -3   5  128.82    4.31
 -10  -3   6   43.03    2.23
 -10  -3   7  279.22    8.02
 -10  -3   8   78.68    4.08
 -10  -3   9    1.00    1.80
 -10  -3  10    1.69    2.00
 -10  -3  11  309.76   12.67
 -10  -3  12    1.59    1.79
 -10  -3  13    8.88    2.50
 -10  -3  14   16.81    2.30
 -10  -3  15  355.32   15.83
 -10  -3  16   12.89    5.03
 -10  -3  17  144.24    9.85
 -10  -3  18    5.38    5.29
 -10  -3  19  133.17   11.08
 -10  -3  20   16.48    6.58
 -10  -3  21   48.86    6.15
 -10  -3  22   13.99    1.80
 -10  -3  23    7.67    5.87
 -10  -3  24   -3.61   12.20
 -10  -3  25   76.39   15.38
 -10  -3  27   20.07   46.32
 -10  -2  -1   15.92    2.00
 -10  -2   0  341.51    9.98
 -10  -2   1   55.95    2.39
 -10  -2   2   16.08    1.20
 -10  -2   3    5.52    1.22
 -10  -2   4  287.64    8.14
 -10  -2   5  122.10    4.42
 -10  -2   6   41.34    1.93
 -10  -2   7   43.69    2.38
 -10  -2   8  414.94   15.89
 -10  -2   9   -0.71    1.61
 -10  -2  10  260.82   11.30
 -10  -2  11   20.88    2.29
 -10  -2  12  191.27    7.74
 -10  -2  13   -2.59    2.19
 -10  -2  14  407.64   16.56
 -10  -2  15   22.28    2.93
 -10  -2  16   34.22    5.38
 -10  -2  17   -0.10    6.68
 -10  -2  18  259.53   17.72
 -10  -2  19   13.76   12.02
 -10  -2  20    6.20    1.20
 -10  -2  21    0.20    1.11
 -10  -2  22   78.15    4.42
 -10  -2  23    4.88    4.51
 -10  -2  24   22.28   12.56
 -10  -2  25   -5.62    6.30
 -10  -2  26   32.15   11.79
 -10  -2  27    0.79    5.96
 -10  -1  -2    0.71    1.81
 -10  -1  -1  114.70    4.28
 -10  -1   0    1.00    0.80
 -10  -1   1   52.42    2.17
 -10  -1   2   64.16    2.72
 -10  -1   3  151.29    4.67
 -10  -1   4  108.99    3.76
 -10  -1   5   50.55    2.56
 -10  -1   6   -0.30    1.21
 -10  -1   7  491.07   17.28
 -10  -1   8   31.81    2.26
 -10  -1   9    5.71    3.30
 -10  -1  10    4.20    2.01
 -10  -1  11  527.62   20.21
 -10  -1  12    3.20    2.90
 -10  -1  13   72.08    3.57
 -10  -1  14   10.11    3.37
 -10  -1  15  484.88   20.70
 -10  -1  16   -4.00    2.92
 -10  -1  17  121.66   13.90
 -10  -1  18    9.42    6.20
 -10  -1  19   78.85    7.46
 -10  -1  20    2.89    1.80
 -10  -1  21   65.77    4.38
 -10  -1  22   -2.31    2.31
 -10  -1  23   12.89    3.59
 -10  -1  24   -2.50    3.89
 -10  -1  25   52.42    5.94
 -10  -1  26   -6.81    6.52
 -10   0  -2   66.26    2.77
 -10   0  -1    3.88    1.38
 -10   0   0  238.70    6.49
 -10   0   1    1.21    1.10
 -10   0   2   11.49    1.42
 -10   0   3    1.69    1.30
 -10   0   4  372.10   11.19
 -10   0   5    0.40    1.20
 -10   0   6  181.98    5.40
 -10   0   7   17.72    2.11
 -10   0   8  357.59   12.10
 -10   0   9    5.29    2.21
 -10   0  10  176.09    8.23
 -10   0  11   11.63    3.00
 -10   0  12  305.90   12.24
 -10   0  13   -5.11    2.89
 -10   0  14  847.97   34.94
 -10   0  15    3.61    2.20
 -10   0  16   33.64    5.57
 -10   0  17    3.88    2.48
 -10   0  18  279.89   12.71
 -10   0  19   -4.80    1.88
 -10   0  20    2.69    2.30
 -10   0  21    3.69    2.19
 -10   0  22   62.41    5.06
 -10   0  23   -0.10    2.53
 -10   0  24   10.18    4.40
 -10   0  25  -10.30    7.70
 -10   0  27   -9.67    4.91
 -10   1  -3   14.82    1.62
 -10   1  -2    3.50    2.69
 -10   1  -1  110.04    3.99
 -10   1   0   -0.90    0.89
 -10   1   1   48.16    2.08
 -10   1   2   64.16    2.56
 -10   1   3  152.52    4.69
 -10   1   4   98.80    3.38
 -10   1   5   54.17    2.65
 -10   1   6    1.99    1.38
 -10   1   7  551.78   16.91
 -10   1   8   36.00    2.88
 -10   1   9    2.69    1.80
 -10   1  10   -0.10    1.62
 -10   1  11  515.29   21.79
 -10   1  12    2.40    3.91
 -10   1  13   69.39    4.50
 -10   1  14    5.29    1.29
 -10   1  15  500.86   16.56
 -10   1  16    5.90    1.80
 -10   1  17  112.78    5.95
 -10   1  18   -1.59    1.99
 -10   1  19   86.12    5.38
 -10   1  20    0.40    2.68
 -10   1  21   63.84    4.63
 -10   1  22    2.99    2.60
 -10   1  23   21.90    3.84
 -10   1  24    1.00    4.60
 -10   1  25   42.51    7.30
 -10   1  26   -9.00    4.80
 -10   2  -4  239.63   13.31
 -10   2  -3    4.28    1.28
 -10   2  -2   -2.31    1.40
 -10   2  -1   16.81    1.97
 -10   2   0  317.20    9.97
 -10   2   1   54.46    2.07
 -10   2   2   13.76    1.26
 -10   2   3    2.99    1.49
 -10   2   4  324.72    9.37
 -10   2   5  123.43    4.00
 -10   2   6   36.48    2.05
 -10   2   7   44.62    2.94
 -10   2   8  411.68   17.86
 -10   2   9   -0.71    2.91
 -10   2  10  283.59   11.79
 -10   2  11   25.91    3.36
 -10   2  12  188.51    6.86
 -10   2  13    1.99    1.38
 -10   2  14  379.08   12.85
 -10   2  15   12.67    2.06
 -10   2  16   36.12    2.76
 -10   2  17    3.50    2.51
 -10   2  18  234.70   11.64
 -10   2  19    9.99    2.53
 -10   2  20   10.30    2.70
 -10   2  21   10.82    3.62
 -10   2  22   71.23    4.90
 -10   2  23    6.50    2.70
 -10   2  24    8.41    3.02
 -10   2  25   10.69    6.67
 -10   2  26   33.87    9.78
 -10   2  27    3.10    5.70
 -10   3  -4   45.70    3.24
 -10   3  -3  262.12   10.04
 -10   3  -2   19.80    1.78
 -10   3  -1  143.52    5.75
 -10   3   0   19.98    1.70
 -10   3   1  421.07   11.90
 -10   3   2   61.31    2.66
 -10   3   3  252.49    6.99
 -10   3   4   37.21    2.07
 -10   3   5  134.79    5.11
 -10   3   6   41.34    2.44
 -10   3   7  290.36    9.54
 -10   3   8   73.96    3.10
 -10   3   9    5.02    2.82
 -10   3  10    0.00    1.00
 -10   3  11  305.90    9.44
 -10   3  12    4.41    1.39
 -10   3  13    5.71    1.91
 -10   3  14   23.14    2.12
 -10   3  15  319.69   12.87
 -10   3  16    1.00    2.40
 -10   3  17  134.33    6.03
 -10   3  18    3.31    2.40
 -10   3  19  110.88    6.11
 -10   3  20   15.29    3.83
 -10   3  21   56.85    4.37
 -10   3  22   20.43    3.07
 -10   3  23   15.60    3.32
 -10   3  24   -4.58    2.91
 -10   3  25   62.73    9.03
 -10   3  26    1.69    5.59
 -10   3  27    8.29    6.28
 -10   4  -5   29.92    2.30
 -10   4  -4  363.66   19.45
 -10   4  -3   75.52    4.34
 -10   4  -2   65.77    2.92
 -10   4  -1  261.15    8.08
 -10   4   0  741.47   17.43
 -10   4   1   23.23    1.64
 -10   4   2   25.81    1.83
 -10   4   3   14.82    1.62
 -10   4   4  455.82   14.52
 -10   4   5  150.31    4.66
 -10   4   6    8.12    1.60
 -10   4   7   74.13    3.44
 -10   4   8  185.78    6.27
 -10   4   9    3.69    1.80
 -10   4  10   80.46    3.59
 -10   4  11   62.25    2.52
 -10   4  12   24.80    1.99
 -10   4  13    0.90    1.60
 -10   4  14  157.50    5.52
 -10   4  15   11.29    3.23
 -10   4  16   18.66    3.11
 -10   4  17   -2.31    2.31
 -10   4  18  194.32   10.59
 -10   4  19    3.50    2.92
 -10   4  20   -2.10    2.70
 -10   4  21    9.30    3.29
 -10   4  22  103.23    5.69
 -10   4  23    8.70    8.61
 -10   4  24   28.52    4.27
 -10   4  25   28.84    8.70
 -10   4  26   41.86    8.54
 -10   4  27    2.59    4.70
 -10   5  -5    7.62    1.49
 -10   5  -4  133.40    9.47
 -10   5  -3  655.36   22.53
 -10   5  -2   68.23    3.47
 -10   5  -1  291.38    8.19
 -10   5   0   53.73    2.93
 -10   5   1  328.70    9.43
 -10   5   2   81.36    3.07
 -10   5   3  192.65    6.38
 -10   5   4   43.69    2.64
 -10   5   5  230.74    7.90
 -10   5   6    7.78    2.29
 -10   5   7   87.61    3.74
 -10   5   8   75.86    2.79
 -10   5   9    7.29    1.62
 -10   5  10    2.10    2.20
 -10   5  11   99.60    4.19
 -10   5  12   31.25    2.35
 -10   5  13   60.37    3.42
 -10   5  14   11.02    2.19
 -10   5  15   69.39    3.83
 -10   5  16   12.18    2.58
 -10   5  17   15.92    3.11
 -10   5  18   -0.40    3.09
 -10   5  19   89.49    5.68
 -10   5  20   -2.10    4.70
 -10   5  21  102.62    8.71
 -10   5  22    0.10    3.85
 -10   5  23    5.52    3.71
 -10   5  24   -1.80    3.19
 -10   5  25   59.60    4.63
 -10   5  26   -7.29    5.67
 -10   5  27   13.69    5.03
 -10   6  -6  168.48    8.05
 -10   6  -5   65.93    4.06
 -10   6  -4  620.01   36.35
 -10   6  -3    8.18    1.60
 -10   6  -2   32.15    2.61
 -10   6  -1   71.23    3.54
 -10   6   0  626.50   19.52
 -10   6   1   49.84    2.26
 -10   6   2    4.20    1.39
 -10   6   3   16.32    1.70
 -10   6   4  438.90   13.41
 -10   6   5   51.55    2.73
 -10   6   6   15.29    2.03
 -10   6   7    5.20    1.78
 -10   6   8   57.76    2.74
 -10   6   9   51.55    2.44
 -10   6  10   50.69    4.13
 -10   6  11   -2.99    1.90
 -10   6  12    8.82    2.20
 -10   6  13    4.80    2.19
 -10   6  14  104.86    4.92
 -10   6  15    7.51    3.40
 -10   6  16   22.09    3.20
 -10   6  17   -1.10    2.39
 -10   6  18  138.06    7.52
 -10   6  19    1.21    2.82
 -10   6  20   -4.08    3.11
 -10   6  21   -0.10    4.15
 -10   6  22  104.65    6.34
 -10   6  23   -3.50    3.40
 -10   6  24   42.51    6.65
 -10   6  25    0.30    3.72
 -10   6  26   -0.59    6.76
 -10   6  27   -0.71    3.71
 -10   7  -6   30.69    1.88
 -10   7  -5   34.93    2.25
 -10   7  -4   12.53    1.98
 -10   7  -3  533.61   17.09
 -10   7  -2   34.46    2.23
 -10   7  -1  353.06   15.41
 -10   7   0    2.50    1.30
 -10   7   1  249.01    8.52
 -10   7   2   49.84    2.54
 -10   7   3  414.12   13.02
 -10   7   4   18.49    2.32
 -10   7   5   53.44    2.78
 -10   7   6   40.58    2.17
 -10   7   7  132.94    4.61
 -10   7   8    6.30    1.61
 -10   7   9    3.20    1.79
 -10   7  10    2.40    3.01
 -10   7  11  242.74    8.41
 -10   7  12   13.18    2.83
 -10   7  13   36.84    3.16
 -10   7  14   -6.81    3.29
 -10   7  15  134.79    6.73
 -10   7  16   24.80    3.59
 -10   7  17   32.95    3.21
 -10   7  18   24.01    3.53
 -10   7  19  111.09    5.90
 -10   7  20    4.88    3.18
 -10   7  21  107.95    5.82
 -10   7  22    5.11    4.02
 -10   7  23   21.72    3.91
 -10   7  24    7.78    4.80
 -10   7  25   77.26    8.26
 -10   7  26    5.20    5.02
 -10   8  -6  162.31    8.41
 -10   8  -5   10.18    1.40
 -10   8  -4  443.52   19.80
 -10   8  -3   37.45    2.45
 -10   8  -2   14.82    2.23
 -10   8  -1    0.20    1.91
 -10   8   0  516.20   15.45
 -10   8   1   62.73    2.85
 -10   8   2   16.97    2.22
 -10   8   3    1.21    1.61
 -10   8   4  288.66    8.83
 -10   8   5   26.32    2.15
 -10   8   6   70.73    2.86
 -10   8   7   21.81    1.96
 -10   8   8  127.69    4.29
 -10   8   9   89.30    3.21
 -10   8  10  292.07    8.89
 -10   8  11   50.98    2.71
 -10   8  12   15.13    2.49
 -10   8  13   40.58    5.61
 -10   8  14  172.66   10.77
 -10   8  15   84.27    4.96
 -10   8  16   15.13    3.19
 -10   8  17   -3.61    2.70
 -10   8  18  194.60   10.60
 -10   8  19   19.89    3.92
 -10   8  20    5.20    5.02
 -10   8  21    3.50    4.00
 -10   8  22  168.22   12.19
 -10   8  23   -0.40    4.38
 -10   8  24   41.60    4.90
 -10   8  25    2.59    4.09
 -10   8  26    3.20    6.59
 -10   9  -7  243.36   10.61
 -10   9  -6   18.84    1.48
 -10   9  -5    8.29    1.73
 -10   9  -4    9.49    1.79
 -10   9  -3  376.75   19.80
 -10   9  -2   69.06    3.82
 -10   9  -1   72.93    3.76
 -10   9   0   78.85    3.02
 -10   9   1  270.60    8.55
 -10   9   2    3.10    1.58
 -10   9   3  338.56   10.30
 -10   9   4    0.59    1.69
 -10   9   5   13.76    1.93
 -10   9   6   56.40    2.85
 -10   9   7  314.35   12.41
 -10   9   8   62.57    2.69
 -10   9   9    8.18    1.89
 -10   9  10   16.97    2.72
 -10   9  11  383.38   13.71
 -10   9  12  230.43   11.84
 -10   9  13   25.20    4.02
 -10   9  14    8.01    3.11
 -10   9  15  151.29    7.38
 -10   9  16   21.90    3.74
 -10   9  17   37.58    3.80
 -10   9  18    4.00    3.72
 -10   9  19   57.15    5.14
 -10   9  20   16.16    3.30
 -10   9  21   64.48    9.96
 -10   9  22    6.00    3.28
 -10   9  23   12.32    4.42
 -10   9  24   -6.30    5.22
 -10   9  25   43.96    5.04
 -10  10  -6   85.75    4.82
 -10  10  -5   15.76    2.06
 -10  10  -4  184.96    9.52
 -10  10  -3   63.36    4.14
 -10  10  -2   76.56    4.90
 -10  10  -1   -1.90    2.10
 -10  10   0  268.30   10.16
 -10  10   1   57.00    3.47
 -10  10   2   -0.10    2.02
 -10  10   3    3.10    1.80
 -10  10   4  371.33   10.02
 -10  10   5   24.01    1.96
 -10  10   6  157.25    5.02
 -10  10   7    6.50    1.68
 -10  10   8  173.45    8.17
 -10  10   9  150.31    5.88
 -10  10  10  235.62    8.60
 -10  10  11   57.15    4.23
 -10  10  12  153.51    9.17
 -10  10  13   89.11    8.12
 -10  10  14  134.33    6.72
 -10  10  15   40.07    3.54
 -10  10  16    3.20    3.79
 -10  10  17   13.32    3.72
 -10  10  18   94.87    6.43
 -10  10  19    8.88    4.11
 -10  10  20    0.40    3.98
 -10  10  21    8.41    4.58
 -10  10  22   33.18    5.41
 -10  10  23   -8.70    9.79
 -10  10  24   10.63    4.43
 -10  10  25    7.62    5.02
 -10  11  -7  351.94   18.38
 -10  11  -6   35.52    2.50
 -10  11  -5   22.28    2.64
 -10  11  -4    1.69    1.59
 -10  11  -3  258.57   13.83
 -10  11  -2   31.47    6.28
 -10  11  -1   28.09    3.50
 -10  11   0    1.10    3.11
 -10  11   1  128.37    6.34
 -10  11   2   15.60    2.29
 -10  11   3  147.62    4.86
 -10  11   4   39.19    3.26
 -10  11   5   46.92    3.15
 -10  11   6   22.56    2.94
 -10  11   7  407.23   14.93
 -10  11   8   18.58    2.50
 -10  11   9    4.58    2.61
 -10  11  10   69.89    4.18
 -10  11  11  328.70   17.77
 -10  11  12  133.40    6.24
 -10  11  13   -0.40    3.09
 -10  11  14   -2.31    2.61
 -10  11  15   85.75    5.19
 -10  11  16   46.24    4.35
 -10  11  17   39.44    4.40
 -10  11  18   -5.90    4.91
 -10  11  19   15.68    3.56
 -10  11  20   13.99    6.51
 -10  11  21   31.47    4.82
 -10  11  22   18.84    7.64
 -10  11  23   -1.39    3.40
 -10  11  24   11.22    4.69
 -10  12  -7   16.89    1.89
 -10  12  -6   67.24    4.92
 -10  12  -5  144.48    9.86
 -10  12  -4  153.26   10.89
 -10  12  -3    8.41    2.32
 -10  12  -2   47.75    3.59
 -10  12  -1   13.99    4.19
 -10  12   0  107.95    8.10
 -10  12   1    5.11    2.31
 -10  12   2    0.71    1.71
 -10  12   3    4.88    2.30
 -10  12   4  161.29    6.60
 -10  12   5   48.72    3.21
 -10  12   6  144.72    6.01
 -10  12   7    1.90    2.29
 -10  12   8  127.92    5.88
 -10  12   9  114.92    6.00
 -10  12  10  111.09    6.75
 -10  12  11   31.36    3.47
 -10  12  12   53.73    6.45
 -10  12  13   12.67    5.20
 -10  12  14  114.70    9.42
 -10  12  15   21.34    4.62
 -10  12  16   12.18    5.10
 -10  12  17    2.79    3.31
 -10  12  18   54.02    5.00
 -10  12  19   16.73    5.64
 -10  12  20    6.00    3.48
 -10  12  21    2.99    4.50
 -10  12  22    5.71    4.02
 -10  12  23    4.71    4.69
 -10  13  -6   19.54    2.39
 -10  13  -5   53.44    5.56
 -10  13  -4   26.11    3.78
 -10  13  -3   76.04    5.76
 -10  13  -2   45.70    4.46
 -10  13  -1   15.29    2.58
 -10  13   0   16.00    3.76
 -10  13   1   59.75    3.71
 -10  13   2   84.27    3.49
 -10  13   3  139.71    5.20
 -10  13   4    0.90    1.71
 -10  13   5    1.30    1.50
 -10  13   6   44.76    3.35
 -10  13   7  311.88   10.95
 -10  13   8   17.72    2.78
 -10  13   9   11.09    3.33
 -10  13  10   38.94    3.74
 -10  13  11  204.49   13.44
 -10  13  13    3.69    3.88
 -10  13  14    5.81    3.33
 -10  13  15  119.90    7.45
 -10  13  16   -2.50    3.98
 -10  13  17   87.98    6.38
 -10  13  18    1.30    3.90
 -10  13  19    3.39    3.28
 -10  13  20    8.41    5.28
 -10  13  21   22.18    5.09
 -10  13  22   13.91    5.00
 -10  13  23   16.00    5.84
 -10  14  -5   42.38    3.65
 -10  14  -4   98.80   10.54
 -10  14  -3    5.90    3.89
 -10  14  -2   -1.30    3.01
 -10  14  -1  114.70    8.35
 -10  14   0  147.38    7.53
 -10  14   1   17.39    2.17
 -10  14   2    7.51    1.92
 -10  14   3   47.61    2.76
 -10  14   4   84.09    3.67
 -10  14   5   58.22    3.82
 -10  14   6   67.24    3.94
 -10  14   7   -1.10    1.81
 -10  14   8  133.63    6.70
 -10  14   9   -0.20    2.82
 -10  14  10  147.87   12.16
 -10  14  11   15.37    3.53
 -10  14  12   81.18    7.03
 -10  14  13   14.82    3.77
 -10  14  14  128.82    7.95
 -10  14  15    4.00    4.00
 -10  14  16    2.89    3.81
 -10  14  17   16.40    6.32
 -10  14  18   69.22    6.49
 -10  14  19   15.52    4.41
 -10  14  20   13.18    4.86
 -10  14  21   14.67    4.83
 -10  14  22   35.64    6.57
 -10  15  -4   16.08    6.42
 -10  15  -3   53.58    4.39
 -10  15  -2   55.80    4.18
 -10  15  -1   64.16    4.49
 -10  15   0    4.00    3.00
 -10  15   1   55.35    4.46
 -10  15   2   40.58    2.93
 -10  15   3  135.96    7.00
 -10  15   4    4.88    2.21
 -10  15   5   66.26    4.40
 -10  15   6   26.52    2.78
 -10  15   7  250.91   10.45
 -10  15   8    5.29    2.99
 -10  15   9    2.59    3.80
 -10  15  10    6.50    4.59
 -10  15  11  148.11   10.22
 -10  15  12    6.71    6.89
 -10  15  13   32.15    8.73
 -10  15  14    8.29    5.13
 -10  15  15   61.15    5.94
 -10  15  16    8.41    5.28
 -10  15  17   66.75    6.21
 -10  15  18   -0.90    4.41
 -10  15  19   23.72    7.11
 -10  15  20    9.92    3.91
 -10  15  21   57.61    6.83
 -10  16  -3    2.89    3.81
 -10  16  -2   15.13    2.57
 -10  16  -1   40.58    4.46
 -10  16   0  167.70   10.88
 -10  16   1   18.92    3.22
 -10  16   2    6.81    2.09
 -10  16   3    1.49    2.49
 -10  16   4  234.09    8.26
 -10  16   5   58.06    5.03
 -10  16   6   38.19    2.97
 -10  16   7    1.39    3.59
 -10  16   8   50.27    4.54
 -10  16  11   -5.29    3.08
 -10  16  12   13.47    3.60
 -10  16  13    7.29    3.62
 -10  16  14  115.35    7.73
 -10  16  15   -1.59    3.68
 -10  16  16    3.50    4.60
 -10  16  17   34.34    5.86
 -10  16  18   65.61    7.45
 -10  16  19   21.72    4.66
 -10  16  20    4.20    5.29
 -10  17  -2   19.62    3.72
 -10  17  -1   68.06    5.94
 -10  17   0    5.11    2.71
 -10  17   1   75.69    4.52
 -10  17   2  113.21    6.17
 -10  17   3  129.50    6.37
 -10  17   4   15.76    3.49
 -10  17   5   13.62    2.88
 -10  17   6   14.21    3.32
 -10  17   8   20.88    4.39
 -10  17   9    2.99    3.29
 -10  17  10    2.59    3.51
 -10  17  12    7.02    6.10
 -10  17  13   21.72    4.29
 -10  17  14   10.30    4.82
 -10  17  15   31.14    5.47
 -10  17  16   63.52    5.90
 -10  17  17   12.53    5.10
 -10  17  18   -1.39    4.70
 -10  17  19   51.27   10.17
 -10  18  -1   17.81    5.99
 -10  18   0  158.51   11.08
 -10  18   1   39.06    3.88
 -10  18   2    3.80    2.69
 -10  18   3   30.47    2.98
 -10  18   4   87.24    5.04
 -10  18   5   56.10   12.28
 -10  18   6   11.22    3.01
 -10  18   7   -2.31    3.50
 -10  18   8   51.41    7.46
 -10  18   9   20.70    3.91
 -10  18  10   13.40    3.81
 -10  18  11   -1.49    3.98
 -10  18  12    5.02    3.99
 -10  18  13   39.56   10.44
 -10  18  14    3.39    5.30
 -10  18  15   -6.81    5.69
 -10  18  16   -2.79    3.71
 -10  18  17   36.48    5.56
 -10  18  18   10.63    6.72
 -10  19   2   55.06    7.72
 -10  19   3   42.51    9.26
 -10  19   4   -1.00    3.90
 -10  19   5    4.88    5.39
 -10  19   6   71.06    9.95
 -10  19   7   30.69    4.65
 -10  19   9   -5.90    6.80
 -10  19  10   20.98    6.32
 -10  19  11    9.61    4.09
 -10  19  12   15.21    3.98
 -10  19  13   -4.49    4.20
 -10  19  14   10.11    5.60
 -10  19  15    3.39    5.00
 -10  19  16   33.76    6.86
 -10  20   1   28.62    7.06
 -10  20   2   11.83    6.33
 -10  20   3   15.37    6.98
 -10  20   4   45.16    8.06
 -10  20   5    8.18    5.61
 -10  20   6   10.50    7.32
 -10  20   7   11.09    4.40
 -10  20   8   44.62    6.68
 -10  20  11   -9.61   19.84
 -10  20  12   27.67   11.68
 -10  20  13   47.06    6.86
 -10  20  14    2.89    5.30
 -10  21   1   16.73    8.51
 -10  21   2   22.09    7.52
 -10  21   3    5.02    6.72
 -10  21   5    7.02    4.03
 -10  21   6   59.29   10.16
 -10  21   7   56.85    6.18
 -10  21   8    2.99    6.09
 -10  21   9   -1.00    4.20
 -10  21  10   18.92    5.31
 -10  21  11   40.96   12.80
 -10  21  12   63.52   10.52
 -10  22   1    7.08    7.18
 -10  22   2    4.41    8.53
 -10  22   3   11.02    7.04
 -10  22   7   27.46    6.18
 -10  22   8   30.58    5.20
  -9 -23   2   27.56    4.09
  -9 -23   3   30.25    4.62
  -9 -23   4   65.12    5.65
  -9 -23   5   -0.79    2.19
  -9 -23   6    8.01    2.89
  -9 -22   1   53.44    5.85
  -9 -22   2    4.88    3.58
  -9 -22   3    2.31    3.62
  -9 -22   4   23.23    4.63
  -9 -22   5   55.95    5.54
  -9 -22   6    5.29    2.30
  -9 -22   7    8.88    2.80
  -9 -22   8   40.45    6.23
  -9 -22   9   57.46    6.37
  -9 -22  10  130.42   10.96
  -9 -22  11   19.89    6.96
  -9 -21  -1   68.23    5.62
  -9 -21   0   24.01    3.04
  -9 -21   2   23.14    3.66
  -9 -21   3   19.27    5.27
  -9 -21   4   42.12    4.67
  -9 -21   5   24.80    4.18
  -9 -21   6   16.00    4.40
  -9 -21   7   74.30    7.07
  -9 -21   8   83.17    8.03
  -9 -21   9    5.62    4.22
  -9 -21  10   -1.49    4.39
  -9 -21  11   53.44    6.29
  -9 -21  12   39.06    5.75
  -9 -21  13   72.59   55.38
  -9 -20  -8   53.00   11.79
  -9 -20  -7   13.40    8.20
  -9 -20  -6   -1.90    6.02
  -9 -20  -2    7.08    2.71
  -9 -20  -1   16.00    3.28
  -9 -20   0   85.56    6.47
  -9 -20   1   79.57    6.24
  -9 -20   2   22.47    2.56
  -9 -20   3    2.50    4.58
  -9 -20   4   41.34    4.50
  -9 -20   5   49.56    5.49
  -9 -20   6   26.63    4.02
  -9 -20   7   10.89    3.83
  -9 -20   8   40.83    5.62
  -9 -20   9   35.88    6.83
  -9 -20  10   40.96    4.86
  -9 -20  11   30.25    4.18
  -9 -20  12    6.71    5.49
  -9 -20  13  -12.82    4.58
  -9 -20  14   69.22    8.65
  -9 -20  15   23.91    6.36
  -9 -19 -10   60.53   15.40
  -9 -19  -9    4.58    5.69
  -9 -19  -8   46.10    7.74
  -9 -19  -7   22.09    6.58
  -9 -19  -6   30.47    7.07
  -9 -19  -3    4.71    2.52
  -9 -19  -2  108.99    6.26
  -9 -19  -1   70.06    4.35
  -9 -19   0   22.75    2.86
  -9 -19   1    9.00    3.00
  -9 -19   2   54.91    5.48
  -9 -19   3   70.39    4.36
  -9 -19   4   55.65    3.28
  -9 -19   5   -1.80    1.61
  -9 -19   6    5.62    2.09
  -9 -19   7  101.81    9.28
  -9 -19   8   28.20    3.61
  -9 -19   9   19.71    3.73
  -9 -19  10    7.18    4.07
  -9 -19  11    8.70    3.78
  -9 -19  12   13.76    2.97
  -9 -19  13   34.46    4.81
  -9 -19  14   12.89    4.02
  -9 -19  15   11.63    4.71
  -9 -19  16   17.22    7.39
  -9 -19  17   37.33    9.16
  -9 -18 -11   11.97   10.66
  -9 -18 -10    0.90    6.40
  -9 -18  -9   96.63   27.72
  -9 -18  -8   36.72    5.94
  -9 -18  -7    7.02    6.89
  -9 -18  -6    4.28    7.08
  -9 -18  -5   93.90    7.95
  -9 -18  -4   14.52    2.21
  -9 -18  -3   99.40    6.58
  -9 -18  -2    1.99    2.48
  -9 -18  -1    7.18    2.41
  -9 -18   0   76.39    4.37
  -9 -18   1  115.78    6.46
  -9 -18   2   22.47    2.46
  -9 -18   3   -1.30    1.60
  -9 -18   4   46.10    3.12
  -9 -18   5  135.49    5.12
  -9 -18   6   64.00    3.68
  -9 -18   7    6.10    1.58
  -9 -18   8    4.28    2.90
  -9 -18   9   33.18    3.57
  -9 -18  10   37.09    3.05
  -9 -18  11   41.34    4.37
  -9 -18  12    8.82    3.98
  -9 -18  13   -1.69    4.19
  -9 -18  14   47.06    5.35
  -9 -18  15   10.63    3.91
  -9 -18  16   11.49    4.68
  -9 -18  17   11.70    5.40
  -9 -18  18   25.60    6.88
  -9 -18  19   39.94   10.36
  -9 -17 -12   19.18    7.97
  -9 -17 -11   24.40    5.73
  -9 -17 -10   51.84    8.93
  -9 -17  -9   34.11    8.76
  -9 -17  -8    2.59    3.99
  -9 -17  -7    3.61    5.70
  -9 -17  -6   97.61    8.69
  -9 -17  -5    4.88    1.59
  -9 -17  -4   -1.90    1.60
  -9 -17  -3   24.80    2.49
  -9 -17  -2  125.89    5.61
  -9 -17  -1   48.86    3.08
  -9 -17   0   74.13    6.37
  -9 -17   1    9.49    1.79
  -9 -17   2  114.28    4.70
  -9 -17   3  132.48    5.52
  -9 -17   4  119.03    5.89
  -9 -17   5   17.89    2.20
  -9 -17   6   38.07    2.22
  -9 -17   7   30.03    2.74
  -9 -17   8   71.57    3.72
  -9 -17   9   21.07    3.40
  -9 -17  10   -0.30    2.01
  -9 -17  11   17.81    2.70
  -9 -17  12   37.45    2.69
  -9 -17  13   25.00    2.40
  -9 -17  14   19.89    2.50
  -9 -17  15   31.81    3.50
  -9 -17  16   24.11    6.09
  -9 -17  17   85.38    9.24
  -9 -17  18   13.99   18.48
  -9 -17  19    4.00    3.92
  -9 -17  20   46.24    5.44
  -9 -16 -14   -2.99    5.78
  -9 -16 -13   53.14    6.85
  -9 -16 -12   36.97    7.05
  -9 -16 -11    3.20    3.79
  -9 -16 -10   -3.80    5.89
  -9 -16  -9   50.69    6.55
  -9 -16  -8   75.34    8.33
  -9 -16  -7   86.86    8.02
  -9 -16  -6    1.39    1.39
  -9 -16  -5   18.84    2.00
  -9 -16  -4   62.73    5.23
  -9 -16  -3  122.32    5.53
  -9 -16  -2   -2.50    1.20
  -9 -16  -1    6.71    1.40
  -9 -16   0  107.54    4.36
  -9 -16   1  321.13   11.47
  -9 -16   2   43.96    3.45
  -9 -16   3    6.60    1.59
  -9 -16   4   19.89    1.78
  -9 -16   5  187.14    6.84
  -9 -16   6  113.21    4.89
  -9 -16   7   24.50    2.08
  -9 -16   8   19.71    2.49
  -9 -16   9   52.13    3.61
  -9 -16  10    8.12    1.31
  -9 -16  11   13.40    1.61
  -9 -16  12    2.69    1.51
  -9 -16  13   24.80    2.49
  -9 -16  14   41.86    4.27
  -9 -16  15  104.65    8.18
  -9 -16  16    0.50    7.13
  -9 -16  17    4.49    4.11
  -9 -16  18   45.29    5.79
  -9 -16  19   61.31    7.20
  -9 -16  20   39.44    7.66
  -9 -16  21    6.20    8.02
  -9 -15 -15   19.54    6.90
  -9 -15 -14   21.34    6.28
  -9 -15 -13   -8.18    5.72
  -9 -15 -12   36.24    7.34
  -9 -15 -11   42.90    7.47
  -9 -15 -10  111.09    7.59
  -9 -15  -9    8.12    5.30
  -9 -15  -8    1.30    4.79
  -9 -15  -7   57.00    2.57
  -9 -15  -6  168.22    7.78
  -9 -15  -5    8.01    1.19
  -9 -15  -4   67.24    2.62
  -9 -15  -3   99.80    3.60
  -9 -15  -2  139.24    5.19
  -9 -15  -1   67.57    2.63
  -9 -15   0  202.78    6.84
  -9 -15   1   27.25    1.67
  -9 -15   2   43.16    2.37
  -9 -15   3   75.52    2.95
  -9 -15   4  129.73    4.56
  -9 -15   5   34.46    1.88
  -9 -15   6   62.73    3.17
  -9 -15   7    2.31    2.92
  -9 -15   8  280.56   12.73
  -9 -15   9   46.24    2.04
  -9 -15  10    9.00    1.32
  -9 -15  11    5.62    1.90
  -9 -15  12   92.54    5.19
  -9 -15  13   12.11    2.71
  -9 -15  14    8.53    2.39
  -9 -15  15   19.54    5.04
  -9 -15  16  115.99    9.48
  -9 -15  17   34.46    5.52
  -9 -15  18   45.83    6.63
  -9 -15  19   -4.20    5.90
  -9 -15  20   53.44    7.46
  -9 -15  21   39.44    7.03
  -9 -15  22   17.81    7.17
  -9 -14 -15    6.50    7.50
  -9 -14 -14   -2.69    3.28
  -9 -14 -13  100.40   10.42
  -9 -14 -12   34.34    5.74
  -9 -14 -11    2.89    5.98
  -9 -14 -10    4.88    3.32
  -9 -14  -9  184.42   11.14
  -9 -14  -8   50.55    2.28
  -9 -14  -7  207.36   11.81
  -9 -14  -6   19.71    1.24
  -9 -14  -5   15.29    1.17
  -9 -14  -4   56.25    2.55
  -9 -14  -3  249.01   10.10
  -9 -14  -2   18.84    1.39
  -9 -14  -1    3.31    1.02
  -9 -14   0   95.45    3.52
  -9 -14   1  232.87   10.07
  -9 -14   2    1.90    1.21
  -9 -14   3   53.73    2.49
  -9 -14   4   11.97    2.42
  -9 -14   5  276.56    7.98
  -9 -14   6   67.08    6.22
  -9 -14   7   92.16    4.03
  -9 -14   8   37.82    2.71
  -9 -14   9  165.64    4.89
  -9 -14  10   35.88    2.64
  -9 -14  11   49.00    3.36
  -9 -14  12    1.80    1.80
  -9 -14  13   82.81    4.91
  -9 -14  14   61.62    3.77
  -9 -14  15  131.10    6.64
  -9 -14  17    1.30    3.19
  -9 -14  18   23.23    6.17
  -9 -14  19   76.74    8.76
  -9 -14  20    8.58    3.69
  -9 -14  21    3.10    4.08
  -9 -14  23   21.90   14.60
  -9 -13 -16   33.64    7.08
  -9 -13 -15   34.22    7.37
  -9 -13 -14   29.05    5.71
  -9 -13 -13   15.60    7.03
  -9 -13 -12  111.30    9.49
  -9 -13 -11   74.65    6.91
  -9 -13 -10  329.42   17.79
  -9 -13  -9   40.07    5.82
  -9 -13  -8   -2.89    4.79
  -9 -13  -7   73.62    7.21
  -9 -13  -6  249.01    9.78
  -9 -13  -5   19.89    1.16
  -9 -13  -4   49.00    1.96
  -9 -13  -3   26.73    1.45
  -9 -13  -2  150.06    4.90
  -9 -13  -1   13.40    1.17
  -9 -13   0  135.72    4.19
  -9 -13   1   61.62    2.67
  -9 -13   2   72.42    2.72
  -9 -13   3   65.12    2.42
  -9 -13   4  352.31   10.89
  -9 -13   5   13.40    1.46
  -9 -13   6   22.66    2.48
  -9 -13   7   10.11    1.78
  -9 -13   8  164.10    6.66
  -9 -13   9   32.04    2.26
  -9 -13  10    7.08    1.81
  -9 -13  11   14.21    2.49
  -9 -13  12  260.18   10.65
  -9 -13  13   82.63    4.18
  -9 -13  14    6.71    2.02
  -9 -13  15    5.11    2.31
  -9 -13  16   64.16    3.84
  -9 -13  17   32.72    5.15
  -9 -13  18   93.32    9.08
  -9 -13  19   -5.29    5.98
  -9 -13  20    1.39    4.39
  -9 -13  21    5.11    6.69
  -9 -13  22   16.40    9.64
  -9 -13  23   12.39    8.03
  -9 -12 -17   24.80    6.67
  -9 -12 -16    9.18    4.12
  -9 -12 -15   -2.69    4.79
  -9 -12 -14    2.59    7.60
  -9 -12 -13  273.24  176.21
  -9 -12 -12   11.42    5.61
  -9 -12 -11   25.30    6.24
  -9 -12 -10   -1.49    5.37
  -9 -12  -9  412.09   18.68
  -9 -12  -8   34.46    4.93
  -9 -12  -7  256.96   12.82
  -9 -12  -6   23.62    3.99
  -9 -12  -5   54.46    4.87
  -9 -12  -4  104.24    3.47
  -9 -12  -3  159.26    5.05
  -9 -12  -2   65.45    2.27
  -9 -12  -1    0.30    0.80
  -9 -12   0   12.11    1.11
  -9 -12   1  170.30    4.96
  -9 -12   2   23.52    1.36
  -9 -12   3   11.29    1.41
  -9 -12   4    2.10    1.10
  -9 -12   5  236.85    9.23
  -9 -12   6   11.63    1.71
  -9 -12   7   40.96    1.66
  -9 -12   8    4.08    1.78
  -9 -12   9  134.56    5.57
  -9 -12  10  102.82    4.46
  -9 -12  11  107.33    4.97
  -9 -12  12   39.44    2.76
  -9 -12  13  121.44    5.07
  -9 -12  14   16.56    2.04
  -9 -12  15   59.44    3.24
  -9 -12  16    5.29    1.52
  -9 -12  17    3.20    1.90
  -9 -12  18   29.59    5.98
  -9 -12  19   25.81    5.49
  -9 -12  20   18.32    7.36
  -9 -12  21   12.89    6.61
  -9 -12  22   -1.80    5.90
  -9 -12  23    0.50    5.42
  -9 -12  24   20.52   10.15
  -9 -11 -17   -2.10    6.21
  -9 -11 -16   58.06    7.47
  -9 -11 -15    8.53    5.90
  -9 -11 -14   78.68    8.16
  -9 -11 -13    1.30    3.49
  -9 -11 -12   43.30    7.76
  -9 -11 -11   35.28    5.70
  -9 -11 -10  259.85   13.22
  -9 -11  -9   32.83    5.04
  -9 -11  -8    6.92    4.79
  -9 -11  -7   58.37    7.79
  -9 -11  -6  493.73   21.33
  -9 -11  -3    0.90    0.40
  -9 -11  -2   79.03    3.02
  -9 -11  -1  189.61    5.51
  -9 -11   0   73.79    2.23
  -9 -11   1    9.12    1.21
  -9 -11   2   92.54    3.08
  -9 -11   3   78.15    2.65
  -9 -11   4  148.60    6.09
  -9 -11   5   -1.30    2.19
  -9 -11   6   53.29    1.75
  -9 -11   7   36.36    1.57
  -9 -11   8  279.89    8.36
  -9 -11   9    1.30    1.60
  -9 -11  10   24.30    2.66
  -9 -11  11   43.96    2.39
  -9 -11  12  290.70    9.89
  -9 -11  13   32.15    2.15
  -9 -11  14    2.10    1.39
  -9 -11  15    0.20    1.31
  -9 -11  16   67.57    3.62
  -9 -11  17   17.39    1.83
  -9 -11  18   26.94    2.80
  -9 -11  19    1.59    4.69
  -9 -11  20   -1.39    3.59
  -9 -11  21    4.00    7.52
  -9 -11  22   32.95    6.66
  -9 -11  23   -2.19    4.59
  -9 -11  24    7.02    5.99
  -9 -11  25   -5.29    8.10
  -9 -10 -18    8.18    5.09
  -9 -10 -17   55.65    7.61
  -9 -10 -16    0.00    1.00
  -9 -10 -15   -5.02    3.90
  -9 -10 -14   17.31    4.66
  -9 -10 -13  175.03   12.97
  -9 -10 -12   22.47    5.97
  -9 -10 -11   37.82    5.29
  -9 -10 -10   -2.99    2.91
  -9 -10  -9  150.80   10.56
  -9 -10  -8   22.37    4.26
  -9 -10  -7  235.01   13.18
  -9 -10  -6  115.99    7.75
  -9 -10  -2  228.01    7.55
  -9 -10  -1   47.47    1.65
  -9 -10   0   39.94    1.64
  -9 -10   1  381.03   10.15
  -9 -10   2  132.02    3.91
  -9 -10   3   31.92    2.15
  -9 -10   4    9.49    1.29
  -9 -10   5  227.10    6.33
  -9 -10   6   32.26    1.48
  -9 -10   7   88.92    3.96
  -9 -10   8   78.15    4.42
  -9 -10   9  207.36    7.20
  -9 -10  10  112.36    4.03
  -9 -10  11  129.96    4.79
  -9 -10  12    1.39    1.09
  -9 -10  13   84.82    3.68
  -9 -10  14   44.76    4.01
  -9 -10  15  162.05    7.38
  -9 -10  16   13.18    1.67
  -9 -10  17    0.10    1.32
  -9 -10  18   25.00    1.70
  -9 -10  19   67.90    3.79
  -9 -10  20    0.79    1.50
  -9 -10  21   -0.59   10.93
  -9 -10  22    6.40    6.12
  -9 -10  23   27.77    5.59
  -9 -10  24   -0.30    6.62
  -9 -10  25   -2.10    7.31
  -9  -9 -18   11.90    5.11
  -9  -9 -17   15.52   10.72
  -9  -9 -16   52.85    5.96
  -9  -9 -15   31.25    5.93
  -9  -9 -14   97.81    8.90
  -9  -9 -13    1.69    4.39
  -9  -9 -12   23.91    4.30
  -9  -9 -11   -4.71    3.82
  -9  -9 -10  146.65    8.72
  -9  -9  -9    4.28    2.48
  -9  -9  -8    0.79    2.79
  -9  -9  -7   -3.20    2.61
  -9  -9  -6  238.70   12.98
  -9  -9  -1  262.76    8.75
  -9  -9   0   65.77    2.27
  -9  -9   1   93.32    3.48
  -9  -9   2  203.63    8.56
  -9  -9   3   23.33    1.64
  -9  -9   4  306.25    7.35
  -9  -9   5   11.09    1.00
  -9  -9   6   15.21    1.33
  -9  -9   7  271.92    9.23
  -9  -9   8  352.31   10.14
  -9  -9   9    9.42    1.23
  -9  -9  10   10.37    1.29
  -9  -9  11   40.45    2.04
  -9  -9  12  271.92    8.90
  -9  -9  13   83.72    2.93
  -9  -9  14   39.94    1.90
  -9  -9  15   -2.40    2.39
  -9  -9  16   89.11    3.96
  -9  -9  17   25.70    1.42
  -9  -9  18   58.06    2.44
  -9  -9  19    7.40    1.20
  -9  -9  20   45.56    4.05
  -9  -9  21   -0.79    4.08
  -9  -9  22   62.73    7.44
  -9  -9  23    2.99    6.61
  -9  -9  24   17.89    4.48
  -9  -9  25    2.19    7.19
  -9  -9  26   48.44   17.82
  -9  -8 -18    6.92    4.52
  -9  -8 -17  168.22   13.23
  -9  -8 -16    5.81    6.89
  -9  -8 -15   19.98    4.47
  -9  -8 -14   51.84    4.46
  -9  -8 -13  127.24    8.12
  -9  -8 -12   19.18    4.20
  -9  -8 -11   46.79    4.65
  -9  -8 -10    1.90    3.39
  -9  -8  -9   67.73    7.08
  -9  -8  -8   42.51    4.43
  -9  -8  -7   65.29    5.82
  -9  -8   0   23.33    0.97
  -9  -8   1  257.60    7.70
  -9  -8   2  106.71    5.99
  -9  -8   3   -0.30    1.00
  -9  -8   4   39.44    1.76
  -9  -8   5  310.11    9.16
  -9  -8   6   19.10    1.31
  -9  -8   7  110.88    4.84
  -9  -8   8   64.32    4.33
  -9  -8   9  272.58   11.23
  -9  -8  10   72.42    3.57
  -9  -8  11  368.26   14.58
  -9  -8  12   25.30    2.41
  -9  -8  13    5.02    1.88
  -9  -8  14   29.70    3.05
  -9  -8  15  112.78    7.43
  -9  -8  16   57.61   20.19
  -9  -8  17   31.14    1.56
  -9  -8  18    2.79    1.00
  -9  -8  19  260.50    8.39
  -9  -8  20   -2.10    2.09
  -9  -8  21    0.20    1.41
  -9  -8  22   -0.40    4.88
  -9  -8  23  174.24   15.31
  -9  -8  24    4.08    5.78
  -9  -8  25   -1.99    8.38
  -9  -8  26   -5.29    7.68
  -9  -7 -18   59.60    8.34
  -9  -7 -17   17.81    4.39
  -9  -7 -16   67.57    5.26
  -9  -7 -15    5.20    4.01
  -9  -7 -14  191.27   11.06
  -9  -7 -13   -0.30    0.70
  -9  -7 -12   36.60    4.36
  -9  -7 -11   20.52    3.90
  -9  -7 -10  222.90   11.65
  -9  -7  -9   -3.80    3.32
  -9  -7  -8   12.60    6.67
  -9  -7   0  132.48    3.91
  -9  -7   1   19.71    1.51
  -9  -7   2  295.50    8.60
  -9  -7   3   53.58    2.05
  -9  -7   4  503.10   14.80
  -9  -7   5    5.11    1.22
  -9  -7   6   45.43    1.75
  -9  -7   7    9.00    1.50
  -9  -7   8  265.36   10.10
  -9  -7   9   10.37    2.13
  -9  -7  10   11.97    1.87
  -9  -7  11    1.69    2.18
  -9  -7  12  200.51    7.93
  -9  -7  13   20.88    2.29
  -9  -7  14   47.75    3.59
  -9  -7  15    3.10    2.71
  -9  -7  16  169.52   11.72
  -9  -7  17   36.60    6.41
  -9  -7  18   39.94    4.80
  -9  -7  19    4.08    1.09
  -9  -7  20  167.18    5.95
  -9  -7  21   -0.40    1.30
  -9  -7  22   86.49    7.63
  -9  -7  23   14.06    8.18
  -9  -7  24   38.07    5.55
  -9  -7  25   58.06   64.47
  -9  -7  27    7.40    7.29
  -9  -6 -18   28.30    5.11
  -9  -6 -17  236.24   16.29
  -9  -6 -16    2.89    4.90
  -9  -6 -15    6.92    3.68
  -9  -6 -14    7.51    3.73
  -9  -6 -13  275.56    8.96
  -9  -6 -12   28.94    1.40
  -9  -6 -11   39.19    4.26
  -9  -6 -10   20.34    3.43
  -9  -6  -9   64.00   16.64
  -9  -6   1  518.93   15.49
  -9  -6   2   32.26    1.70
  -9  -6   3   33.64    1.39
  -9  -6   4   32.26    1.59
  -9  -6   5  549.90   14.07
  -9  -6   6    6.92    1.10
  -9  -6   7   25.81    2.24
  -9  -6   8    8.58    1.82
  -9  -6   9  122.99    5.10
  -9  -6  10   -2.40    1.30
  -9  -6  11  124.55    5.36
  -9  -6  12    7.90    2.19
  -9  -6  13   21.44    2.50
  -9  -6  14    2.50    2.21
  -9  -6  15  136.66    7.25
  -9  -6  16    2.40    2.39
  -9  -6  17   19.71    4.53
  -9  -6  19  255.04    8.62
  -9  -6  20   -5.11    6.51
  -9  -6  21    2.59    1.09
  -9  -6  22   -1.00    1.70
  -9  -6  23  164.61   11.29
  -9  -6  25   30.80    5.99
  -9  -6  27   42.25    8.45
  -9  -5 -17   -2.19    3.70
  -9  -5 -16  104.24    7.96
  -9  -5 -15   46.51    5.05
  -9  -5 -14  209.67    8.40
  -9  -5 -13   -1.99    0.79
  -9  -5 -12   76.91    5.44
  -9  -5 -11   27.77    3.37
  -9  -5 -10  163.33    7.92
  -9  -5   1    3.39    0.99
  -9  -5   2  274.90    7.30
  -9  -5   3   11.29    1.28
  -9  -5   4  155.50    3.99
  -9  -5   5   30.25    1.65
  -9  -5   6  268.96    7.54
  -9  -5   7   -0.20    1.61
  -9  -5   8  284.93   10.47
  -9  -5   9   80.10    3.58
  -9  -5  10   30.91    2.22
  -9  -5  11   57.15    3.48
  -9  -5  12  132.71    6.68
  -9  -5  13   12.53    3.33
  -9  -5  14   81.54    4.88
  -9  -5  15   19.36    3.78
  -9  -5  16   74.65    4.84
  -9  -5  17    1.99    2.68
  -9  -5  18   37.82    6.77
  -9  -5  19   15.13    1.79
  -9  -5  20  152.52    5.68
  -9  -5  21    1.00    1.70
  -9  -5  22  123.65    7.56
  -9  -5  23    1.39    4.18
  -9  -5  24   29.92   14.55
  -9  -5  25    4.20    4.80
  -9  -5  26   60.06    7.13
  -9  -4 -17  170.30   13.83
  -9  -4 -16   23.33    3.38
  -9  -4 -15   10.69    3.27
  -9  -4 -14    4.00    1.20
  -9  -4 -13  173.19    6.05
  -9  -4 -12   14.90    1.39
  -9  -4 -11   33.29    3.12
  -9  -4   0   23.43    0.97
  -9  -4   1  396.01    9.55
  -9  -4   2    5.90    1.12
  -9  -4   3   61.00    2.66
  -9  -4   4    1.10    1.01
  -9  -4   5  296.53    8.95
  -9  -4   6   58.06    2.44
  -9  -4   7   58.52    3.21
  -9  -4   8  233.17    9.16
  -9  -4   9  170.30    7.05
  -9  -4  10   12.39    1.97
  -9  -4  11  158.51    7.05
  -9  -4  12    5.81    2.12
  -9  -4  13   42.64    3.53
  -9  -4  14   -2.19    2.60
  -9  -4  15  245.24   10.65
  -9  -4  16    4.80    2.19
  -9  -4  17   13.47    2.79
  -9  -4  18   23.04    4.22
  -9  -4  19  183.60    7.86
  -9  -4  20    6.30    1.41
  -9  -4  21    3.10    1.51
  -9  -4  22    7.67    8.81
  -9  -4  23  135.72   10.72
  -9  -4  24   -1.59    5.47
  -9  -4  26    7.51    5.32
  -9  -3 -17   -0.50    2.10
  -9  -3 -16   52.13    4.33
  -9  -3 -15    3.69    3.11
  -9  -3 -14   67.40    3.28
  -9  -3 -13   17.47    1.84
  -9  -3 -12   32.15    2.15
  -9  -3 -11   11.97    1.31
  -9  -3   0   68.39    1.82
  -9  -3   1    7.29    1.03
  -9  -3   2  613.06   16.34
  -9  -3   3    7.90    1.18
  -9  -3   4  180.63    5.11
  -9  -3   5  120.12    3.95
  -9  -3   6   68.56    2.65
  -9  -3   7   28.09    2.65
  -9  -3   8  442.26   15.98
  -9  -3   9  110.88    5.69
  -9  -3  10   23.33    2.99
  -9  -3  11   -5.38    2.18
  -9  -3  12  313.29   13.10
  -9  -3  13    1.90    2.29
  -9  -3  14    4.41    3.19
  -9  -3  15    6.50    2.60
  -9  -3  16  325.08   12.26
  -9  -3  17    2.69    4.69
  -9  -3  18   57.76    2.89
  -9  -3  19    1.49    2.88
  -9  -3  20   43.96    2.52
  -9  -3  21    5.29    1.38
  -9  -3  22   81.72    4.52
  -9  -3  23   -3.10    1.90
  -9  -3  24   14.36    6.97
  -9  -3  25    9.42    5.10
  -9  -3  27   14.36    5.00
  -9  -2 -16    3.80    2.69
  -9  -2 -15    0.10    1.11
  -9  -2 -14   16.00    2.00
  -9  -2 -11   31.81    2.48
  -9  -2  -1   13.69    1.48
  -9  -2   0    6.60    0.93
  -9  -2   1  536.39   12.97
  -9  -2   2    9.67    1.12
  -9  -2   3    6.50    1.02
  -9  -2   4   10.82    1.18
  -9  -2   5  638.07   17.18
  -9  -2   6   72.42    2.55
  -9  -2   7   55.35    2.83
  -9  -2   8   93.70    4.84
  -9  -2   9  678.60   25.01
  -9  -2  10   25.81    2.74
  -9  -2  11  139.24    6.14
  -9  -2  12    7.78    3.18
  -9  -2  13  335.62   13.19
  -9  -2  14    9.49    3.08
  -9  -2  15  210.54    8.42
  -9  -2  16    3.10    2.29
  -9  -2  17   66.59    2.12
  -9  -2  18   13.03    1.73
  -9  -2  19   99.60    5.39
  -9  -2  20    0.20    1.41
  -9  -2  21    9.30    1.89
  -9  -2  22    1.69    2.70
  -9  -2  23   64.96    4.35
  -9  -2  24    5.02    2.51
  -9  -2  25    6.60    7.20
  -9  -2  26    2.89    5.41
  -9  -2  27   24.01    5.19
  -9  -1 -15    4.00    2.08
  -9  -1 -14   27.14    3.13
  -9  -1 -13    0.20    1.11
  -9  -1 -12    3.80    1.40
  -9  -1 -11    2.89    1.60
  -9  -1  -2  251.54   10.47
  -9  -1  -1    3.31    1.20
  -9  -1   0  165.89    4.38
  -9  -1   1    5.52    1.41
  -9  -1   2   65.93    2.27
  -9  -1   3   64.64    2.25
  -9  -1   4  385.34    9.42
  -9  -1   5  142.09    4.53
  -9  -1   6  100.60    3.41
  -9  -1   7   26.11    1.94
  -9  -1   8  761.76   24.29
  -9  -1   9    9.42    1.60
  -9  -1  10  103.63    4.68
  -9  -1  11   -7.02    3.18
  -9  -1  12  961.62   35.97
  -9  -1  13   12.60    2.63
  -9  -1  14   44.22    3.99
  -9  -1  15   16.48    2.44
  -9  -1  16  479.17   17.51
  -9  -1  17    1.90    1.21
  -9  -1  18   38.44    2.73
  -9  -1  19   -2.89    1.50
  -9  -1  20   66.10    4.55
  -9  -1  21   -0.40    1.69
  -9  -1  22   66.26    4.88
  -9  -1  23   -9.12    2.78
  -9  -1  24    3.39    2.50
  -9  -1  25   -0.59    5.07
  -9  -1  26   68.56    8.78
  -9  -1  27   30.91    9.45
  -9  -1  28    1.10    4.91
  -9   0 -13  122.10    7.74
  -9   0 -12   -2.19    1.18
  -9   0 -11   96.63    4.72
  -9   0  -3  235.01    9.50
  -9   0  -2   -1.10    1.60
  -9   0  -1  143.04    3.83
  -9   0   0    2.19    1.89
  -9   0   1  431.39   12.46
  -9   0   2    0.50    1.01
  -9   0   3   47.75    2.07
  -9   0   4    2.79    1.70
  -9   0   5  654.85   18.94
  -9   0   6   -0.59    1.09
  -9   0   7  138.53    5.18
  -9   0   8   34.22    4.68
  -9   0   9  872.02   33.07
  -9   0  10   -2.89    2.38
  -9   0  11  155.25    6.23
  -9   0  12   48.44    4.04
  -9   0  13 1004.89   32.33
  -9   0  14    0.30    1.21
  -9   0  15  385.34   11.39
  -9   0  16   24.21    2.26
  -9   0  17   43.03    2.36
  -9   0  18   -1.39    1.60
  -9   0  19  117.07    6.28
  -9   0  20   -4.00    2.00
  -9   0  21    7.51    2.41
  -9   0  22    2.89    2.89
  -9   0  23   27.56    3.99
  -9   0  24    0.50    2.71
  -9   0  25    4.08    3.39
  -9   0  26   17.89    9.39
  -9   0  27   70.73   10.43
  -9   1 -15    2.40    2.01
  -9   1 -14   30.69    5.21
  -9   1 -12    5.11    1.58
  -9   1  -3    7.18    1.50
  -9   1  -2  242.42    8.41
  -9   1  -1    3.69    1.11
  -9   1   0  171.35    4.97
  -9   1   1    7.90    1.18
  -9   1   2   68.56    3.31
  -9   1   3   72.42    2.55
  -9   1   4  401.20   10.42
  -9   1   5  139.00    4.48
  -9   1   6  110.67    3.58
  -9   1   7   21.72    2.42
  -9   1   8  729.54   25.93
  -9   1   9    6.50    2.40
  -9   1  10  110.88    5.48
  -9   1  11   -1.99    0.99
  -9   1  12  968.45   33.61
  -9   1  13    5.29    1.61
  -9   1  14   34.11    2.45
  -9   1  15   14.29    1.81
  -9   1  16  480.92   17.98
  -9   1  17    1.80    1.80
  -9   1  18   41.47    3.35
  -9   1  19   -4.58    2.40
  -9   1  20   51.27    3.72
  -9   1  21   -0.40    3.29
  -9   1  22   65.12    5.00
  -9   1  23   -1.39    2.50
  -9   1  24    4.80    3.20
  -9   1  25   -3.88    3.07
  -9   1  26   64.00    8.80
  -9   1  27   -0.10    7.19
  -9   1  28    4.08    5.70
  -9   2 -16    2.31    1.92
  -9   2 -15    0.90    1.90
  -9   2 -14   13.99    2.17
  -9   2 -13   49.28    3.93
  -9   2  -4    6.81    1.51
  -9   2  -3  348.94   13.82
  -9   2  -2    6.10    1.38
  -9   2  -1   13.62    1.11
  -9   2   0    4.80    1.10
  -9   2   1  510.31   13.10
  -9   2   2   10.82    1.51
  -9   2   3    7.62    1.21
  -9   2   4   11.02    1.59
  -9   2   5  645.16   18.29
  -9   2   6   71.06    2.70
  -9   2   7   58.68    3.06
  -9   2   8   87.24    4.11
  -9   2   9  658.95   23.62
  -9   2  10   23.81    1.76
  -9   2  11  144.48    4.57
  -9   2  12    4.58    2.01
  -9   2  13  349.69   11.97
  -9   2  14    6.92    2.31
  -9   2  15  218.15    7.39
  -9   2  16    9.80    2.13
  -9   2  17   65.77    3.89
  -9   2  18   13.10    2.39
  -9   2  19  100.00    5.60
  -9   2  20   -0.10    2.12
  -9   2  21    5.90    2.48
  -9   2  22    2.31    2.49
  -9   2  23   58.68    4.60
  -9   2  24    3.10    8.48
  -9   2  25   11.29    4.17
  -9   2  26    5.71    8.80
  -9   2  27   33.64    6.50
  -9   2  28    7.40    6.69
  -9   3 -16   56.55    5.41
  -9   3 -15    2.79    3.11
  -9   3 -14   71.23    6.25
  -9   3 -13   20.43    3.07
  -9   3 -12   23.62    2.62
  -9   3  -4    8.88    2.21
  -9   3  -3  128.37    4.31
  -9   3  -2  518.02   16.39
  -9   3  -1    4.20    0.90
  -9   3   0   61.31    2.19
  -9   3   1    9.49    1.17
  -9   3   2  622.00   17.96
  -9   3   3    4.41    1.22
  -9   3   4  180.63    5.64
  -9   3   5  118.59    4.57
  -9   3   6   65.93    2.76
  -9   3   7   26.83    1.97
  -9   3   8  448.17   11.86
  -9   3   9  103.23    3.66
  -9   3  10   23.33    1.93
  -9   3  11   -3.80    1.72
  -9   3  12  327.61   10.14
  -9   3  13    0.59    1.59
  -9   3  14    9.42    1.78
  -9   3  15    0.30    1.71
  -9   3  16  335.62   11.36
  -9   3  17   11.09    2.80
  -9   3  18   50.27    3.55
  -9   3  19    4.00    3.08
  -9   3  20   42.25    3.38
  -9   3  21    6.60    3.80
  -9   3  22   84.27    9.91
  -9   3  23   -1.59    3.00
  -9   3  24   15.29    3.21
  -9   3  25    4.00    3.60
  -9   3  26   76.04    6.63
  -9   3  27    3.39    7.29
  -9   3  28    0.59    8.35
  -9   4 -16   14.90    3.17
  -9   4 -15    4.20    2.50
  -9   4 -14    9.99    2.78
  -9   4 -13  165.12   13.62
  -9   4  -4    1.10    1.09
  -9   4  -3  268.96    8.53
  -9   4  -2  187.42    6.57
  -9   4  -1  169.26    5.20
  -9   4   0   24.70    1.59
  -9   4   1  383.38   12.14
  -9   4   2    3.20    1.11
  -9   4   3   57.46    2.58
  -9   4   4   -1.80    1.39
  -9   4   5  308.70    9.49
  -9   4   6   50.69    2.42
  -9   4   7   58.68    2.14
  -9   4   8  231.95    7.92
  -9   4   9  189.06    6.05
  -9   4  10    8.58    1.82
  -9   4  11  166.67    5.16
  -9   4  12    7.62    1.71
  -9   4  13   43.30    2.63
  -9   4  14   -0.40    1.79
  -9   4  15  244.61    8.13
  -9   4  16    3.80    2.42
  -9   4  17    8.70    2.30
  -9   4  18   13.69    2.37
  -9   4  19  188.79    9.07
  -9   4  20    9.00    3.72
  -9   4  21   -2.69    4.89
  -9   4  22   -4.28    3.60
  -9   4  23  154.50    9.20
  -9   4  24   -2.10    5.19
  -9   4  25   27.88    5.39
  -9   4  26    0.50    3.51
  -9   4  27   22.28    5.66
  -9   5 -16   94.09    7.76
  -9   5 -15   31.81    3.95
  -9   5 -14  195.16   18.72
  -9   5 -13   -0.50    1.60
  -9   5  -5    0.71    1.01
  -9   5  -4   -0.30    1.21
  -9   5  -3   67.24    2.95
  -9   5  -2  457.10   13.68
  -9   5  -1    0.59    1.19
  -9   5   0   71.23    2.70
  -9   5   1    4.41    1.51
  -9   5   2  275.23    7.96
  -9   5   3   12.18    1.40
  -9   5   4  154.50    4.97
  -9   5   5   27.56    2.41
  -9   5   6  271.26    7.25
  -9   5   7    3.39    1.29
  -9   5   8  277.22    7.99
  -9   5   9   87.61    3.37
  -9   5  10   33.64    1.86
  -9   5  11   62.25    3.00
  -9   5  12  147.87    5.11
  -9   5  13    7.02    1.80
  -9   5  14   87.05    3.36
  -9   5  15   16.81    2.13
  -9   5  16   66.10    4.39
  -9   5  17   14.52    2.59
  -9   5  18   33.41    4.05
  -9   5  19   12.89    3.02
  -9   5  20  145.68    8.45
  -9   5  21   -1.90    3.31
  -9   5  22  145.68    9.17
  -9   5  23   10.37    3.80
  -9   5  24    6.81    3.39
  -9   5  25    9.61    4.40
  -9   5  26   58.68    7.51
  -9   5  27    6.40    8.60
  -9   6 -15    1.00    2.10
  -9   6 -14   10.11    2.99
  -9   6  -5  329.79   13.08
  -9   6  -4   79.74    3.57
  -9   6  -3  320.77   12.90
  -9   6  -2   27.25    1.98
  -9   6  -1   34.22    2.22
  -9   6   0   43.03    2.10
  -9   6   1  566.44   17.61
  -9   6   2   31.47    2.02
  -9   6   3   30.25    1.87
  -9   6   4   37.95    2.34
  -9   6   5  549.43   13.13
  -9   6   6    8.41    1.39
  -9   6   7   27.14    1.77
  -9   6   8    9.12    1.69
  -9   6   9  110.25    4.62
  -9   6  10    3.39    1.80
  -9   6  11  133.86    5.09
  -9   6  12    4.80    2.50
  -9   6  13   21.16    2.21
  -9   6  14    4.88    1.99
  -9   6  15  155.00    6.72
  -9   6  16   -4.00    3.08
  -9   6  17   19.98    3.04
  -9   6  18    7.62    3.42
  -9   6  19  231.04   11.25
  -9   6  20    9.99    3.60
  -9   6  21   -0.30    3.72
  -9   6  22   -2.31    2.80
  -9   6  23  158.76    7.56
  -9   6  24   -4.41    3.19
  -9   6  25   12.60    4.12
  -9   6  26   -6.30    3.71
  -9   6  27   17.47    6.52
  -9   7 -15    4.41    3.19
  -9   7  -6  271.26   13.51
  -9   7  -5   46.65    2.73
  -9   7  -4   15.60    1.90
  -9   7  -3   13.91    2.98
  -9   7  -2  522.58   17.37
  -9   7  -1  137.36    4.22
  -9   7   0  140.42    4.74
  -9   7   1   13.10    1.59
  -9   7   2  251.86    7.30
  -9   7   3   55.06    2.37
  -9   7   4  466.13   11.66
  -9   7   5    5.62    1.71
  -9   7   6   48.44    2.37
  -9   7   7    9.49    1.60
  -9   7   8  257.60    7.06
  -9   7   9    8.01    1.81
  -9   7  10    6.81    1.88
  -9   7  11    1.69    1.79
  -9   7  12  204.49    8.01
  -9   7  13   22.94    3.74
  -9   7  14   47.75    3.04
  -9   7  15    7.40    2.88
  -9   7  16  136.89    6.32
  -9   7  17   38.69    4.85
  -9   7  18   51.55    3.73
  -9   7  19    1.80    2.89
  -9   7  20  166.41    9.55
  -9   7  21    5.02    5.11
  -9   7  22   80.64    5.93
  -9   7  23   17.64    6.05
  -9   7  24   32.95    5.05
  -9   7  25    6.40    3.80
  -9   7  26   52.56    5.65
  -9   7  27    4.20    7.01
  -9   8  -6   60.53    3.73
  -9   8  -5  135.96    7.70
  -9   8  -4   70.56    4.70
  -9   8  -3  472.63   15.22
  -9   8  -2  246.80    9.43
  -9   8  -1   14.36    1.36
  -9   8   0   19.89    1.78
  -9   8   1  228.92    6.66
  -9   8   2   94.48    4.08
  -9   8   3    1.90    1.60
  -9   8   4   42.64    2.35
  -9   8   5  287.30    7.80
  -9   8   6   18.06    1.62
  -9   8   7   98.80    3.38
  -9   8   8   63.52    2.87
  -9   8   9  270.60    7.90
  -9   8  10   69.39    4.00
  -9   8  11  358.34   11.74
  -9   8  12   26.21    2.66
  -9   8  13    5.20    2.78
  -9   8  14   35.05    4.26
  -9   8  15   94.09    5.24
  -9   8  16   54.91    4.45
  -9   8  17   27.77    3.37
  -9   8  18    0.20    3.01
  -9   8  19  255.36   13.10
  -9   8  20   -2.99    4.19
  -9   8  21    3.80    3.71
  -9   8  22    0.50    3.72
  -9   8  23  159.01   10.09
  -9   8  24   -5.02    4.61
  -9   8  25   18.40    5.06
  -9   8  26   -2.69    4.00
  -9   9  -7    4.71    0.91
  -9   9  -6  208.80   10.40
  -9   9  -5  300.68   16.65
  -9   9  -4   14.29    1.66
  -9   9  -3   32.60    2.74
  -9   9  -2  240.25    8.68
  -9   9  -1  250.91    8.87
  -9   9   0   65.61    3.08
  -9   9   1   85.75    3.52
  -9   9   2  188.51    6.32
  -9   9   3   21.16    2.02
  -9   9   4  281.23    7.71
  -9   9   5   11.90    1.38
  -9   9   6   13.10    2.03
  -9   9   7  259.21    7.08
  -9   9   8  340.40    8.49
  -9   9   9    9.12    1.69
  -9   9  10   14.06    2.62
  -9   9  11   35.40    3.21
  -9   9  12  279.22   11.36
  -9   9  13   63.04    6.35
  -9   9  14   29.92    3.83
  -9   9  15   -3.39    3.39
  -9   9  16   90.82    5.34
  -9   9  17   19.27    3.69
  -9   9  18   57.30    4.84
  -9   9  19   10.82    4.01
  -9   9  20   45.56    4.05
  -9   9  21    8.12    4.50
  -9   9  22   65.45    6.96
  -9   9  23   -0.30    3.62
  -9   9  24   16.40    4.13
  -9   9  25    1.49    4.59
  -9   9  26   27.88    4.75
  -9  10  -7  181.17    8.08
  -9  10  -6  104.45    5.11
  -9  10  -5   88.55    5.08
  -9  10  -4  119.90    7.45
  -9  10  -3   99.60    4.19
  -9  10  -2  245.86    9.09
  -9  10  -1   43.16    4.34
  -9  10   0   34.46    2.00
  -9  10   1  349.69    9.72
  -9  10   2  115.78    4.30
  -9  10   3   23.81    1.66
  -9  10   4   12.11    2.02
  -9  10   5  213.45    5.84
  -9  10   6   29.81    1.97
  -9  10   7   71.40    2.87
  -9  10   8   81.00    3.24
  -9  10   9  194.04    5.85
  -9  10  10   98.01    3.96
  -9  10  11  117.72    4.99
  -9  10  12    3.50    3.81
  -9  10  13   70.06    4.35
  -9  10  14   38.81    4.36
  -9  10  15  157.50    7.78
  -9  10  16   -1.30    3.60
  -9  10  17   -2.10    4.90
  -9  10  18   24.30    4.04
  -9  10  19   57.91    4.87
  -9  10  20   -0.79    3.68
  -9  10  21  -10.11    7.19
  -9  10  22    4.71    3.82
  -9  10  23   31.81    4.96
  -9  10  24    3.69    4.68
  -9  10  25   12.18    6.21
  -9  11  -7   31.02    2.01
  -9  11  -6  405.22   20.53
  -9  11  -5  187.14   10.12
  -9  11  -4   13.69    2.59
  -9  11  -2   73.44    3.77
  -9  11  -1  190.72    7.18
  -9  11   0   71.57    3.38
  -9  11   1    8.88    1.49
  -9  11   2   83.72    2.74
  -9  11   3   76.04    2.62
  -9  11   4  137.12    3.51
  -9  11   5    0.50    1.80
  -9  11   6   59.75    2.47
  -9  11   7   30.58    2.10
  -9  11   8  263.74    7.15
  -9  11   9   -1.49    1.68
  -9  11  10   25.10    2.40
  -9  11  11   43.82    3.31
  -9  11  12  254.08   10.84
  -9  11  13   31.47    3.25
  -9  11  14    3.20    3.19
  -9  11  15    1.49    2.59
  -9  11  16   67.40    4.93
  -9  11  17    5.81    3.52
  -9  11  18   26.21    4.92
  -9  11  19   -4.08    2.79
  -9  11  20    2.31    3.62
  -9  11  21    2.40    3.32
  -9  11  22   15.37    4.47
  -9  11  23    4.00    4.20
  -9  11  24   -1.49    3.78
  -9  11  25    6.92    3.89
  -9  12  -8   24.11    1.47
  -9  12  -7  220.23   10.68
  -9  12  -6   28.30    2.77
  -9  12  -5   55.20    3.86
  -9  12  -4   98.41    6.15
  -9  12  -3  159.52    9.60
  -9  12  -2   61.94    2.83
  -9  12  -1    4.08    1.62
  -9  12   0   19.27    2.02
  -9  12   1  159.01    4.29
  -9  12   2   19.98    1.70
  -9  12   3    7.90    1.40
  -9  12   4    6.71    1.50
  -9  12   5  219.63    5.63
  -9  12   6    9.00    1.62
  -9  12   7   42.64    2.74
  -9  12   8    2.99    2.21
  -9  12   9  133.63    4.39
  -9  12  10   92.93    4.63
  -9  12  11   98.21    6.54
  -9  12  12   43.96    4.24
  -9  12  13  112.78    6.37
  -9  12  14   11.97    3.88
  -9  12  15   42.25    4.16
  -9  12  16    3.50    2.69
  -9  12  17    5.81    3.90
  -9  12  18   25.10    3.61
  -9  12  19   35.16    4.74
  -9  12  20    3.80    4.09
  -9  12  21   14.82    4.39
  -9  12  22   -6.92    5.31
  -9  12  23    1.00    4.80
  -9  12  24   13.69    4.88
  -9  13  -8    1.30    1.30
  -9  13  -7   67.57    3.95
  -9  13  -6  232.87   11.29
  -9  13  -5   20.16    2.87
  -9  13  -4   50.55    3.98
  -9  13  -3   23.62    2.53
  -9  13  -2  136.89    6.08
  -9  13  -1   17.72    2.19
  -9  13   0  131.33    5.96
  -9  13   1   64.64    2.73
  -9  13   2   73.10    3.08
  -9  13   3   61.62    3.14
  -9  13   4  349.32   10.09
  -9  13   5   20.43    1.99
  -9  13   6   19.62    2.21
  -9  13   7   10.37    1.48
  -9  13   8  162.31    5.86
  -9  13   9   29.38    3.14
  -9  13  10    7.90    2.59
  -9  13  11   10.89    3.89
  -9  13  12  212.58    9.62
  -9  13  13   87.24    8.41
  -9  13  14   12.53    6.51
  -9  13  15    7.18    3.27
  -9  13  16   67.08    5.24
  -9  13  17   20.16    3.68
  -9  13  18   84.27    5.88
  -9  13  19    1.99    4.99
  -9  13  20    4.80    3.68
  -9  13  21    8.12    5.81
  -9  13  22   -4.08    3.80
  -9  13  23    5.52    5.03
  -9  13  24    1.99    5.70
  -9  14  -7  196.84   13.19
  -9  14  -6   19.18    2.89
  -9  14  -5   14.82    1.62
  -9  14  -4   62.41    2.84
  -9  14  -3  250.27   11.07
  -9  14  -2   13.91    1.57
  -9  14  -1    2.31    1.70
  -9  14   0   98.01    4.75
  -9  14   1  227.41    7.54
  -9  14   2    0.20    1.51
  -9  14   3   50.84    2.85
  -9  14   4    2.19    1.51
  -9  14   5  257.60    9.63
  -9  14   6   60.84    3.43
  -9  14   7   84.27    4.04
  -9  14   8   42.90    3.14
  -9  14   9  127.46    7.68
  -9  14  10   26.73    3.10
  -9  14  13   78.68    5.14
  -9  14  14   48.44    4.73
  -9  14  15  131.56    7.57
  -9  14  16   -2.50    4.39
  -9  14  17    7.67    4.27
  -9  14  18   27.56    4.09
  -9  14  19   59.91    6.19
  -9  14  20   11.22    5.63
  -9  14  21   -4.80    3.68
  -9  14  22   -2.99    5.09
  -9  14  23   14.98    4.80
  -9  15  -6  167.96    7.00
  -9  15  -5    6.50    1.38
  -9  15  -4   65.29    4.36
  -9  15  -3  104.45    8.79
  -9  15  -2  136.89    6.32
  -9  15  -1   59.75    3.87
  -9  15   0  193.49    9.74
  -9  15   1   23.91    2.25
  -9  15   2   38.32    2.72
  -9  15   3   75.69    3.83
  -9  15   4  121.22    5.51
  -9  15   5   29.05    2.48
  -9  15   6   64.00    3.36
  -9  15   7    2.79    2.30
  -9  15   8  245.55   10.03
  -9  15   9   36.24    3.61
  -9  15  11    5.29    2.99
  -9  15  12   84.64    5.34
  -9  15  13   16.81    4.59
  -9  15  14    9.49    3.02
  -9  15  15    6.40    3.39
  -9  15  16  100.00    6.40
  -9  15  17   28.62    4.39
  -9  15  18   40.96    5.76
  -9  15  19    1.80    4.69
  -9  15  20   21.81    5.79
  -9  15  21   23.91    4.50
  -9  15  22    8.82    5.41
  -9  16  -5   17.64    5.29
  -9  16  -4   74.65    4.15
  -9  16  -3  113.00    6.59
  -9  16  -2    4.88    3.58
  -9  16  -1    5.20    2.01
  -9  16   0   98.80    6.16
  -9  16   1  302.76   14.96
  -9  16   2   38.56    2.73
  -9  16   3    7.18    1.98
  -9  16   4   24.60    2.78
  -9  16   5  181.44    6.74
  -9  16   6  115.78    6.46
  -9  16   7   26.21    3.07
  -9  16   8   21.16    5.52
  -9  16   9   35.76    3.71
  -9  16  10    7.51    3.18
  -9  16  13   29.59    5.77
  -9  16  14   53.73    8.94
  -9  16  15  108.78    8.76
  -9  16  16    1.30    4.49
  -9  16  17   -0.71    3.71
  -9  16  18   43.69    6.08
  -9  16  19   44.76    5.89
  -9  16  20   20.43    4.52
  -9  16  21   -3.20    5.30
  -9  17  -4   -3.10    2.82
  -9  17  -3   18.92    3.48
  -9  17  -2  127.01    7.66
  -9  17  -1   34.46    3.40
  -9  17   0   72.25    4.76
  -9  17   1    8.53    2.22
  -9  17   2   99.40    4.79
  -9  17   3  121.44    7.05
  -9  17   4  119.46    6.12
  -9  17   5   21.07    3.12
  -9  17   6   29.05    4.74
  -9  17   7   28.84    3.76
  -9  17   8   73.96    6.71
  -9  17   9   24.11    5.50
  -9  17  10    2.19    3.29
  -9  17  11   13.99    3.37
  -9  17  12   28.94    4.30
  -9  17  13   28.84    4.40
  -9  17  14   30.69    5.98
  -9  17  15   23.33    5.02
  -9  17  16   12.89    4.16
  -9  17  17   80.28    7.53
  -9  17  18    8.88    5.78
  -9  17  19    2.50    5.31
  -9  17  20   39.44    8.16
  -9  18  -3  103.63    7.74
  -9  18  -2   10.89    3.17
  -9  18  -1    9.92    2.77
  -9  18   0   74.13    4.65
  -9  18   1  106.50    4.95
  -9  18   2   19.89    3.39
  -9  18   3   10.69    3.79
  -9  18   4   39.94    4.04
  -9  18   5  124.99    6.93
  -9  18   6   51.98    6.06
  -9  18   7   -6.30    5.92
  -9  18   8    4.71    3.69
  -9  18   9   34.69    6.48
  -9  18  10   46.38    8.72
  -9  18  11   25.10    7.31
  -9  18  12    0.79    7.57
  -9  18  13   -0.50    4.71
  -9  18  14   58.52    6.58
  -9  18  15   19.10    5.51
  -9  18  16    1.90    5.11
  -9  18  17   14.82    5.31
  -9  18  18   33.99    6.65
  -9  18  19   48.30    8.62
  -9  19  -1   68.23    8.26
  -9  19   0   27.77    3.79
  -9  19   1    4.88    4.29
  -9  19   2   42.90    4.32
  -9  19   3   59.44    4.63
  -9  19   4   68.89    5.81
  -9  19   5    8.88    6.38
  -9  19   6   -4.49    3.18
  -9  19   7   88.92   11.69
  -9  19   8  175.30   57.20
  -9  19   9   27.25    4.28
  -9  19  10    0.30    3.41
  -9  19  11   22.94    7.28
  -9  19  12    6.30    4.82
  -9  19  13   23.14    7.60
  -9  19  14    6.92    5.89
  -9  19  15   12.32    5.12
  -9  19  16   11.63    4.30
  -9  19  17   27.46    6.50
  -9  20  -1   33.18   17.16
  -9  20   1   71.40    7.27
  -9  20   2   27.25    6.37
  -9  20   4   32.60    4.45
  -9  20   5   44.09    8.50
  -9  20   6   28.41    4.48
  -9  20   7    2.89    4.39
  -9  20   9   27.14    7.50
  -9  20  10   34.69    4.59
  -9  20  11   27.04    4.68
  -9  20  12   -1.00    4.60
  -9  20  13    2.99    4.81
  -9  20  14   44.09    5.58
  -9  20  15   17.81    5.82
  -9  20  16    9.12    6.52
  -9  21  -1   56.85    8.60
  -9  21   2   30.91    8.01
  -9  21   3   20.43    8.14
  -9  21   5    9.99    7.71
  -9  21   6   21.53    4.27
  -9  21   7   52.27    5.78
  -9  21   8   79.39    9.09
  -9  21  11   61.62   13.03
  -9  21  12   13.18   12.78
  -9  21  13   43.69    7.54
  -9  22  -1   11.22    7.64
  -9  22   2   -3.61    6.50
  -9  22   3   11.42    7.30
  -9  22   6   -1.49    4.17
  -9  22   7   12.82    4.30
  -9  22   8   36.72    5.09
  -9  22   9   63.04    5.56
  -9  22  10  106.92   11.79
  -9  22  11   24.60   10.91
  -9  23   2   45.43    8.76
  -9  23   3   44.36   10.26
  -9  23   4   69.22   15.14
  -9  23   5   -0.59   14.01
  -9  23   6   10.50    4.21
  -8 -23  -1   70.22    6.03
  -8 -23   0   74.65    5.88
  -8 -23   1    4.49    3.39
  -8 -23   2    1.39    3.80
  -8 -23   3   50.27    7.37
  -8 -23   4   47.75    5.25
  -8 -23   5   22.94    5.65
  -8 -23   6   -0.50    4.52
  -8 -23   7   17.89    4.40
  -8 -23   8  107.33    8.70
  -8 -23   9   49.42    4.64
  -8 -22  -6   33.87    8.85
  -8 -22  -5   15.37    9.25
  -8 -22  -2   59.29    9.09
  -8 -22  -1   29.05    4.10
  -8 -22   0   24.30    4.04
  -8 -22   1    7.78    5.41
  -8 -22   2   55.06    5.34
  -8 -22   3    2.99    3.39
  -8 -22   4    2.31    3.92
  -8 -22   5   49.14    6.03
  -8 -22   6   68.72    6.96
  -8 -22   7   28.41    4.80
  -8 -22   8   -5.90    3.89
  -8 -22   9   28.41    4.69
  -8 -22  10   65.93    6.82
  -8 -22  11   68.06    6.43
  -8 -22  12    5.62    6.11
  -8 -21  -8    0.30    8.03
  -8 -21  -7    3.20    5.62
  -8 -21  -6   80.64   14.73
  -8 -21  -5  120.78   11.65
  -8 -21  -4   33.87    3.26
  -8 -21  -3   13.03    7.73
  -8 -21  -2   36.24    4.33
  -8 -21  -1   86.12    6.68
  -8 -21   0   58.68    6.28
  -8 -21   1   11.49    4.07
  -8 -21   2    3.50    4.49
  -8 -21   3   27.98    3.91
  -8 -21   4   13.40    3.59
  -8 -21   5   35.64    4.54
  -8 -21   6   15.76    4.29
  -8 -21   7    6.60    4.11
  -8 -21   8   76.74    9.64
  -8 -21   9  104.24    8.98
  -8 -21  10    4.80    5.52
  -8 -21  11    1.80    4.21
  -8 -21  12   37.95    6.41
  -8 -21  13   17.72    5.39
  -8 -21  14   22.00    4.78
  -8 -21  15    4.49    6.11
  -8 -20 -10   20.61   12.98
  -8 -20  -9   11.29    6.72
  -8 -20  -8   51.27    9.74
  -8 -20  -7   79.92   13.95
  -8 -20  -6    5.20    5.52
  -8 -20  -5    6.40    2.18
  -8 -20  -4   50.98    4.14
  -8 -20  -3   59.29    4.93
  -8 -20  -2   42.90    5.63
  -8 -20  -1   -1.10    2.50
  -8 -20   0    4.28    3.31
  -8 -20   1   80.82    5.75
  -8 -20   2   59.44    4.01
  -8 -20   3   18.49    2.58
  -8 -20   4    4.08    3.88
  -8 -20   5   58.98    5.53
  -8 -20   6   51.27    4.87
  -8 -20   7   27.56    4.51
  -8 -20  10   31.81    5.53
  -8 -20  11   46.79    7.66
  -8 -20  12   35.40    4.88
  -8 -20  13   11.42    4.93
  -8 -20  14    7.90    5.11
  -8 -20  15   26.73    6.20
  -8 -20  16   30.69    6.20
  -8 -19 -11   -9.61    8.18
  -8 -19 -10   16.32    6.71
  -8 -19  -9   10.63    6.19
  -8 -19  -8   20.79    7.11
  -8 -19  -7    9.67    6.59
  -8 -19  -6   23.14    2.50
  -8 -19  -5   14.36    2.27
  -8 -19  -4   34.22    5.85
  -8 -19  -3   -0.71    2.10
  -8 -19  -2    8.70    2.01
  -8 -19  -1   60.37    3.57
  -8 -19   0   96.04    4.70
  -8 -19   1   27.88    2.53
  -8 -19   2    7.29    2.48
  -8 -19   3   40.07    2.91
  -8 -19   4   80.46    3.77
  -8 -19   5   75.17    3.64
  -8 -19   6   -3.10    1.80
  -8 -19   7    3.61    2.20
  -8 -19   8   98.60    4.97
  -8 -19   9   72.76    3.92
  -8 -19  10   15.21    2.57
  -8 -19  11    4.80    2.50
  -8 -19  12    8.53    3.10
  -8 -19  13   26.94    5.50
  -8 -19  14   36.36    4.94
  -8 -19  15    8.88    4.47
  -8 -19  16    9.49    5.30
  -8 -19  17   39.94    5.56
  -8 -19  18   25.00    6.70
  -8 -18 -13    3.20    7.02
  -8 -18 -12   48.30   10.56
  -8 -18 -11   31.92   18.65
  -8 -18 -10    0.59    4.37
  -8 -18  -9   14.98    6.19
  -8 -18  -8   36.97    6.44
  -8 -18  -7   47.89    3.18
  -8 -18  -6    3.50    2.21
  -8 -18  -5    4.71    1.82
  -8 -18  -4   22.47    2.28
  -8 -18  -3   22.94    3.07
  -8 -18  -2   78.85    4.62
  -8 -18  -1   11.09    2.00
  -8 -18   0   -3.61    1.79
  -8 -18   1   71.40    3.89
  -8 -18   2   79.39    3.74
  -8 -18   3   34.69    2.47
  -8 -18   4    2.59    1.71
  -8 -18   5   53.44    3.36
  -8 -18   6  113.21    4.89
  -8 -18   7   88.92    6.04
  -8 -18   8   19.71    6.66
  -8 -18   9    9.12    2.78
  -8 -18  10   39.19    3.76
  -8 -18  11   76.39    4.89
  -8 -18  12   48.72    4.33
  -8 -18  13    2.50    2.21
  -8 -18  14    6.81    6.68
  -8 -18  15   63.68    7.02
  -8 -18  16   17.72    5.98
  -8 -18  17    3.80    3.39
  -8 -18  18   29.16    4.21
  -8 -18  19    8.41    3.60
  -8 -17 -14   46.24   12.24
  -8 -17 -13   42.51    5.61
  -8 -17 -12   12.67    8.47
  -8 -17 -11   23.52    6.69
  -8 -17 -10   50.84    7.56
  -8 -17  -9   55.35   11.01
  -8 -17  -8   56.10    3.15
  -8 -17  -7    0.50    1.90
  -8 -17  -6   -0.10    1.82
  -8 -17  -5   70.73    4.04
  -8 -17  -4    5.81    1.59
  -8 -17  -3   18.84    2.17
  -8 -17  -2   47.33    5.37
  -8 -17  -1  130.19    7.07
  -8 -17   0  118.37    5.22
  -8 -17   1   61.47    3.14
  -8 -17   2    3.31    1.49
  -8 -17   3   89.49    4.16
  -8 -17   4  230.43    8.50
  -8 -17   5   41.22    2.44
  -8 -17   6   70.56    3.36
  -8 -17   7   11.63    1.57
  -8 -17   8   43.43    3.03
  -8 -17   9   69.56    2.67
  -8 -17  10    2.79    1.20
  -8 -17  11   -0.10    1.41
  -8 -17  12   66.75    3.76
  -8 -17  13   39.44    2.76
  -8 -17  14   27.88    3.06
  -8 -17  15    8.41    2.61
  -8 -17  16   15.29    4.22
  -8 -17  17   40.07    5.44
  -8 -17  18   36.36    6.15
  -8 -17  19   10.63    6.59
  -8 -17  20   -5.38   11.18
  -8 -16 -15    1.49    4.59
  -8 -16 -14   -5.52    6.39
  -8 -16 -13   23.91    6.16
  -8 -16 -12  109.62    9.63
  -8 -16 -11   26.63    7.43
  -8 -16 -10   32.26    6.82
  -8 -16  -9   -1.00    1.20
  -8 -16  -8   49.84    3.25
  -8 -16  -7   25.00    2.00
  -8 -16  -6   61.31    2.98
  -8 -16  -5   33.52    2.55
  -8 -16  -4   12.67    1.92
  -8 -16  -3   47.33    2.75
  -8 -16  -2  178.76    6.42
  -8 -16  -1    1.59    1.69
  -8 -16   0   29.81    1.97
  -8 -16   1  113.42    4.47
  -8 -16   2  273.24    8.60
  -8 -16   3   74.82    3.46
  -8 -16   4   -0.30    1.51
  -8 -16   5   25.10    2.00
  -8 -16   6  122.99    8.87
  -8 -16   7  269.94   24.97
  -8 -16   8   25.70    2.54
  -8 -16   9    7.62    1.10
  -8 -16  10   35.88    2.16
  -8 -16  11   32.49    2.05
  -8 -16  12   29.59    2.07
  -8 -16  13    1.59    1.99
  -8 -16  14   39.19    4.38
  -8 -16  15   67.73    7.41
  -8 -16  16   51.70    6.04
  -8 -16  17    6.20    4.78
  -8 -16  18    3.31    7.43
  -8 -16  19   45.16    5.51
  -8 -16  20   50.84    4.99
  -8 -16  21    8.18    4.58
  -8 -15 -16   22.18    8.38
  -8 -15 -15   31.25   10.73
  -8 -15 -14   27.14    8.65
  -8 -15 -13   89.49    9.46
  -8 -15 -12   -5.62    6.59
  -8 -15 -11   21.90    4.40
  -8 -15 -10   58.37    3.97
  -8 -15  -9  173.19    7.37
  -8 -15  -8    2.99    1.00
  -8 -15  -7    1.59    1.29
  -8 -15  -6   81.54    3.25
  -8 -15  -5  152.77    5.19
  -8 -15  -4    4.58    1.50
  -8 -15  -3   59.44    2.47
  -8 -15  -2   53.73    2.49
  -8 -15  -1  202.78    6.84
  -8 -15   0    2.31    1.40
  -8 -15   1   92.74    3.27
  -8 -15   2   15.37    1.80
  -8 -15   3  128.14    4.75
  -8 -15   4  110.88    5.05
  -8 -15   5  183.06    6.22
  -8 -15   6   85.93    4.26
  -8 -15   7   75.34    6.77
  -8 -15   8   83.17    3.28
  -8 -15   9  114.70    4.71
  -8 -15  10   82.45    3.27
  -8 -15  11   17.47    2.51
  -8 -15  12   34.69    3.18
  -8 -15  13  163.84    7.94
  -8 -15  14   50.98    4.86
  -8 -15  15   -2.69    3.28
  -8 -15  16   22.66    6.09
  -8 -15  17   73.62    7.21
  -8 -15  18   39.44   53.88
  -8 -15  19    6.00    3.48
  -8 -15  20    0.20    3.62
  -8 -15  21   63.84   11.35
  -8 -15  22   26.52    8.14
  -8 -14 -17   12.18    8.03
  -8 -14 -16   46.24    8.02
  -8 -14 -15   11.22    4.09
  -8 -14 -14    1.49    6.08
  -8 -14 -13   37.70    8.35
  -8 -14 -12  126.79   10.81
  -8 -14 -11   48.44    3.06
  -8 -14 -10   29.38    1.95
  -8 -14  -9   -0.50    1.11
  -8 -14  -8  127.01    5.18
  -8 -14  -7    7.67    1.27
  -8 -14  -6  252.17    7.30
  -8 -14  -5   25.60    1.42
  -8 -14  -4   69.06    2.66
  -8 -14  -3   13.18    1.31
  -8 -14  -2  333.79   12.06
  -8 -14  -1   61.47    2.51
  -8 -14   0    6.60    1.28
  -8 -14   1   18.58    1.47
  -8 -14   2  275.56    8.30
  -8 -14   3  103.23    3.25
  -8 -14   4    2.79    1.50
  -8 -14   5   24.60    2.38
  -8 -14   6  297.22   13.10
  -8 -14   7   96.83    4.53
  -8 -14   8   29.38    1.63
  -8 -14   9    1.30    1.39
  -8 -14  10  164.87    7.19
  -8 -14  11  116.21    6.04
  -8 -14  12   48.30    3.47
  -8 -14  13   -1.21    2.20
  -8 -14  14   87.24    5.04
  -8 -14  15  102.41    5.26
  -8 -14  16  112.15    6.35
  -8 -14  17    0.20    3.22
  -8 -14  18    4.00    5.00
  -8 -14  19    9.61    3.29
  -8 -14  20   58.98    8.60
  -8 -14  21   -3.80    6.40
  -8 -14  23   -1.21    9.64
  -8 -13 -17    1.30    5.91
  -8 -13 -16    5.52    6.20
  -8 -13 -15   44.22    7.05
  -8 -13 -14   17.39    4.09
  -8 -13 -13   46.79    6.57
  -8 -13 -12    0.20    1.71
  -8 -13 -11  111.51    5.28
  -8 -13 -10   51.84    2.30
  -8 -13  -9  331.97   11.30
  -8 -13  -8    0.59    1.00
  -8 -13  -7   14.36    1.29
  -8 -13  -6   59.75    2.47
  -8 -13  -5  430.98   13.29
  -8 -13  -4   13.76    1.11
  -8 -13  -3    8.12    1.08
  -8 -13  -2   18.40    1.29
  -8 -13  -1  286.29    8.80
  -8 -13   0   13.47    1.17
  -8 -13   1   57.46    2.27
  -8 -13   2    1.39    0.99
  -8 -13   3  147.38    4.13
  -8 -13   4   10.30    1.22
  -8 -13   5   64.64    3.22
  -8 -13   6   29.70    1.96
  -8 -13   7    6.00    0.69
  -8 -13   8   35.64    2.27
  -8 -13   9   52.42    2.90
  -8 -13  10   58.06    2.90
  -8 -13  11   60.84    3.43
  -8 -13  12   42.25    2.86
  -8 -13  13  233.48    8.56
  -8 -13  14   48.86    2.94
  -8 -13  15   18.06    2.12
  -8 -13  16   29.59    2.28
  -8 -13  17  109.20    6.06
  -8 -13  18   12.67    2.99
  -8 -13  19   51.55    7.04
  -8 -13  20    9.12    7.61
  -8 -13  21   18.06    6.46
  -8 -13  22    1.59    4.08
  -8 -13  23    8.18    5.78
  -8 -13  24   -2.59    5.80
  -8 -12 -18    6.71    6.32
  -8 -12 -17   30.25    7.59
  -8 -12 -16   50.55    6.97
  -8 -12 -15   14.36   12.28
  -8 -12 -14   15.52    6.07
  -8 -12 -13   11.02    5.38
  -8 -12 -12  219.04    9.47
  -8 -12 -11   31.81    1.69
  -8 -12 -10   11.83    0.89
  -8 -12  -9    3.10    0.81
  -8 -12  -8  338.19   11.40
  -8 -12  -7   69.22    2.50
  -8 -12  -6  331.60    8.74
  -8 -12  -5    0.71    1.31
  -8 -12  -4  155.00    3.74
  -8 -12  -3   53.14    1.75
  -8 -12  -2  179.83    5.36
  -8 -12  -1   16.48    1.62
  -8 -12   0   45.70    1.76
  -8 -12   1    2.31    1.00
  -8 -12   2  168.22    4.93
  -8 -12   3    3.50    1.31
  -8 -12   4    2.50    1.49
  -8 -12   5    2.50    1.80
  -8 -12   6   35.16    2.37
  -8 -12   7   43.03    2.76
  -8 -12   8    7.18    1.72
  -8 -12   9    0.20    1.21
  -8 -12  10   63.68    2.87
  -8 -12  11   29.92    2.19
  -8 -12  12   32.95    2.64
  -8 -12  13   37.45    2.82
  -8 -12  14  137.59    5.40
  -8 -12  15    3.20    1.90
  -8 -12  16  140.90    6.17
  -8 -12  17    9.80    2.32
  -8 -12  18    2.31    2.01
  -8 -12  19    1.99    5.89
  -8 -12  20   53.58   15.23
  -8 -12  21    2.10    3.71
  -8 -12  22    5.20    4.38
  -8 -12  23    3.69    6.11
  -8 -12  24   21.90    7.68
  -8 -11 -19   26.94    6.44
  -8 -11 -18   11.83    5.64
  -8 -11 -17    6.20    5.48
  -8 -11 -16   14.98    8.67
  -8 -11 -15   60.06    6.66
  -8 -11 -14   43.96    6.50
  -8 -11 -13  113.21    8.51
  -8 -11 -12   -2.89    3.91
  -8 -11 -11   50.84    2.57
  -8 -11 -10   43.30    1.58
  -8 -11  -9  333.06   11.68
  -8 -11  -8   23.72    0.97
  -8 -11  -7    3.10    0.92
  -8 -11  -6   81.36    2.89
  -8 -11  -5  423.54   11.11
  -8 -11  -4   38.81    1.37
  -8 -11  -3   15.60    0.87
  -8 -11  -2    9.67    0.81
  -8 -11  -1  217.27    6.78
  -8 -11   0  104.04    3.47
  -8 -11   1   62.73    2.38
  -8 -11   2    1.00    0.90
  -8 -11   3   50.27    2.27
  -8 -11   4    8.41    1.51
  -8 -11   5   68.72    2.82
  -8 -11   6    0.10    0.71
  -8 -11   7   40.58    2.17
  -8 -11   8   29.38    1.95
  -8 -11   9  122.10    4.64
  -8 -11  10    2.10    1.51
  -8 -11  11    7.18    2.20
  -8 -11  12    7.02    1.59
  -8 -11  13  228.31    7.55
  -8 -11  14    4.71    1.61
  -8 -11  15    6.40    2.13
  -8 -11  16    0.00    1.00
  -8 -11  17  110.88    5.90
  -8 -11  18   -2.31    2.40
  -8 -11  19   19.27    3.07
  -8 -11  20   -8.01    4.70
  -8 -11  21   27.35    6.38
  -8 -11  22    2.79    3.61
  -8 -11  23   29.81    5.90
  -8 -11  25   10.63   13.69
  -8 -10 -19    7.51    4.11
  -8 -10 -18   12.18    5.37
  -8 -10 -17    2.89    5.41
  -8 -10 -16   84.09    7.70
  -8 -10 -15   37.45    3.67
  -8 -10 -14   -1.30    4.70
  -8 -10 -13   11.09    6.13
  -8 -10 -12  195.16    7.26
  -8 -10 -11   54.02    4.85
  -8 -10 -10   70.06    2.85
  -8 -10  -9    1.99    0.51
  -8 -10  -8  194.32    5.30
  -8 -10  -7  196.00   18.76
  -8 -10  -6  193.21    9.73
  -8 -10  -5   20.70    0.82
  -8 -10  -4   74.82    2.25
  -8 -10  -3  139.48    4.25
  -8 -10  -2  130.19    3.88
  -8 -10  -1  190.16    5.24
  -8 -10   0   75.86    2.26
  -8 -10   1   27.35    1.57
  -8 -10   2  359.48   10.24
  -8 -10   3   17.81    1.27
  -8 -10   4   27.56    2.31
  -8 -10   5   41.09    1.54
  -8 -10   6  214.33    7.91
  -8 -10   7    4.49    1.48
  -8 -10   8   73.62    4.12
  -8 -10   9   90.63    3.05
  -8 -10  10  183.60    5.69
  -8 -10  11   32.15    1.70
  -8 -10  12  124.10    4.23
  -8 -10  13   18.40    1.89
  -8 -10  14  173.45    5.53
  -8 -10  15    4.41    1.89
  -8 -10  16  129.28    5.91
  -8 -10  17    4.58    2.10
  -8 -10  18    8.70    2.18
  -8 -10  19    1.80    2.20
  -8 -10  20   60.53    4.36
  -8 -10  21    1.10    2.39
  -8 -10  22    7.51    2.58
  -8 -10  23   -3.80    4.41
  -8 -10  24  183.60   83.74
  -8 -10  25   -2.69    7.58
  -8 -10  26    6.92    5.89
  -8  -9 -20    6.60    5.60
  -8  -9 -19   69.06    8.64
  -8  -9 -18    2.31    3.40
  -8  -9 -17   48.02    5.68
  -8  -9 -16    5.11    8.00
  -8  -9 -15   45.56    6.48
  -8  -9 -14    7.02    4.72
  -8  -9 -13  157.25    6.77
  -8  -9 -12   36.24    2.05
  -8  -9 -11   19.98    1.34
  -8  -9 -10   40.45    1.40
  -8  -9  -9  232.26   10.36
  -8  -9  -8   15.37    4.39
  -8  -9  -7    6.00    2.89
  -8  -9  -6   84.64    5.89
  -8  -9  -4  463.97   22.83
  -8  -9  -2   14.67    0.69
  -8  -9  -1  348.20    8.96
  -8  -9   0  232.56    5.18
  -8  -9   1  107.95    2.91
  -8  -9   2    1.00    1.00
  -8  -9   3  161.80    5.34
  -8  -9   4    8.41    0.99
  -8  -9   5  321.13    7.88
  -8  -9   6   99.60    3.79
  -8  -9   7   45.83    2.44
  -8  -9   8  174.50    5.28
  -8  -9   9  541.96   14.43
  -8  -9  10    9.61    1.18
  -8  -9  11    3.50    1.20
  -8  -9  12   18.92    1.39
  -8  -9  13  273.24    8.93
  -8  -9  14    1.69    2.60
  -8  -9  15    0.71    2.02
  -8  -9  16    1.21    1.50
  -8  -9  17  148.60    7.56
  -8  -9  18    7.90    2.08
  -8  -9  19   23.91    2.25
  -8  -9  20    0.79    1.58
  -8  -9  21   65.45    3.72
  -8  -9  22   12.60    2.41
  -8  -9  23   29.92    5.80
  -8  -9  24   49.84   17.65
  -8  -9  25   15.92   14.44
  -8  -9  26   48.86   41.38
  -8  -8 -20   46.92    5.34
  -8  -8 -19    8.12    5.13
  -8  -8 -18   25.10    7.31
  -8  -8 -17   -1.59    5.37
  -8  -8 -16  251.54   14.27
  -8  -8 -15    3.31    3.82
  -8  -8 -14   16.08    2.01
  -8  -8 -13   -6.10    4.40
  -8  -8 -12  156.00    5.50
  -8  -8 -11   44.22    3.19
  -8  -8 -10   33.64    1.97
  -8  -8  -9   39.19    4.26
  -8  -8  -8  126.79    6.98
  -8  -8  -7  130.42    7.54
  -8  -8  -6  158.00    8.04
  -8  -8  -5   38.69    3.11
  -8  -8  -1  139.00    4.72
  -8  -8   0   -0.20    0.70
  -8  -8   1   18.06    0.94
  -8  -8   2  380.25   13.26
  -8  -8   3    1.80    0.70
  -8  -8   4   12.18    1.12
  -8  -8   5   31.36    1.34
  -8  -8   6  505.80   13.04
  -8  -8   7    2.59    0.90
  -8  -8   8   93.51    2.71
  -8  -8   9   70.39    2.68
  -8  -8  10  409.25   11.73
  -8  -8  11   32.72    1.60
  -8  -8  12  223.80    6.88
  -8  -8  13   -1.69    0.99
  -8  -8  14   79.74    3.21
  -8  -8  15    7.08    1.28
  -8  -8  16   61.15    2.97
  -8  -8  17   24.50    1.49
  -8  -8  18   94.09    3.69
  -8  -8  19   -1.69    1.69
  -8  -8  20  208.22    7.79
  -8  -8  21   11.22    2.01
  -8  -8  22    4.28    2.90
  -8  -8  23    4.20    2.21
  -8  -8  24  105.06   11.28
  -8  -8  26   -0.30    4.42
  -8  -7 -19  120.12    8.99
  -8  -7 -18    4.00    4.20
  -8  -7 -17   61.00    7.34
  -8  -7 -16    6.00    4.31
  -8  -7 -15  135.49    9.54
  -8  -7 -14   35.05    2.01
  -8  -7 -13  181.44    7.00
  -8  -7 -12   21.16    1.66
  -8  -7 -11   70.06    3.52
  -8  -7 -10   11.63    0.89
  -8  -7  -9  189.34   13.48
  -8  -7  -8   39.19    4.26
  -8  -7  -7   33.18    4.49
  -8  -7  -6   -1.69    3.30
  -8  -7  -5  430.98   19.51
  -8  -7   0  101.61    3.02
  -8  -7   1  291.38   13.66
  -8  -7   2   50.84    2.14
  -8  -7   3  589.52   19.91
  -8  -7   4   51.27    1.86
  -8  -7   5  527.16   11.48
  -8  -7   6    4.88    1.02
  -8  -7   7  148.35    4.14
  -8  -7   8   13.32    1.31
  -8  -7   9  564.06   15.20
  -8  -7  10    4.58    0.90
  -8  -7  11    2.89    0.99
  -8  -7  12   13.91    1.49
  -8  -7  13  354.57   10.92
  -8  -7  14    3.10    0.70
  -8  -7  15    3.80    0.82
  -8  -7  16    2.59    0.81
  -8  -7  17  236.54    7.07
  -8  -7  18   14.59    1.38
  -8  -7  19   26.83    2.38
  -8  -7  20   -0.10    1.32
  -8  -7  21  231.04    8.51
  -8  -7  22    6.00    1.91
  -8  -7  23   62.73    4.91
  -8  -7  24   -1.39    4.30
  -8  -7  26   43.43   15.03
  -8  -7  27   31.92    6.33
  -8  -6 -19    1.10    3.80
  -8  -6 -18   29.05    4.31
  -8  -6 -17   15.52    3.70
  -8  -6 -16  242.11   12.76
  -8  -6 -15   19.36    1.76
  -8  -6 -14    1.80    1.29
  -8  -6 -13   22.28    1.51
  -8  -6 -12  274.23    9.94
  -8  -6 -11   -0.40    0.69
  -8  -6 -10   33.52    1.74
  -8  -6  -9    3.20    2.11
  -8  -6  -8  117.07    6.92
  -8  -6  -7   22.94    3.07
  -8  -6  -6   30.03    6.69
  -8  -6   0   33.64    1.16
  -8  -6   1   29.38    1.73
  -8  -6   2 1553.94   49.67
  -8  -6   3    4.00    1.20
  -8  -6   4    2.19    1.01
  -8  -6   5   27.04    1.46
  -8  -6   6  599.27   18.12
  -8  -6   7   18.92    1.91
  -8  -6   8  154.01    5.21
  -8  -6   9   22.37    2.37
  -8  -6  10  302.41   11.48
  -8  -6  11    3.39    1.51
  -8  -6  12  211.70    8.73
  -8  -6  13    1.39    2.10
  -8  -6  14   49.84    3.25
  -8  -6  15    0.79    0.69
  -8  -6  16  196.84    5.33
  -8  -6  17    3.20    1.11
  -8  -6  18   76.74    2.63
  -8  -6  19    6.92    1.58
  -8  -6  20  305.55   10.49
  -8  -6  21    7.29    2.21
  -8  -6  22   20.61    2.18
  -8  -6  23    2.40    2.51
  -8  -6  24  153.26    7.18
  -8  -6  25   -2.10    4.61
  -8  -6  27   -0.40    5.18
  -8  -5 -19  201.07   14.46
  -8  -5 -18   13.47    4.18
  -8  -5 -17   32.26    4.66
  -8  -5 -16   -2.40    3.50
  -8  -5 -15  186.05    7.37
  -8  -5 -14   13.91    1.57
  -8  -5 -13  126.11    4.72
  -8  -5 -12   -0.30    1.00
  -8  -5 -11   61.00    2.66
  -8  -5 -10   -0.10    0.81
  -8  -5  -9   50.13    4.11
  -8  -5  -8   27.04    3.33
  -8  -5  -7  195.72   11.19
  -8  -5   0    9.80    1.00
  -8  -5   1  135.96    5.13
  -8  -5   2   16.00    1.12
  -8  -5   3  837.52   21.42
  -8  -5   4   11.83    1.03
  -8  -5   5  255.68    6.08
  -8  -5   6  182.25    6.48
  -8  -5   7  175.03    6.09
  -8  -5   8   44.89    2.14
  -8  -5   9  848.56   28.55
  -8  -5  10    9.18    1.70
  -8  -5  11    9.80    2.13
  -8  -5  12   10.63    2.28
  -8  -5  13  278.56   11.68
  -8  -5  14    1.59    2.60
  -8  -5  15   70.73    2.19
  -8  -5  16    6.81    0.89
  -8  -5  17  230.74    6.68
  -8  -5  18    4.88    1.19
  -8  -5  19   54.46    2.80
  -8  -5  20   10.63    1.83
  -8  -5  21  223.20    8.37
  -8  -5  22   -1.00    2.10
  -8  -5  23  115.56    7.10
  -8  -5  24   -1.21    2.62
  -8  -5  25   23.62    6.51
  -8  -5  27   20.79    5.38
  -8  -4 -18   20.88    6.22
  -8  -4 -17    9.61    9.42
  -8  -4 -16  196.00   14.28
  -8  -4 -15   -3.50    1.38
  -8  -4 -14    3.88    1.30
  -8  -4 -13   26.52    1.75
  -8  -4 -12  219.04    8.29
  -8  -4 -11   65.45    2.59
  -8  -4 -10   28.94    1.51
  -8  -4  -9   91.20    5.35
  -8  -4  -8  180.90    7.80
  -8  -4   0   49.84    1.84
  -8  -4   1   17.81    1.01
  -8  -4   2  385.73    9.43
  -8  -4   3   68.23    2.15
  -8  -4   4    9.00    1.08
  -8  -4   5  182.52    4.86
  -8  -4   6 1017.61   30.62
  -8  -4   7   29.05    2.05
  -8  -4   8   60.84    2.65
  -8  -4   9  137.83    5.64
  -8  -4  10  403.21   13.65
  -8  -4  11   -2.99    2.01
  -8  -4  12  281.90   10.41
  -8  -4  13   21.34    2.31
  -8  -4  14   73.79    5.15
  -8  -4  15   23.43    1.26
  -8  -4  16  256.64    8.33
  -8  -4  17    1.49    1.00
  -8  -4  18   19.62    1.51
  -8  -4  19    1.59    1.59
  -8  -4  20  211.41    7.56
  -8  -4  21    6.92    1.89
  -8  -4  22    1.99    2.09
  -8  -4  23   -0.10    3.14
  -8  -4  24  161.29    8.38
  -8  -4  25   -0.30    3.41
  -8  -4  26    4.58    5.78
  -8  -4  28    8.82    5.41
  -8  -3 -18    3.88    3.78
  -8  -3 -17   21.07    3.30
  -8  -3 -16    6.00    1.91
  -8  -3 -15  119.03    5.89
  -8  -3 -14    0.20    1.31
  -8  -3 -13   63.84    2.40
  -8  -3 -12    4.88    1.11
  -8  -3 -11   84.46    2.94
  -8  -3 -10    7.18    1.02
  -8  -3  -9  346.33   14.52
  -8  -3   0   45.02    1.61
  -8  -3   1   45.16    1.61
  -8  -3   2   33.06    1.38
  -8  -3   3  286.62    7.45
  -8  -3   4   59.44    2.00
  -8  -3   5  766.18   18.82
  -8  -3   6  149.82    5.39
  -8  -3   7  258.89    8.69
  -8  -3   8   14.67    1.99
  -8  -3   9  303.80   10.46
  -8  -3  10  105.47    5.55
  -8  -3  11   63.84    3.04
  -8  -3  12   26.21    2.46
  -8  -3  13  596.34   20.02
  -8  -3  14   -1.00    2.00
  -8  -3  15   25.91    1.12
  -8  -3  16   75.86    2.61
  -8  -3  17  266.02    7.50
  -8  -3  18    0.40    1.40
  -8  -3  19   90.63    4.38
  -8  -3  20   22.37    2.18
  -8  -3  21   57.00    3.78
  -8  -3  22    0.00    1.00
  -8  -3  23   87.05    5.22
  -8  -3  24    4.88    3.01
  -8  -3  25   14.06    3.38
  -8  -3  27   60.84    7.64
  -8  -2 -18    9.80    3.00
  -8  -2 -17    3.31    1.89
  -8  -2 -16   69.89    4.18
  -8  -2 -15   11.42    1.62
  -8  -2 -14   -0.30    1.10
  -8  -2 -13   17.98    1.36
  -8  -2 -12  220.52    7.43
  -8  -2 -11   15.92    1.28
  -8  -2 -10   35.40    1.55
  -8  -2  -9   25.00    1.70
  -8  -2  -1   64.64    3.06
  -8  -2   0  282.24    6.05
  -8  -2   1   30.69    1.88
  -8  -2   2  477.42   11.80
  -8  -2   3  178.76    4.55
  -8  -2   4   22.94    1.53
  -8  -2   5   27.04    2.18
  -8  -2   6 1018.25   40.21
  -8  -2   7   64.32    3.37
  -8  -2   8   35.64    2.51
  -8  -2   9   75.86    3.48
  -8  -2  10  567.87   19.06
  -8  -2  11   46.24    2.45
  -8  -2  12  183.06    6.49
  -8  -2  13   38.56    2.86
  -8  -2  14  179.29    5.36
  -8  -2  15   16.73    1.31
  -8  -2  16  312.58   10.25
  -8  -2  17   49.98    2.26
  -8  -2  18    7.90    1.40
  -8  -2  19   16.32    1.78
  -8  -2  20  144.96    6.98
  -8  -2  21    0.20    3.01
  -8  -2  22   10.63    2.09
  -8  -2  23    1.59    3.00
  -8  -2  24   47.06    4.25
  -8  -2  25    2.79    3.21
  -8  -2  26   14.52    5.64
  -8  -2  27    6.30    5.02
  -8  -2  28   17.89    6.09
  -8  -1 -17    4.80    1.49
  -8  -1 -16   -0.59    1.29
  -8  -1 -15   20.34    1.89
  -8  -1 -14   -0.71    1.11
  -8  -1 -13  118.59    4.57
  -8  -1 -12    2.79    1.10
  -8  -1 -11   67.90    3.63
  -8  -1 -10    5.52    1.22
  -8  -1  -9  879.72   37.37
  -8  -1  -2  109.41    5.02
  -8  -1  -1 1218.71   27.93
  -8  -1   0    4.49    0.68
  -8  -1   1  127.24    3.61
  -8  -1   2   17.39    1.67
  -8  -1   3  647.70   16.29
  -8  -1   4    4.28    0.99
  -8  -1   5  167.70    4.92
  -8  -1   6  143.52    5.99
  -8  -1   7  280.56   10.72
  -8  -1   8   -2.89    1.29
  -8  -1   9  631.52   25.13
  -8  -1  10   14.90    2.32
  -8  -1  11   69.06    3.32
  -8  -1  12   32.15    2.95
  -8  -1  13  648.72   18.85
  -8  -1  14    1.21    1.10
  -8  -1  15    1.21    1.61
  -8  -1  16   11.22    1.41
  -8  -1  17  257.60    8.02
  -8  -1  18   -1.59    1.49
  -8  -1  19   54.17    3.09
  -8  -1  20   -2.59    2.09
  -8  -1  21   19.36    4.66
  -8  -1  22   -0.10    2.43
  -8  -1  23   60.37    4.66
  -8  -1  24    4.58    3.51
  -8  -1  25   10.69    3.92
  -8  -1  26    5.29    3.59
  -8  -1  28   -1.99    7.47
  -8   0 -17    0.71    1.51
  -8   0 -16   19.80    1.69
  -8   0 -15   -1.30    1.30
  -8   0 -14    0.30    1.10
  -8   0 -13    2.89    1.90
  -8   0 -12  288.66   15.63
  -8   0 -11   -1.30    1.39
  -8   0 -10   73.62    3.43
  -8   0  -2  374.42    9.68
  -8   0  -1   -0.59    0.80
  -8   0   0  803.16   18.14
  -8   0   1   -0.10    0.81
  -8   0   2 1049.11   26.56
  -8   0   3   -0.40    0.79
  -8   0   4   96.83    2.76
  -8   0   5   -0.10    1.22
  -8   0   6  450.71   15.29
  -8   0   7   -0.90    1.80
  -8   0   8    1.00    1.30
  -8   0   9    9.92    4.28
  -8   0  10  802.02   28.32
  -8   0  11   -1.10    1.70
  -8   0  12  187.14    6.02
  -8   0  13    6.40    2.48
  -8   0  14  623.50   20.48
  -8   0  15    0.30    1.80
  -8   0  16  457.10   14.97
  -8   0  17    4.49    1.78
  -8   0  18    0.90    1.71
  -8   0  19    5.62    1.90
  -8   0  20   52.42    3.76
  -8   0  21   -1.99    2.40
  -8   0  22   43.69    6.21
  -8   0  23    8.12    6.21
  -8   0  24   23.91    4.89
  -8   0  25    1.39    2.69
  -8   0  26    6.30    3.01
  -8   0  27    0.59    5.56
  -8   0  28   43.16   13.67
  -8   1 -17   10.11    3.12
  -8   1 -16    1.49    2.00
  -8   1 -15   19.18    2.28
  -8   1 -13  102.62    6.69
  -8   1 -12    1.69    3.38
  -8   1 -11   68.23    4.13
  -8   1 -10    8.53    1.69
  -8   1  -9  907.82   48.21
  -8   1  -3    4.58    1.41
  -8   1  -2  110.88    4.00
  -8   1  -1 1251.04   29.00
  -8   1   0    2.79    0.90
  -8   1   1  122.77    3.55
  -8   1   2   14.67    1.91
  -8   1   3  603.19   15.72
  -8   1   4   -1.99    1.18
  -8   1   5  169.52    4.95
  -8   1   6  144.00    6.00
  -8   1   7  289.34   12.25
  -8   1   8   -1.00    2.00
  -8   1   9  651.78   18.89
  -8   1  10   14.59    1.68
  -8   1  11   70.22    3.02
  -8   1  12   29.81    1.97
  -8   1  13  652.29   19.41
  -8   1  14    1.80    1.21
  -8   1  15    0.90    1.41
  -8   1  16    7.18    1.72
  -8   1  17  261.15    9.70
  -8   1  18   -2.69    1.90
  -8   1  19   57.76    3.34
  -8   1  20    1.39    2.78
  -8   1  21    5.52    2.49
  -8   1  22   -0.50    6.12
  -8   1  23   58.06    7.62
  -8   1  24    2.59    2.70
  -8   1  25   13.10    2.82
  -8   1  26    0.79    4.88
  -8   1  27   67.90    9.72
  -8   1  28    1.99    6.09
  -8   2 -17    0.90    2.39
  -8   2 -16   59.14    6.15
  -8   2 -15   11.09    3.73
  -8   2 -14   -5.11    1.90
  -8   2 -13   15.92    2.47
  -8   2 -12  222.90    9.85
  -8   2 -11   19.01    2.01
  -8   2 -10   41.86    2.85
  -8   2  -9   26.01    2.45
  -8   2  -4  512.12   18.10
  -8   2  -3   24.80    1.39
  -8   2  -2  429.32   11.19
  -8   2  -1   56.25    2.25
  -8   2   0  272.58    6.60
  -8   2   1   27.67    1.79
  -8   2   2  478.30   11.37
  -8   2   3  165.38    4.37
  -8   2   4   25.91    1.43
  -8   2   5   38.32    2.35
  -8   2   6 1070.60   35.34
  -8   2   7   58.37    3.21
  -8   2   8   40.70    2.04
  -8   2   9   75.86    2.44
  -8   2  10  560.74   16.10
  -8   2  11   47.06    2.20
  -8   2  12  186.60    6.01
  -8   2  13   34.11    2.22
  -8   2  14  185.23    5.72
  -8   2  15   16.16    1.69
  -8   2  16  301.37    9.72
  -8   2  17   46.65    2.60
  -8   2  18    6.00    2.11
  -8   2  19    9.12    2.30
  -8   2  20  140.90    7.12
  -8   2  21   -0.79    3.99
  -8   2  22   10.89    3.17
  -8   2  23    2.79    2.50
  -8   2  24   53.14    5.54
  -8   2  25   -0.20    3.92
  -8   2  26   23.62    5.83
  -8   2  27   13.62    4.87
  -8   2  28   47.75    8.98
  -8   3 -17   16.56    4.07
  -8   3 -16    7.18    1.98
  -8   3 -15  115.56   10.53
  -8   3 -14    2.19    1.98
  -8   3 -13   61.62    3.92
  -8   3 -12    6.10    2.22
  -8   3 -11   87.05    5.22
  -8   3 -10    7.02    1.70
  -8   3  -4    4.00    1.28
  -8   3  -3   14.52    1.37
  -8   3  -2   -0.30    1.61
  -8   3  -1  512.57   10.87
  -8   3   0   44.62    1.74
  -8   3   1   43.69    1.85
  -8   3   2   27.25    1.46
  -8   3   3  302.06    7.65
  -8   3   4   52.85    2.04
  -8   3   5  728.46   23.75
  -8   3   6  152.77    4.94
  -8   3   7  285.95    9.47
  -8   3   8   14.82    1.62
  -8   3   9  314.35    8.86
  -8   3  10  104.04    3.67
  -8   3  11   69.56    2.67
  -8   3  12   26.21    2.15
  -8   3  13  545.22   16.34
  -8   3  14   -1.39    1.30
  -8   3  15   24.01    1.86
  -8   3  16   81.36    3.43
  -8   3  17  255.68    9.59
  -8   3  18   -2.79    3.01
  -8   3  19   88.17    4.70
  -8   3  20   25.00    3.00
  -8   3  21   55.80    4.63
  -8   3  22    2.59    2.90
  -8   3  23   85.01    6.27
  -8   3  24    1.80    3.59
  -8   3  25   15.68    2.93
  -8   3  26    9.99    4.42
  -8   3  27   78.32    9.91
  -8   3  28    1.99    5.47
  -8   4 -17    4.88    3.18
  -8   4 -16  177.16   16.77
  -8   4 -15   -0.71    2.20
  -8   4 -14    3.20    2.51
  -8   4 -13   27.46    2.72
  -8   4 -12  236.54   11.69
  -8   4 -11   67.73    5.27
  -8   4 -10   33.52    2.89
  -8   4  -5    4.58    1.20
  -8   4  -4  226.50   11.44
  -8   4  -3   18.66    1.47
  -8   4  -2  255.68    7.36
  -8   4  -1   40.96    1.66
  -8   4   0   46.92    2.06
  -8   4   1   13.99    1.27
  -8   4   2  370.18    9.24
  -8   4   3   66.26    2.44
  -8   4   4    6.20    1.00
  -8   4   5  171.61    4.98
  -8   4   6  978.44   25.65
  -8   4   7   31.58    2.02
  -8   4   8   62.41    2.84
  -8   4   9  125.66    4.26
  -8   4  10  415.34   10.60
  -8   4  11    1.99    1.69
  -8   4  12  285.61    8.11
  -8   4  13   22.75    2.00
  -8   4  14   77.97    3.36
  -8   4  15   19.71    2.13
  -8   4  16  276.22    9.64
  -8   4  17   -2.10    1.80
  -8   4  18   18.92    2.61
  -8   4  19   -4.58    3.30
  -8   4  20  227.71   10.26
  -8   4  21    9.49    3.39
  -8   4  22    1.21    2.90
  -8   4  23   -4.80    3.11
  -8   4  24  167.18    9.31
  -8   4  25   -1.49    3.88
  -8   4  26   14.82    3.77
  -8   4  27   -1.00    3.70
  -8   4  28   23.43    7.55
  -8   5 -17   19.71    3.46
  -8   5 -16   -2.40    2.60
  -8   5 -15  176.89   18.35
  -8   5 -14   16.16    2.97
  -8   5 -13  126.56    8.10
  -8   5 -12    4.41    2.10
  -8   5 -11   64.80    4.35
  -8   5 -10    1.21    1.30
  -8   5  -5  338.19   12.14
  -8   5  -4   -1.10    0.80
  -8   5  -3   12.67    1.28
  -8   5  -2   -1.69    1.30
  -8   5  -1  418.61   11.46
  -8   5   0    9.92    1.01
  -8   5   1  129.28    3.87
  -8   5   2   12.39    1.48
  -8   5   3  812.25   21.09
  -8   5   4   15.60    1.82
  -8   5   5  257.92    6.75
  -8   5   6  180.63    4.84
  -8   5   7  175.30    5.56
  -8   5   8   44.62    2.40
  -8   5   9  835.79   21.97
  -8   5  10   11.09    1.93
  -8   5  11    8.70    1.48
  -8   5  12    7.40    1.90
  -8   5  13  293.09    8.90
  -8   5  14    2.31    1.92
  -8   5  15   73.10    3.25
  -8   5  16    8.12    2.39
  -8   5  17  222.90   17.92
  -8   5  18   -1.90    2.29
  -8   5  19   45.83    3.93
  -8   5  20    8.12    2.79
  -8   5  21  220.82   11.00
  -8   5  22   -5.81    3.08
  -8   5  23  111.30    7.60
  -8   5  24   13.18    5.37
  -8   5  25   20.98    4.58
  -8   5  26    0.90    4.41
  -8   5  27   24.21    4.23
  -8   5  28   18.49    6.71
  -8   6 -16  232.56   15.55
  -8   6 -15   19.01    4.80
  -8   6 -14    3.20    2.61
  -8   6 -13   14.06    3.08
  -8   6 -12  266.67   14.37
  -8   6 -11   -1.59    2.09
  -8   6  -6   21.44    1.30
  -8   6  -5    2.79    0.90
  -8   6  -4   96.04    5.49
  -8   6  -3   17.14    1.74
  -8   6  -2  743.11   22.90
  -8   6  -1    7.02    1.38
  -8   6   0   28.09    1.70
  -8   6   1   31.36    2.69
  -8   6   2 1620.06   45.88
  -8   6   3    8.12    2.62
  -8   6   4    1.80    1.39
  -8   6   5   29.92    1.75
  -8   6   6  564.06   13.30
  -8   6   7   23.33    1.84
  -8   6   8  158.76    5.04
  -8   6   9   26.52    2.27
  -8   6  10  292.75    9.24
  -8   6  11    3.80    1.60
  -8   6  12  236.85    7.08
  -8   6  13   -0.30    1.41
  -8   6  14   51.84    2.74
  -8   6  15    3.31    2.00
  -8   6  16  190.72    6.91
  -8   6  17    2.99    2.70
  -8   6  18   76.04    5.06
  -8   6  19    1.10    2.50
  -8   6  20  303.46   13.24
  -8   6  21    9.18    3.39
  -8   6  22   25.10    4.01
  -8   6  23   -2.89    3.60
  -8   6  24  145.68    7.24
  -8   6  25    0.30    4.52
  -8   6  26    2.59    4.51
  -8   6  27    7.08    5.00
  -8   7 -15  110.04    9.44
  -8   7 -14   25.30    3.62
  -8   7 -13  184.42   14.39
  -8   7 -12   16.73    3.03
  -8   7  -5  335.26   17.58
  -8   7  -4   31.81    1.69
  -8   7  -3   84.64    3.50
  -8   7  -2    6.60    1.49
  -8   7  -1  471.32   13.46
  -8   7   0  100.20    3.40
  -8   7   1  275.89    8.64
  -8   7   2   45.16    2.15
  -8   7   3  551.31   12.68
  -8   7   4   51.98    2.16
  -8   7   5  551.78   14.56
  -8   7   6    9.67    1.80
  -8   7   7  144.00    4.56
  -8   7   8   18.06    2.30
  -8   7   9  552.72   15.05
  -8   7  10    1.00    1.60
  -8   7  11    0.71    1.81
  -8   7  12   10.89    1.91
  -8   7  13  356.83   11.71
  -8   7  14    3.39    2.10
  -8   7  15    3.31    2.00
  -8   7  16   13.40    4.32
  -8   7  17  233.17   14.96
  -8   7  18   12.32    3.51
  -8   7  19   22.47    3.22
  -8   7  20   -1.39    3.00
  -8   7  21  236.24   11.99
  -8   7  22    2.99    3.29
  -8   7  23   61.15    4.54
  -8   7  24    8.58    4.69
  -8   7  25   26.21    4.71
  -8   7  26   11.22    3.89
  -8   7  27   16.81    4.18
  -8   8 -14   10.89    3.37
  -8   8 -13   -1.21    3.32
  -8   8  -7  127.46    5.42
  -8   8  -6  132.48    6.22
  -8   8  -5   36.84    2.55
  -8   8  -4  239.94    7.74
  -8   8  -3  149.08    6.59
  -8   8  -2  610.58   19.27
  -8   8  -1  134.79    4.41
  -8   8   0    0.00    1.00
  -8   8   1   14.52    1.37
  -8   8   2  361.76    9.89
  -8   8   3    3.20    1.79
  -8   8   4   11.42    1.62
  -8   8   5   32.49    2.39
  -8   8   6  471.76   12.16
  -8   8   7    7.02    1.70
  -8   8   8   95.26    4.68
  -8   8   9   63.84    3.68
  -8   8  10  435.56   12.52
  -8   8  11   31.81    2.48
  -8   8  12  217.86    8.86
  -8   8  13   12.11    2.78
  -8   8  14   77.97    3.71
  -8   8  15    5.52    3.10
  -8   8  16   68.56    4.80
  -8   8  17   22.09    2.63
  -8   8  18   82.45    5.27
  -8   8  19    0.40    3.29
  -8   8  20  184.14    8.68
  -8   8  21    4.28    3.11
  -8   8  22    9.61    3.10
  -8   8  23    2.10    4.61
  -8   8  24  106.92    8.27
  -8   8  25   10.30    4.17
  -8   8  26    9.80    5.88
  -8   8  27    2.89    6.19
  -8   9  -7    4.00    0.68
  -8   9  -6   77.62    4.23
  -8   9  -5  352.69   16.53
  -8   9  -4  472.19   16.95
  -8   9  -3    8.18    1.77
  -8   9  -2   18.32    2.23
  -8   9  -1  317.20   12.47
  -8   9   0  211.99    6.99
  -8   9   1  104.24    2.86
  -8   9   2    8.18    1.09
  -8   9   3  156.50    3.75
  -8   9   4    9.92    1.32
  -8   9   5  309.06    6.68
  -8   9   6   86.86    2.61
  -8   9   7   46.79    2.05
  -8   9   8  164.61    4.62
  -8   9   9  531.30   13.37
  -8   9  10    3.61    1.71
  -8   9  11    3.20    1.50
  -8   9  12   17.31    3.16
  -8   9  13  292.75   11.29
  -8   9  14   -4.88    3.98
  -8   9  15   -1.80    3.11
  -8   9  16   -0.59    2.68
  -8   9  17  132.48    7.60
  -8   9  18    2.79    3.81
  -8   9  19   22.75    4.58
  -8   9  20   -5.11    4.11
  -8   9  21   65.45    5.18
  -8   9  22   10.89    3.89
  -8   9  23   30.91    4.45
  -8   9  24    2.69    4.59
  -8   9  25    8.12    3.82
  -8   9  26    2.10    4.29
  -8  10  -7  147.62    7.29
  -8  10  -6  167.18   11.12
  -8  10  -5   15.52    1.97
  -8  10  -4   72.76    3.92
  -8  10  -3  142.09    5.48
  -8  10  -2  129.50    4.78
  -8  10  -1  183.33    5.69
  -8  10   0   65.45    2.27
  -8  10   1   31.47    2.13
  -8  10   2  350.81    7.87
  -8  10   3   15.68    1.43
  -8  10   4   27.77    1.58
  -8  10   5   41.22    2.05
  -8  10   6  203.92    5.14
  -8  10   7    1.90    1.41
  -8  10   8   70.56    2.69
  -8  10   9   77.97    2.83
  -8  10  10  197.12    5.62
  -8  10  11   26.21    2.05
  -8  10  12  123.65    4.67
  -8  10  13   19.27    3.51
  -8  10  14  152.03   10.11
  -8  10  15    4.88    3.98
  -8  10  16  115.35    6.44
  -8  10  17    3.61    3.19
  -8  10  18    8.58    3.69
  -8  10  19   -1.80    3.30
  -8  10  20   46.51    4.50
  -8  10  21    9.18    3.70
  -8  10  22    9.12    3.99
  -8  10  23   -2.50    3.51
  -8  10  24   31.25    5.14
  -8  10  25    5.02    4.21
  -8  10  26    2.50    4.71
  -8  11  -8   19.71    1.33
  -8  11  -7    1.90    1.21
  -8  11  -6   82.08    4.71
  -8  11  -5  416.57   27.76
  -8  11  -4   36.24    1.81
  -8  11  -3   14.98    1.63
  -8  11  -2   12.32    1.47
  -8  11  -1  219.63    6.52
  -8  11   0   96.83    3.15
  -8  11   1   61.31    2.19
  -8  11   2    4.88    1.41
  -8  11   3   48.44    1.95
  -8  11   4    7.18    1.50
  -8  11   5   61.00    2.34
  -8  11   6   -0.90    1.31
  -8  11   7   46.65    2.05
  -8  11   8   25.91    1.83
  -8  11   9  110.88    3.79
  -8  11  10    1.80    1.29
  -8  11  11    0.71    1.81
  -8  11  12    4.08    2.30
  -8  11  13  180.63    8.60
  -8  11  14    6.20    2.99
  -8  11  15    6.30    4.52
  -8  11  16   -3.31    3.20
  -8  11  17   90.63    6.66
  -8  11  18   -0.30    2.71
  -8  11  19   17.14    4.14
  -8  11  20   -0.20    3.22
  -8  11  21    8.88    4.17
  -8  11  22   -2.69    3.90
  -8  11  23   36.12    4.45
  -8  11  24    0.90    4.60
  -8  11  25    7.08    5.11
  -8  12  -8  290.36   14.65
  -8  12  -7   67.73    4.28
  -8  12  -6  329.79   11.99
  -8  12  -5    2.19    1.10
  -8  12  -4  161.04    7.11
  -8  12  -3   51.70    2.73
  -8  12  -2  174.77    5.82
  -8  12  -1   16.32    1.70
  -8  12   0   38.94    1.87
  -8  12   1    3.50    1.31
  -8  12   2  167.70    4.14
  -8  12   3    7.62    1.32
  -8  12   4   -0.90    1.31
  -8  12   5    3.10    1.69
  -8  12   6   34.46    2.00
  -8  12   7   43.16    2.23
  -8  12   8    2.99    1.80
  -8  12   9   -1.30    1.50
  -8  12  10   55.06    2.52
  -8  12  11   22.18    2.64
  -8  12  12   27.98    3.39
  -8  12  13   30.80    3.66
  -8  12  14  124.32    6.91
  -8  12  15    5.71    2.92
  -8  12  16  120.56    7.25
  -8  12  17    9.00    3.60
  -8  12  18    0.59    2.99
  -8  12  19    9.30    3.72
  -8  12  20   52.56    5.37
  -8  12  21   -0.71    5.12
  -8  12  22    7.02    4.51
  -8  12  23    7.62    5.02
  -8  12  24   17.47    5.18
  -8  12  25   -2.50    3.89
  -8  13  -9  291.04   10.24
  -8  13  -8    0.71    1.61
  -8  13  -7   17.72    1.43
  -8  13  -6   62.73    2.85
  -8  13  -5  454.97   15.78
  -8  13  -4   14.52    1.83
  -8  13  -3    5.90    1.51
  -8  13  -2   16.73    2.13
  -8  13  -1  271.59    8.90
  -8  13   0   15.21    1.48
  -8  13   1   58.37    2.14
  -8  13   2    1.39    1.20
  -8  13   3  139.71    4.02
  -8  13   4   10.30    1.61
  -8  13   5   65.29    2.59
  -8  13   6   27.56    1.89
  -8  13   7    5.90    1.51
  -8  13   8   30.25    1.76
  -8  13   9   37.95    2.09
  -8  13  10   55.65    4.03
  -8  13  11   47.20    4.53
  -8  13  12   37.82    7.63
  -8  13  13  212.58   15.75
  -8  13  14   37.09    3.78
  -8  13  15   17.72    3.37
  -8  13  16   23.14    3.56
  -8  13  17  105.47    6.57
  -8  13  18   25.60    6.38
  -8  13  19   44.22    4.26
  -8  13  20    1.59    3.38
  -8  13  21    5.29    3.31
  -8  13  22    6.00    4.31
  -8  13  23   -3.20    4.19
  -8  13  24   -4.20    4.10
  -8  14  -9   -0.50    0.91
  -8  14  -8  121.00    5.50
  -8  14  -7    8.12    1.20
  -8  14  -6  249.64   11.06
  -8  14  -5   27.46    1.78
  -8  14  -4   68.72    3.48
  -8  14  -3   12.39    1.83
  -8  14  -2  341.88   12.57
  -8  14  -1   63.20    3.18
  -8  14   0    9.18    1.82
  -8  14   1   23.33    1.84
  -8  14   2  253.76    7.01
  -8  14   3   91.97    3.26
  -8  14   4    6.30    1.61
  -8  14   5   23.04    1.92
  -8  14   6  294.12    9.26
  -8  14   7   81.54    3.07
  -8  14   8   19.27    2.28
  -8  14   9    4.49    1.78
  -8  14  10  132.48    7.83
  -8  14  11  118.59    7.19
  -8  14  12   37.95    3.82
  -8  14  13   -0.50    3.72
  -8  14  14   92.35    5.77
  -8  14  15  115.13    6.65
  -8  14  16   97.61    6.52
  -8  14  17   -0.71    3.61
  -8  14  18    1.80    4.10
  -8  14  19    9.67    4.11
  -8  14  20   34.46    5.05
  -8  14  21   16.32    5.41
  -8  14  22   -6.50    4.49
  -8  14  23    5.29    3.91
  -8  15  -9  155.75   11.23
  -8  15  -8    2.40    1.21
  -8  15  -7    2.19    1.51
  -8  15  -6   69.06    3.82
  -8  15  -5  157.75    7.79
  -8  15  -4   -1.10    1.51
  -8  15  -3   62.25    3.47
  -8  15  -2   55.95    3.14
  -8  15  -1  209.09    7.23
  -8  15   0   -1.00    1.60
  -8  15   1   90.25    3.42
  -8  15   2   14.29    1.97
  -8  15   3  121.88    4.64
  -8  15   4  103.84    3.87
  -8  15   5  167.18    5.69
  -8  15   6   91.58    4.02
  -8  15   7   62.57    3.95
  -8  15   8   83.72    4.03
  -8  15   9   99.00    5.17
  -8  15  10   89.87    5.88
  -8  15  11    7.02    4.19
  -8  15  12   36.84    7.04
  -8  15  13  179.83   15.29
  -8  15  14   51.84    5.18
  -8  15  15   -1.90    6.02
  -8  15  16   15.37    4.08
  -8  15  17   61.94    5.98
  -8  15  18   14.29    3.40
  -8  15  19   19.71    4.80
  -8  15  20    5.02    3.99
  -8  15  21   30.69    6.20
  -8  15  22   15.68    3.96
  -8  16  -7   25.91    2.95
  -8  16  -6   65.61    3.89
  -8  16  -5   30.80    3.33
  -8  16  -4   12.53    2.12
  -8  16  -3   45.83    3.38
  -8  16  -2  175.03   10.58
  -8  16  -1    1.00    1.90
  -8  16   0   24.01    2.25
  -8  16   1  110.88    6.11
  -8  16   2  260.50    9.68
  -8  16   3   74.65    3.97
  -8  16   4    0.71    1.92
  -8  16   5   21.44    2.50
  -8  16   6  124.10    5.79
  -8  16   7  257.28    9.30
  -8  16   8   22.00    3.66
  -8  16   9    5.90    2.72
  -8  16  10   18.40    4.80
  -8  16  11   33.76    4.76
  -8  16  12   28.09    4.45
  -8  16  13    3.20    3.40
  -8  16  14   40.32    3.94
  -8  16  15   54.76    4.29
  -8  16  16   44.89    4.69
  -8  16  17    3.69    3.69
  -8  16  18    7.18    4.50
  -8  16  19   32.15    6.01
  -8  16  20   29.59    5.66
  -8  16  21    2.31    4.32
  -8  17  -6    4.41    2.69
  -8  17  -5   69.39    4.83
  -8  17  -4    5.52    2.30
  -8  17  -3   15.68    2.93
  -8  17  -2   41.09    3.33
  -8  17  -1  136.89    7.25
  -8  17   0  122.32    5.97
  -8  17   1   63.68    4.15
  -8  17   2    1.69    2.18
  -8  17   3   99.20    4.18
  -8  17   4  215.50    9.10
  -8  17   5   40.07    4.43
  -8  17   6   67.73    4.77
  -8  17   7   12.67    3.77
  -8  17   8   48.16    5.41
  -8  17   9   90.44    7.61
  -8  17  10    8.12    4.33
  -8  17  11    2.19    5.30
  -8  17  12   67.57    7.89
  -8  17  13   60.06    6.36
  -8  17  14   45.56    4.99
  -8  17  15   -1.39    4.58
  -8  17  16   19.10    5.07
  -8  17  17   42.77    4.84
  -8  17  18   22.47    4.55
  -8  17  19    5.62    4.79
  -8  17  20    5.29    3.82
  -8  18  -4   20.07    2.87
  -8  18  -3   24.70    2.68
  -8  18  -2   75.34    4.69
  -8  18  -1   16.56    3.26
  -8  18   0   -2.40    1.89
  -8  18   1   71.23    4.56
  -8  18   2   66.91    4.25
  -8  18   3   36.84    4.13
  -8  18   4   -0.20    2.52
  -8  18   5   64.16    4.81
  -8  18   6  107.74    6.44
  -8  18   7  106.09    8.03
  -8  18   8    9.12    4.23
  -8  18   9   16.97    6.10
  -8  18  10   44.76    4.28
  -8  18  11   74.30    8.10
  -8  18  12   51.84    7.92
  -8  18  13    3.20    3.51
  -8  18  14    3.88    3.78
  -8  18  15   49.84    6.35
  -8  18  16   35.40    6.55
  -8  18  17    3.31    5.90
  -8  18  18   37.70    4.54
  -8  18  19   11.42    5.61
  -8  19  -3    1.80    4.21
  -8  19  -2    6.50    2.29
  -8  19  -1   50.27    3.97
  -8  19   0   70.22    5.36
  -8  19   1   12.60    2.70
  -8  19   2    3.31    3.49
  -8  19   3   30.25    4.07
  -8  19   4   81.36    6.13
  -8  19   5   78.68    8.16
  -8  19   6   -2.50    3.51
  -8  19   7   13.10    7.60
  -8  19   8  106.92    9.10
  -8  19   9   84.27    7.34
  -8  19  10   32.95   64.06
  -8  19  11   17.39    7.34
  -8  19  12    2.40    6.01
  -8  19  13   28.09    4.88
  -8  19  14   34.57    4.59
  -8  19  15   17.98    6.36
  -8  19  16    0.71    4.22
  -8  19  17   52.13    5.63
  -8  19  18   37.95    6.53
  -8  20  -2   28.73    8.68
  -8  20  -1   -4.08    5.70
  -8  20   0   -0.79    4.38
  -8  20   1   59.75    6.80
  -8  20   2   70.22   11.06
  -8  20   4   -7.29    6.10
  -8  20   5   57.15    4.99
  -8  20   6   59.14   10.46
  -8  20   8    3.50    8.19
  -8  20   9   17.72    3.37
  -8  20  10   32.04    4.19
  -8  20  11   27.25    5.85
  -8  20  12   39.19    5.88
  -8  20  13   -1.59    4.18
  -8  20  14   15.13    4.51
  -8  20  15   28.84    5.16
  -8  20  16   36.24    5.54
  -8  21  -2   44.76    9.63
  -8  21  -1   71.57   10.15
  -8  21   0   43.16    8.54
  -8  21   2    7.08    6.81
  -8  21   5   21.44    4.54
  -8  21   6   24.30    4.93
  -8  21   7   16.16    6.11
  -8  21  11   11.70    7.18
  -8  21  12   14.82    4.93
  -8  21  13   14.52    6.40
  -8  21  14   16.48    5.93
  -8  21  15    4.28    5.51
  -8  22  -1   34.81   10.62
  -8  22   0   37.82   14.76
  -8  22   2   24.90    7.39
  -8  22   3    3.39    6.99
  -8  22   5   27.04    8.11
  -8  22   6   52.27    6.22
  -8  22   7   10.63    4.11
  -8  22   8   -2.19    3.79
  -8  22   9   26.32    9.75
  -8  22  10   61.00   10.47
  -8  22  11   47.47   10.06
  -8  22  12   22.66    8.95
  -8  23  -1   71.23    9.96
  -8  23   0   62.25   11.52
  -8  23   3   63.04    9.37
  -8  23   4   28.20   16.25
  -8  23   5   41.86    9.32
  -8  23   6   -2.10    4.29
  -8  23   7   25.10    6.11
  -8  23   8   75.52    9.73
  -8  23   9   38.07    8.64
  -7 -24  -1   19.10    4.02
  -7 -24   0   -1.49    4.17
  -7 -24   1   21.90    4.77
  -7 -24   2   53.58    5.71
  -7 -24   3   29.27    5.84
  -7 -24   4    0.90    4.41
  -7 -24   5   -3.31    4.51
  -7 -24   6   36.60   10.89
  -7 -23  -5   67.24    7.87
  -7 -23  -4   36.12    3.25
  -7 -23  -3   68.56    4.97
  -7 -23  -2    4.08    2.99
  -7 -23  -1   33.29    4.39
  -7 -23   0   77.79    7.94
  -7 -23   1   40.83    4.09
  -7 -23   2    2.10    3.51
  -7 -23   3   -0.20    2.72
  -7 -23   4   29.16    4.21
  -7 -23   5   28.73    4.72
  -7 -23   6   10.63    3.59
  -7 -23   7   -1.69    2.78
  -7 -23   8   19.54    5.75
  -7 -23   9   58.83    9.05
  -7 -23  10   12.67    4.27
  -7 -22  -8   48.16    9.72
  -7 -22  -7   85.38   10.72
  -7 -22  -6  106.50   10.94
  -7 -22  -5   26.83    5.08
  -7 -22  -4    1.39    2.69
  -7 -22  -3   69.39    4.83
  -7 -22  -2  119.46    9.18
  -7 -22  -1   50.69    5.27
  -7 -22   0   16.32    4.04
  -7 -22   1   30.47    4.31
  -7 -22   2    1.49    2.39
  -7 -22   3   37.09    4.14
  -7 -22   4    0.79    3.38
  -7 -22   5    5.90    5.69
  -7 -22   6   26.11    3.78
  -7 -22   7   56.70    5.87
  -7 -22   8   35.05    6.75
  -7 -22  11   34.93    5.79
  -7 -22  12   57.30    6.66
  -7 -22  13   17.31    6.74
  -7 -21 -10   22.94    8.53
  -7 -21  -9   49.56   13.24
  -7 -21  -8   40.83   15.34
  -7 -21  -7    8.12    6.33
  -7 -21  -6   16.97    3.63
  -7 -21  -5  113.42    6.39
  -7 -21  -4  103.23    8.33
  -7 -21  -3   27.77    3.27
  -7 -21  -2    3.20    2.90
  -7 -21  -1   -1.80    2.71
  -7 -21   0   75.00    6.58
  -7 -21   1   95.26    7.42
  -7 -21   2    4.00    3.40
  -7 -21   3   -1.49    2.59
  -7 -21   4   58.83    4.30
  -7 -21   5   38.94   88.36
  -7 -21   6   57.46    4.85
  -7 -21   7    1.69    4.50
  -7 -21   8   28.94    5.16
  -7 -21   9   61.31    6.73
  -7 -21  10   89.11    7.36
  -7 -21  11   30.58    5.20
  -7 -21  12   -2.89    4.90
  -7 -21  13    8.53    6.72
  -7 -21  14   43.03    6.95
  -7 -21  15   70.06   10.38
  -7 -20 -11   18.66    7.17
  -7 -20 -10   23.33   14.20
  -7 -20  -9   22.28   12.46
  -7 -20  -8   61.47    8.15
  -7 -20  -7   20.34    2.80
  -7 -20  -6   43.69    3.70
  -7 -20  -5   14.98    2.48
  -7 -20  -4    6.20    2.39
  -7 -20  -3   27.77    3.79
  -7 -20  -2   48.86    2.94
  -7 -20  -1   51.27    3.15
  -7 -20   0   19.10    2.18
  -7 -20   1   -0.50    2.41
  -7 -20   2   68.23    4.13
  -7 -20   3   77.09    4.74
  -7 -20   4   35.05    2.96
  -7 -20   5   -0.71    3.81
  -7 -20   8   30.47    8.72
  -7 -20  10   -7.51    3.89
  -7 -20  12   55.65    6.27
  -7 -20  13   31.92    4.41
  -7 -20  14   24.11    4.62
  -7 -20  15   24.60   11.80
  -7 -20  16   65.45    7.12
  -7 -20  17    2.59    3.90
  -7 -19 -13   56.40    8.26
  -7 -19 -12   21.90    9.36
  -7 -19 -11    4.71    9.59
  -7 -19 -10   -1.00    6.50
  -7 -19  -9   85.93    5.19
  -7 -19  -8   23.43    3.68
  -7 -19  -7   -0.79    1.99
  -7 -19  -6   -1.30    1.50
  -7 -19  -5   44.36    3.46
  -7 -19  -4   39.44    2.76
  -7 -19  -3   37.33    3.18
  -7 -19  -2   19.62    2.30
  -7 -19  -1   18.66    2.33
  -7 -19   0   66.75    4.09
  -7 -19   1  147.14    6.07
  -7 -19   2   48.72    3.63
  -7 -19   3    0.00    1.00
  -7 -19   4   87.80    4.12
  -7 -19   5  190.16    7.72
  -7 -19   6   65.77    4.22
  -7 -19   7    2.40    2.79
  -7 -19   8   30.47    2.65
  -7 -19   9   78.68    4.61
  -7 -19  10   94.48    4.86
  -7 -19  11   38.94    3.24
  -7 -19  12   -0.79    2.49
  -7 -19  13    2.19    5.30
  -7 -19  14   31.58    4.83
  -7 -19  15   45.16    4.84
  -7 -19  16   -4.88    3.49
  -7 -19  17    3.20    3.40
  -7 -19  18   41.86    6.73
  -7 -18 -14    4.49    5.68
  -7 -18 -13    3.39   10.38
  -7 -18 -12   49.00    8.40
  -7 -18 -11   22.00    6.94
  -7 -18 -10   39.94    3.79
  -7 -18  -9    1.99    2.79
  -7 -18  -8   17.47    2.01
  -7 -18  -7   26.11    2.56
  -7 -18  -6   56.85    3.32
  -7 -18  -5   35.16    2.37
  -7 -18  -4   -0.30    2.92
  -7 -18  -3    0.71    1.41
  -7 -18  -2  127.69    7.01
  -7 -18  -1  144.24    7.21
  -7 -18   0   22.47    2.37
  -7 -18   1    6.40    2.02
  -7 -18   2  190.72    8.84
  -7 -18   3  127.69    6.10
  -7 -18   4  104.45    4.70
  -7 -18   5   15.92    2.07
  -7 -18   6   78.50    6.38
  -7 -18   7  221.12    9.81
  -7 -18   8   67.57    3.95
  -7 -18   9   13.32    1.68
  -7 -18  10   11.29    1.68
  -7 -18  11   37.82    2.71
  -7 -18  12   55.65    3.43
  -7 -18  13   26.21    2.36
  -7 -18  14    0.20    2.31
  -7 -18  15   20.52    3.17
  -7 -18  16   22.94    3.83
  -7 -18  17    7.02    3.13
  -7 -18  18    4.71    3.21
  -7 -18  19   27.77    5.16
  -7 -18  20    5.90    3.21
  -7 -17 -15    6.40    5.41
  -7 -17 -14   44.89    7.64
  -7 -17 -13   98.41   12.90
  -7 -17 -12   52.85    7.85
  -7 -17 -11   12.89    2.01
  -7 -17 -10   10.30    2.50
  -7 -17  -9  118.16    5.65
  -7 -17  -8   36.00    2.76
  -7 -17  -7   39.94    2.65
  -7 -17  -6    5.02    2.69
  -7 -17  -5   33.18    3.23
  -7 -17  -4  111.09    4.85
  -7 -17  -3   21.07    2.39
  -7 -17  -2   31.92    2.15
  -7 -17  -1   94.67    3.50
  -7 -17   0  252.49   10.49
  -7 -17   1  276.56    9.65
  -7 -17   2   70.90    3.37
  -7 -17   3   34.22    2.22
  -7 -17   4  171.61    6.81
  -7 -17   5  324.36   11.89
  -7 -17   6  109.83    4.19
  -7 -17   7   18.40    2.23
  -7 -17   8   74.13    2.93
  -7 -17   9   35.76    2.75
  -7 -17  10  121.44    4.85
  -7 -17  11    1.00    1.60
  -7 -17  12   -0.79    1.80
  -7 -17  13   50.84    2.85
  -7 -17  14   30.80    2.55
  -7 -17  15   23.23    2.31
  -7 -17  16   -3.10    2.18
  -7 -17  17   12.67    3.99
  -7 -17  18   37.09    7.31
  -7 -17  19    6.30    3.31
  -7 -17  20   -3.31    6.01
  -7 -17  21    2.79    4.11
  -7 -16 -16   -3.10   15.28
  -7 -16 -15  145.44   11.82
  -7 -16 -14    3.61    4.29
  -7 -16 -13    1.99    8.07
  -7 -16 -12    9.92    1.70
  -7 -16 -11  132.71   11.52
  -7 -16 -10  110.46    5.26
  -7 -16  -9   19.10    2.88
  -7 -16  -8    1.80    1.50
  -7 -16  -7   38.19    2.35
  -7 -16  -6   29.27    1.84
  -7 -16  -5   50.13    2.97
  -7 -16  -4   -2.10    1.19
  -7 -16  -3   59.91    2.48
  -7 -16  -2   60.53    2.49
  -7 -16  -1  160.02    4.81
  -7 -16   0   -0.79    1.50
  -7 -16   1   60.53    3.73
  -7 -16   2  216.68    9.13
  -7 -16   3  388.48   13.40
  -7 -16   4  145.68    5.79
  -7 -16   5   -2.19    1.60
  -7 -16   6   82.08    3.44
  -7 -16   7  196.28   12.61
  -7 -16   8  139.24    4.48
  -7 -16   9   -1.10    1.41
  -7 -16  10   21.44    2.96
  -7 -16  11  131.33    5.04
  -7 -16  12   51.27    3.15
  -7 -16  13   17.72    2.61
  -7 -16  14   -1.00    2.00
  -7 -16  15   35.05    3.55
  -7 -16  16   47.61    4.42
  -7 -16  17   50.27    7.94
  -7 -16  18   -0.20    3.01
  -7 -16  19   11.83    5.64
  -7 -16  20   23.52    5.63
  -7 -16  21   25.70    6.69
  -7 -16  22  -10.30    6.42
  -7 -15 -17   33.99   62.61
  -7 -15 -16   32.83    7.33
  -7 -15 -15    7.67    4.71
  -7 -15 -14   80.82    8.09
  -7 -15 -13   16.89    2.47
  -7 -15 -12   80.82    4.67
  -7 -15 -11    8.53    1.93
  -7 -15 -10   38.07    2.22
  -7 -15  -9   15.21    1.64
  -7 -15  -8  143.76    5.28
  -7 -15  -7    6.00    1.81
  -7 -15  -6    0.59    1.09
  -7 -15  -5   11.29    1.68
  -7 -15  -4  216.09    6.17
  -7 -15  -3    5.90    1.41
  -7 -15  -2   65.77    2.76
  -7 -15  -1   16.16    1.53
  -7 -15   0  101.81    3.63
  -7 -15   1   42.64    1.96
  -7 -15   2   39.44    2.01
  -7 -15   3   -0.71    2.10
  -7 -15   4  303.80    9.76
  -7 -15   5  195.16    6.99
  -7 -15   6   56.55    6.47
  -7 -15   7   33.52    1.62
  -7 -15   8  145.44    4.58
  -7 -15   9  104.86    4.10
  -7 -15  10   52.71    3.05
  -7 -15  11    2.59    1.51
  -7 -15  12   46.24    4.08
  -7 -15  13   53.73    4.10
  -7 -15  14  106.92    5.58
  -7 -15  15   35.05    3.55
  -7 -15  16    2.69    2.98
  -7 -15  17   21.34    3.33
  -7 -15  18   90.25    6.84
  -7 -15  19   13.03    8.30
  -7 -15  20   19.80    5.87
  -7 -15  21    3.20    5.19
  -7 -15  22   36.48    7.73
  -7 -15  23   18.23    5.21
  -7 -14 -18   -2.40    8.22
  -7 -14 -17    0.79    3.49
  -7 -14 -16   -2.69    4.00
  -7 -14 -15   97.61    9.29
  -7 -14 -14    3.39    3.61
  -7 -14 -13    6.10    5.19
  -7 -14 -12   11.22    1.81
  -7 -14 -11  196.84    8.14
  -7 -14 -10   38.32    2.23
  -7 -14  -9   39.69    2.02
  -7 -14  -8    7.40    1.31
  -7 -14  -7  165.89    4.38
  -7 -14  -6    9.92    1.32
  -7 -14  -5  139.24    5.19
  -7 -14  -4   -2.50    1.11
  -7 -14  -3   27.67    1.58
  -7 -14  -2   16.00    1.20
  -7 -14  -1   90.44    2.85
  -7 -14   0    4.71    1.22
  -7 -14   1   19.18    1.58
  -7 -14   2  104.04    3.26
  -7 -14   3  128.14    3.85
  -7 -14   4  214.92    5.57
  -7 -14   5   26.94    1.66
  -7 -14   6    4.80    3.11
  -7 -14   7  113.00    3.83
  -7 -14   8  164.35    4.87
  -7 -14   9    7.02    1.59
  -7 -14  10   24.60    1.98
  -7 -14  11  238.70    9.58
  -7 -14  12   59.29    3.70
  -7 -14  13   49.56    3.52
  -7 -14  14    1.59    2.09
  -7 -14  15  131.10    7.10
  -7 -14  16   58.06    5.18
  -7 -14  17  116.21    6.25
  -7 -14  18   -2.69    2.69
  -7 -14  19   22.94    9.48
  -7 -14  20   16.16    4.18
  -7 -14  21   67.73    6.75
  -7 -14  22    1.69    6.58
  -7 -14  23   -2.31    5.20
  -7 -13 -18   20.07    7.97
  -7 -13 -17   -2.59    4.99
  -7 -13 -16    6.60    5.29
  -7 -13 -15   -1.69    3.09
  -7 -13 -14  114.49    8.56
  -7 -13 -13   20.98    5.95
  -7 -13 -12   69.06    4.16
  -7 -13 -11    0.00    1.00
  -7 -13 -10   80.82    3.42
  -7 -13  -9   25.81    1.83
  -7 -13  -8  197.40    6.46
  -7 -13  -7    8.18    1.20
  -7 -13  -6    0.20    0.91
  -7 -13  -5    6.50    1.12
  -7 -13  -4  171.09    4.97
  -7 -13  -3   10.69    1.11
  -7 -13  -2   14.82    1.31
  -7 -13  -1    4.28    1.12
  -7 -13   0  226.80    6.93
  -7 -13   1   73.27    2.74
  -7 -13   2   34.93    1.89
  -7 -13   3    9.92    1.39
  -7 -13   4    5.20    1.32
  -7 -13   5   57.76    3.04
  -7 -13   6   41.60    2.45
  -7 -13   7   38.81    1.74
  -7 -13   8   -0.71    1.51
  -7 -13   9  100.20    4.20
  -7 -13  10   38.56    2.86
  -7 -13  11   45.70    3.11
  -7 -13  12  127.69    5.20
  -7 -13  13   97.22    7.30
  -7 -13  14  344.84   13.00
  -7 -13  15   32.72    3.20
  -7 -13  16    9.49    3.39
  -7 -13  17   11.09    2.93
  -7 -13  18  115.56    7.10
  -7 -13  19   30.47    3.86
  -7 -13  20   46.65    4.92
  -7 -13  21    1.69    3.90
  -7 -13  22   32.04    5.89
  -7 -13  23    2.89    6.49
  -7 -13  24    9.80    7.32
  -7 -12 -19   44.36    6.79
  -7 -12 -18   10.18    7.08
  -7 -12 -17    6.10    4.40
  -7 -12 -16   12.18    5.30
  -7 -12 -15   75.17    7.98
  -7 -12 -14   31.14    4.58
  -7 -12 -13    8.01    1.41
  -7 -12 -12    9.30    1.59
  -7 -12 -11  186.60    7.92
  -7 -12 -10   47.33    2.34
  -7 -12  -9    3.20    1.11
  -7 -12  -8   71.91    2.37
  -7 -12  -7  191.82    6.93
  -7 -12  -6   73.27    2.57
  -7 -12  -5  156.50    4.75
  -7 -12  -4    0.59    1.00
  -7 -12  -3  141.13    4.28
  -7 -12  -2  134.33    3.48
  -7 -12  -1  128.37    3.63
  -7 -12   0   29.27    1.41
  -7 -12   1   41.22    1.67
  -7 -12   2    3.69    1.00
  -7 -12   3   29.05    1.51
  -7 -12   4    9.80    1.19
  -7 -12   5   66.75    4.41
  -7 -12   6   33.99    1.52
  -7 -12   7   43.69    2.64
  -7 -12   8  197.68    8.15
  -7 -12   9   46.79    2.87
  -7 -12  10   15.13    1.79
  -7 -12  11  194.60    7.25
  -7 -12  12  110.25    4.20
  -7 -12  13   29.05    2.48
  -7 -12  14   13.91    2.61
  -7 -12  15  136.19    6.07
  -7 -12  16   22.94    2.49
  -7 -12  17  173.71    9.75
  -7 -12  18    0.50    2.51
  -7 -12  19    6.20    3.19
  -7 -12  20   25.40    4.64
  -7 -12  21   92.93   10.03
  -7 -12  22    4.41    7.01
  -7 -12  23  214.04   63.20
  -7 -12  24    9.30    6.77
  -7 -12  25   69.22   11.81
  -7 -11 -20    9.30    5.92
  -7 -11 -19   23.14    7.12
  -7 -11 -18   56.40    7.66
  -7 -11 -17   36.84    5.95
  -7 -11 -16  275.56  139.11
  -7 -11 -15   -3.39    3.20
  -7 -11 -14  104.65    7.77
  -7 -11 -13   43.96    2.65
  -7 -11 -12   76.39    4.02
  -7 -11 -11    1.99    1.18
  -7 -11 -10  198.53    6.76
  -7 -11  -9  188.24    6.31
  -7 -11  -8  278.89    8.35
  -7 -11  -7    8.18    0.92
  -7 -11  -6   -0.79    0.69
  -7 -11  -5   61.62    1.88
  -7 -11  -4  296.87    8.61
  -7 -11  -3   62.73    2.06
  -7 -11  -2   -1.90    0.80
  -7 -11  -1    6.30    1.00
  -7 -11   0  244.61    6.26
  -7 -11   1   10.50    0.97
  -7 -11   2    6.40    1.11
  -7 -11   3    1.00    1.10
  -7 -11   4   46.24    2.18
  -7 -11   5   16.00    1.92
  -7 -11   6  161.80    5.60
  -7 -11   7   17.22    1.66
  -7 -11   8   22.00    1.78
  -7 -11   9   88.36    4.89
  -7 -11  10  413.72   13.83
  -7 -11  11   14.29    1.51
  -7 -11  12   18.66    1.99
  -7 -11  13   17.47    1.84
  -7 -11  14  259.85    8.38
  -7 -11  15   53.73    2.93
  -7 -11  16    3.69    2.11
  -7 -11  17    2.10    2.49
  -7 -11  18  158.51    9.32
  -7 -11  19   19.01    3.23
  -7 -11  20   34.46    3.05
  -7 -11  21    5.71    4.02
  -7 -11  22   56.25   17.25
  -7 -11  23   49.00   16.66
  -7 -11  24   44.76   16.46
  -7 -11  25    3.88   38.89
  -7 -10 -20    8.12    5.70
  -7 -10 -19   56.55    8.57
  -7 -10 -18   24.01    4.31
  -7 -10 -17   -1.30    3.81
  -7 -10 -16   50.84    5.13
  -7 -10 -15  167.18   11.38
  -7 -10 -14   44.76    2.94
  -7 -10 -13   -1.49    1.10
  -7 -10 -12   26.42    1.95
  -7 -10 -11  314.00   10.28
  -7 -10 -10   76.56    3.67
  -7 -10  -9   65.93    2.76
  -7 -10  -8   30.58    1.33
  -7 -10  -7  174.50    5.28
  -7 -10  -6  183.87    4.88
  -7 -10  -5  132.71    3.23
  -7 -10  -4    6.60    0.72
  -7 -10  -3  280.56    6.70
  -7 -10  -2  129.73    3.19
  -7 -10  -1  193.21    4.73
  -7 -10   0   65.45    2.10
  -7 -10   1   53.14    1.75
  -7 -10   2    2.89    0.78
  -7 -10   3  322.20   17.95
  -7 -10   4    3.31    1.89
  -7 -10   5    2.89    0.99
  -7 -10   6   63.84    2.72
  -7 -10   7  347.08   10.43
  -7 -10   8    5.11    1.40
  -7 -10   9   41.22    2.95
  -7 -10  10   68.89    4.15
  -7 -10  11  431.81   11.64
  -7 -10  12    2.19    1.51
  -7 -10  13  121.66    3.97
  -7 -10  14    4.49    1.61
  -7 -10  15  169.78    5.47
  -7 -10  16   30.80    2.44
  -7 -10  17  139.71    5.91
  -7 -10  18   17.31    3.00
  -7 -10  19    9.61    2.73
  -7 -10  20   20.61    3.63
  -7 -10  21   55.80    5.98
  -7 -10  22   13.69    5.70
  -7 -10  23    3.61    2.32
  -7 -10  24   25.10    6.91
  -7 -10  25   71.74   13.72
  -7 -10  26   12.39    6.83
  -7  -9 -21   15.92    6.22
  -7  -9 -20   11.83    7.09
  -7  -9 -19   -1.00    5.10
  -7  -9 -18  119.46   10.27
  -7  -9 -17  103.02    7.92
  -7  -9 -16   91.58    9.76
  -7  -9 -15   13.03    1.73
  -7  -9 -14  129.50    6.83
  -7  -9 -13   44.49    2.67
  -7  -9 -12  178.49    8.55
  -7  -9 -11    1.21    1.01
  -7  -9 -10   68.06    3.13
  -7  -9  -9   74.30    5.52
  -7  -9  -8  433.89   13.75
  -7  -9  -7    2.69    0.59
  -7  -9  -6   21.16    0.92
  -7  -9  -5  273.90    6.29
  -7  -9  -4  517.56   11.38
  -7  -9  -3  134.79    3.02
  -7  -9  -2   35.05    1.18
  -7  -9  -1   25.30    1.11
  -7  -9   0  355.32    9.80
  -7  -9   1    5.90    1.02
  -7  -9   2   26.52    2.27
  -7  -9   3    8.82    1.13
  -7  -9   4  457.53   11.55
  -7  -9   5    3.80    1.21
  -7  -9   6  317.55   11.40
  -7  -9   7  236.85    7.70
  -7  -9   8  202.49    6.55
  -7  -9   9  114.06    3.42
  -7  -9  10  525.78   14.68
  -7  -9  11    8.01    1.08
  -7  -9  12   42.12    1.82
  -7  -9  13   12.18    1.47
  -7  -9  14  359.10   11.37
  -7  -9  15   -1.39    1.89
  -7  -9  16    4.58    1.50
  -7  -9  17    5.90    2.09
  -7  -9  18  129.28    5.46
  -7  -9  19   38.94    3.62
  -7  -9  20   28.52    6.30
  -7  -9  21    2.89    2.21
  -7  -9  22   79.57    5.17
  -7  -9  23   50.55    3.84
  -7  -9  24   22.94    3.07
  -7  -9  25   -3.31    5.31
  -7  -9  26    3.69    6.11
  -7  -8 -21   48.02    7.21
  -7  -8 -20    9.80    3.19
  -7  -8 -19   71.57    6.60
  -7  -8 -18   20.52    6.61
  -7  -8 -17   26.83    4.97
  -7  -8 -16   11.70    4.10
  -7  -8 -15  259.21   13.20
  -7  -8 -14   66.26    4.40
  -7  -8 -13   19.89    3.30
  -7  -8 -12   31.14    2.23
  -7  -8 -11  175.30    6.62
  -7  -8 -10    1.49    0.90
  -7  -8  -9   34.93    1.77
  -7  -8  -8   37.70    1.72
  -7  -8  -7  342.25    8.14
  -7  -8  -6   46.65    1.64
  -7  -8  -5  214.92    5.28
  -7  -8  -4    9.00    1.08
  -7  -8  -3  347.82    7.46
  -7  -8  -2    2.40    0.50
  -7  -8  -1  580.33   14.45
  -7  -8   0   52.71    1.74
  -7  -8   1   62.41    1.90
  -7  -8   2   10.89    1.12
  -7  -8   3  580.81   14.46
  -7  -8   4   39.06    1.25
  -7  -8   5   59.29    2.16
  -7  -8   6   47.06    1.78
  -7  -8   7 1004.26   24.08
  -7  -8   8   51.12    1.86
  -7  -8   9   94.09    2.72
  -7  -8  10   72.93    2.56
  -7  -8  11  282.91    7.74
  -7  -8  12    1.69    1.20
  -7  -8  13   23.72    1.56
  -7  -8  14    3.69    1.19
  -7  -8  15  115.35    4.30
  -7  -8  16    4.00    1.88
  -7  -8  17   10.82    1.58
  -7  -8  18   23.04    2.30
  -7  -8  19   97.61    4.74
  -7  -8  20    6.60    1.90
  -7  -8  21  145.20    6.75
  -7  -8  22   31.25    3.02
  -7  -8  23   -0.71    2.40
  -7  -8  24    8.82    2.79
  -7  -8  26   -0.50    5.52
  -7  -8  27    3.80    8.70
  -7  -7 -21    7.02    4.82
  -7  -7 -20    6.81    4.28
  -7  -7 -19    8.82    4.40
  -7  -7 -18  177.42   12.25
  -7  -7 -17    1.59    4.28
  -7  -7 -16   66.91    4.42
  -7  -7 -15   -2.79    1.40
  -7  -7 -14  106.71    4.96
  -7  -7 -13   95.45    4.10
  -7  -7 -12  146.41    4.60
  -7  -7 -11   15.37    6.66
  -7  -7 -10   29.70    1.85
  -7  -7  -9    4.41    0.88
  -7  -7  -8  167.18    5.17
  -7  -7  -7    5.62    0.52
  -7  -7  -5   19.10    3.50
  -7  -7  -4  470.46   19.09
  -7  -7  -3   -5.02    2.91
  -7  -7  -2   61.47    2.67
  -7  -7  -1   36.24    1.69
  -7  -7   0  706.50   15.95
  -7  -7   1   29.27    1.30
  -7  -7   2  403.21    9.64
  -7  -7   3   15.76    1.03
  -7  -7   4  715.03   16.58
  -7  -7   5   -0.20    0.91
  -7  -7   6  265.04    6.19
  -7  -7   7    4.20    0.98
  -7  -7   8  315.06    8.16
  -7  -7   9    2.69    0.89
  -7  -7  10  421.07   10.67
  -7  -7  11   -0.71    0.91
  -7  -7  12   76.74    2.80
  -7  -7  13    5.02    1.21
  -7  -7  14  164.35    5.38
  -7  -7  15    2.89    1.39
  -7  -7  16   28.52    2.88
  -7  -7  17    8.82    1.31
  -7  -7  18  102.82    3.85
  -7  -7  19   55.65    2.24
  -7  -7  20    1.10    2.20
  -7  -7  21    3.39    2.39
  -7  -7  22  127.24    6.99
  -7  -7  23   41.22    3.47
  -7  -7  24   33.99    4.08
  -7  -7  25    4.20    3.40
  -7  -7  26   12.89    6.89
  -7  -7  27    3.39    5.30
  -7  -6 -21   42.64    8.36
  -7  -6 -20   -0.10    4.15
  -7  -6 -19   45.43    5.12
  -7  -6 -18   -1.90    4.50
  -7  -6 -17   54.76    4.74
  -7  -6 -16   13.47    1.98
  -7  -6 -15  287.98   11.54
  -7  -6 -14   17.14    1.99
  -7  -6 -13    1.90    1.41
  -7  -6 -12   -0.79    1.50
  -7  -6 -11  249.96    8.54
  -7  -6 -10    2.89    0.88
  -7  -6  -9   39.06    1.88
  -7  -6  -8    1.10    0.61
  -7  -6  -7  168.22    7.78
  -7  -6  -6   10.37    2.90
  -7  -6  -5  116.21    5.17
  -7  -6  -4   59.44    3.86
  -7  -6  -1  423.95   18.12
  -7  -6   0   16.16    0.72
  -7  -6   1   85.38    2.96
  -7  -6   2   19.54    2.30
  -7  -6   3 1576.09   33.35
  -7  -6   4   15.21    1.33
  -7  -6   5   36.97    1.46
  -7  -6   6    8.12    1.42
  -7  -6   7 1054.95   27.28
  -7  -6   8   13.03    0.87
  -7  -6   9   91.01    2.48
  -7  -6  10    6.10    0.99
  -7  -6  11  278.56    8.01
  -7  -6  12   26.73    1.34
  -7  -6  13   61.62    2.36
  -7  -6  14    4.80    1.31
  -7  -6  15   57.00    2.27
  -7  -6  16    0.50    1.11
  -7  -6  17   24.70    1.79
  -7  -6  18    8.58    1.41
  -7  -6  19   60.68    2.65
  -7  -6  20   23.52    2.13
  -7  -6  21   84.64    3.86
  -7  -6  22   12.18    2.09
  -7  -6  23    7.67    3.27
  -7  -6  24    6.71    2.49
  -7  -6  25   74.48    5.18
  -7  -6  27   -4.00    5.92
  -7  -5 -20   25.40   10.08
  -7  -5 -19    2.59    4.09
  -7  -5 -18  185.78   12.54
  -7  -5 -17   11.42    2.70
  -7  -5 -16   57.76    3.80
  -7  -5 -15    0.90    1.60
  -7  -5 -14  119.90    4.82
  -7  -5 -13   24.70    1.99
  -7  -5 -12   75.86    2.96
  -7  -5 -11   24.60    1.59
  -7  -5 -10   54.76    2.37
  -7  -5  -9    1.49    0.90
  -7  -5  -8  107.74    3.74
  -7  -5  -7   14.67    2.91
  -7  -5  -6   37.45    2.82
  -7  -5  -5    8.82    2.32
  -7  -5   0  161.29    9.14
  -7  -5   1    1.00    0.80
  -7  -5   2   85.56    2.22
  -7  -5   3   -2.10    0.81
  -7  -5   4  733.33   16.79
  -7  -5   5  103.23    3.66
  -7  -5   6  466.56   12.96
  -7  -5   7   90.44    3.23
  -7  -5   8  610.58   17.79
  -7  -5   9   -2.31    1.70
  -7  -5  10  606.64   20.20
  -7  -5  11   18.66    1.56
  -7  -5  12    0.79    0.50
  -7  -5  13    0.59    0.69
  -7  -5  14  111.94    3.17
  -7  -5  15    9.12    1.09
  -7  -5  16    6.30    1.41
  -7  -5  17    2.69    1.21
  -7  -5  18  113.21    3.83
  -7  -5  19    0.59    1.29
  -7  -5  20   22.00    2.44
  -7  -5  21    5.71    2.01
  -7  -5  22  106.92    5.17
  -7  -5  23    2.19    2.19
  -7  -5  24  117.51   10.41
  -7  -5  25   -0.10    3.03
  -7  -5  28   19.89    5.89
  -7  -4 -20    8.70    3.72
  -7  -4 -19   44.76    4.68
  -7  -4 -18    2.40    2.91
  -7  -4 -17   54.46    3.25
  -7  -4 -16   -1.00    2.50
  -7  -4 -15  218.15    9.16
  -7  -4 -14   -0.90    1.50
  -7  -4 -13    8.01    1.53
  -7  -4 -12   17.98    1.61
  -7  -4 -11  264.06    9.10
  -7  -4 -10  151.54    4.92
  -7  -4  -9   18.40    1.20
  -7  -4  -8   87.98    3.19
  -7  -4  -7  265.69    7.82
  -7  -4  -6    2.40    2.01
  -7  -4  -5   67.24    3.61
  -7  -4   0  372.49   11.19
  -7  -4   1  187.42    4.93
  -7  -4   2  307.30    9.12
  -7  -4   3 1035.55   27.03
  -7  -4   4  193.21    4.73
  -7  -4   5   28.30    1.70
  -7  -4   6   21.81    1.96
  -7  -4   7 1161.45   33.40
  -7  -4   8    7.90    1.69
  -7  -4   9   54.17    3.39
  -7  -4  10   27.14    2.50
  -7  -4  11  394.02   15.09
  -7  -4  12   -1.80    1.80
  -7  -4  13  188.51    4.67
  -7  -4  14   21.34    1.20
  -7  -4  15   49.14    1.96
  -7  -4  16    7.40    1.20
  -7  -4  17  196.00    5.88
  -7  -4  18   10.50    1.43
  -7  -4  19    6.20    1.59
  -7  -4  20    3.39    1.99
  -7  -4  21  279.56   11.04
  -7  -4  22   14.29    5.22
  -7  -4  23    1.30    2.39
  -7  -4  24    1.49    3.39
  -7  -4  25  101.81    5.85
  -7  -4  26    0.30    3.11
  -7  -4  28   -0.20    6.84
  -7  -3 -20    1.99    2.48
  -7  -3 -19   -3.88    2.88
  -7  -3 -18   72.25    4.25
  -7  -3 -17    0.71    1.51
  -7  -3 -16    4.08    1.78
  -7  -3 -15    7.18    1.50
  -7  -3 -14  186.87    5.74
  -7  -3 -13   30.03    2.08
  -7  -3 -12  189.34    6.33
  -7  -3 -11   62.57    2.69
  -7  -3 -10  139.00    4.24
  -7  -3  -9    7.51    0.99
  -7  -3  -8  288.32    8.15
  -7  -3  -7  122.10    5.08
  -7  -3  -6  115.99    4.95
  -7  -3   0  789.61   17.98
  -7  -3   1  100.80    2.81
  -7  -3   2  627.50   15.53
  -7  -3   3   44.36    1.86
  -7  -3   4  484.44   11.01
  -7  -3   5   69.39    3.33
  -7  -3   6 1072.56   32.10
  -7  -3   7    1.00    1.40
  -7  -3   8   72.08    3.06
  -7  -3   9   25.50    2.02
  -7  -3  10  487.53   17.22
  -7  -3  11   54.76    2.96
  -7  -3  12   16.08    2.17
  -7  -3  13   15.92    0.88
  -7  -3  14  524.87   13.75
  -7  -3  15   51.55    2.15
  -7  -3  16   90.63    3.24
  -7  -3  17   37.45    1.84
  -7  -3  18  206.78    7.19
  -7  -3  19    9.18    1.58
  -7  -3  20   99.80    4.40
  -7  -3  21   12.11    2.23
  -7  -3  22  120.34    8.56
  -7  -3  23   19.10    4.72
  -7  -3  24   64.00    5.60
  -7  -3  25    4.00    2.72
  -7  -3  26   17.98    3.82
  -7  -3  27   -4.28    4.68
  -7  -2 -19   72.93    6.32
  -7  -2 -18   -1.21    1.61
  -7  -2 -17   13.91    2.31
  -7  -2 -16    7.18    2.20
  -7  -2 -15   99.40    5.58
  -7  -2 -14   12.89    1.79
  -7  -2 -13    4.28    1.28
  -7  -2 -12   -0.40    1.10
  -7  -2 -11  469.59   15.60
  -7  -2 -10   25.50    1.52
  -7  -2  -9    4.00    0.88
  -7  -2  -8   52.56    2.03
  -7  -2  -7 1102.90   29.89
  -7  -2  -1  326.16    8.67
  -7  -2   0   23.23    0.96
  -7  -2   1    9.00    1.20
  -7  -2   2  173.19    5.00
  -7  -2   3  927.20   23.75
  -7  -2   4   13.18    1.02
  -7  -2   5   23.23    1.83
  -7  -2   6  132.71    7.14
  -7  -2   7  756.25   22.55
  -7  -2   8  104.04    3.67
  -7  -2   9  154.01    4.96
  -7  -2  10   50.84    2.57
  -7  -2  11  435.14   13.77
  -7  -2  12   20.79    0.91
  -7  -2  13  369.02   11.14
  -7  -2  14   88.55    3.39
  -7  -2  15  137.59    4.46
  -7  -2  16    6.20    1.39
  -7  -2  17  402.80   12.84
  -7  -2  18   55.35    2.53
  -7  -2  19    9.12    1.69
  -7  -2  20    1.80    1.61
  -7  -2  21  158.26    7.55
  -7  -2  22    8.12    3.59
  -7  -2  23    6.20    5.28
  -7  -2  24    2.10    2.29
  -7  -2  25   79.74    7.32
  -7  -2  26   -4.08    3.88
  -7  -2  27    0.59    5.47
  -7  -2  28   -2.99    5.61
  -7  -1 -19   -3.61    2.51
  -7  -1 -18   62.41    3.95
  -7  -1 -17   -0.50    1.70
  -7  -1 -16   22.37    1.80
  -7  -1 -15    3.61    1.60
  -7  -1 -14  191.82    7.20
  -7  -1 -13    3.31    1.09
  -7  -1 -12  237.16    8.62
  -7  -1 -11    6.10    1.09
  -7  -1 -10  403.61   16.88
  -7  -1  -9    9.30    1.22
  -7  -1  -8 1112.89   32.03
  -7  -1  -7   19.62    1.33
  -7  -1  -2   40.45    2.16
  -7  -1  -1  180.90    7.80
  -7  -1   0 1319.87   31.97
  -7  -1   1   45.70    1.49
  -7  -1   2  180.63    4.57
  -7  -1   3   23.72    2.05
  -7  -1   4  311.52    7.77
  -7  -1   5    7.90    1.29
  -7  -1   6  345.59   10.41
  -7  -1   7   25.10    2.00
  -7  -1   8  227.41    7.24
  -7  -1   9    1.99    1.49
  -7  -1  10  335.26   10.99
  -7  -1  11   38.19    1.61
  -7  -1  12   13.76    0.96
  -7  -1  13   84.27    2.94
  -7  -1  14  513.48   14.50
  -7  -1  15   16.48    1.62
  -7  -1  16   21.62    1.67
  -7  -1  17    8.18    1.72
  -7  -1  18  324.72   10.81
  -7  -1  19    6.10    1.98
  -7  -1  20   84.64    3.68
  -7  -1  21    6.00    3.72
  -7  -1  22   12.39    4.29
  -7  -1  23    2.19    2.99
  -7  -1  24   56.40    4.51
  -7  -1  25    3.10    3.20
  -7  -1  26   21.81    3.83
  -7  -1  27   -0.71    3.61
  -7  -1  28   43.69    8.86
  -7   0 -19   82.08    6.34
  -7   0 -18   -1.30    1.50
  -7   0 -17    8.41    1.51
  -7   0 -16    1.00    1.20
  -7   0 -15  121.88    4.86
  -7   0 -14   -0.79    1.00
  -7   0 -13   15.21    1.48
  -7   0 -12   -1.90    1.10
  -7   0 -11  927.20   29.23
  -7   0 -10   -3.61    1.41
  -7   0  -9  106.30    4.54
  -7   0  -8   -1.10    1.09
  -7   0  -7 1170.32   52.68
  -7   0  -3  702.25   25.97
  -7   0  -2   -0.90    0.80
  -7   0  -1  688.54   16.27
  -7   0   0    1.90    0.91
  -7   0   1  495.51   10.68
  -7   0   2    0.50    1.31
  -7   0   3  249.32    6.00
  -7   0   4    2.69    1.31
  -7   0   5    3.88    1.50
  -7   0   6   -1.80    1.10
  -7   0   7  301.72    9.03
  -7   0   8   -1.69    1.20
  -7   0   9  262.76    7.46
  -7   0  10   -3.10    0.99
  -7   0  11  757.90   21.47
  -7   0  12   -3.31    1.89
  -7   0  13  117.29    3.68
  -7   0  14   -1.39    1.09
  -7   0  15  446.48   13.95
  -7   0  16   -4.49    5.09
  -7   0  17  483.12   16.27
  -7   0  18   -2.10    1.71
  -7   0  19    5.20    2.19
  -7   0  20    1.10    2.20
  -7   0  21   47.61    3.59
  -7   0  22   -1.39    2.78
  -7   0  23    0.71    2.70
  -7   0  24   -1.39    2.29
  -7   0  25   66.91    5.56
  -7   0  26    3.39    2.91
  -7   0  27    1.21    3.21
  -7   1 -19   -0.50    2.22
  -7   1 -18   68.06    4.12
  -7   1 -17    1.00    1.50
  -7   1 -16   17.22    1.58
  -7   1 -15    2.40    0.99
  -7   1 -14  194.04    7.80
  -7   1 -13    3.50    1.08
  -7   1 -12  247.12    7.86
  -7   1 -11    5.20    1.78
  -7   1 -10  453.69   19.60
  -7   1  -9    5.20    1.60
  -7   1  -8 1158.04   49.68
  -7   1  -7   19.62    1.86
  -7   1  -3   81.72    3.44
  -7   1  -2   38.94    1.87
  -7   1  -1  147.62    4.62
  -7   1   0 1275.92   32.15
  -7   1   1   45.16    1.61
  -7   1   2  168.22    4.67
  -7   1   3   33.76    1.86
  -7   1   4  314.35    9.93
  -7   1   5    9.42    0.98
  -7   1   6  359.48   11.76
  -7   1   7   27.04    1.46
  -7   1   8  230.43    6.07
  -7   1   9    0.10    1.22
  -7   1  10  341.88    8.51
  -7   1  11   39.06    2.12
  -7   1  12    7.67    2.22
  -7   1  13   90.06    3.04
  -7   1  14  499.08   15.64
  -7   1  15   16.97    1.48
  -7   1  16   18.32    1.97
  -7   1  17   12.11    2.02
  -7   1  18  331.24   11.28
  -7   1  19   10.50    2.79
  -7   1  20   90.44    4.95
  -7   1  21   -1.10    2.39
  -7   1  22   17.72    2.53
  -7   1  23    2.10    3.02
  -7   1  24   57.00    8.46
  -7   1  25   -4.20    3.81
  -7   1  26   19.36    4.14
  -7   1  27   -5.52    3.10
  -7   1  28   34.46    4.34
  -7   2 -19   66.42    6.03
  -7   2 -18    6.92    2.58
  -7   2 -17   17.81    1.52
  -7   2 -16    4.49    1.10
  -7   2 -15   95.45    7.43
  -7   2 -14    9.99    2.09
  -7   2 -13    4.08    2.18
  -7   2 -12    0.79    1.19
  -7   2 -11  477.42   22.72
  -7   2 -10   26.83    2.80
  -7   2  -9   -0.30    4.72
  -7   2  -8   50.27    2.84
  -7   2  -7 1164.86   50.51
  -7   2  -4    0.59    1.19
  -7   2  -3  431.81   11.64
  -7   2  -2    7.62    1.10
  -7   2  -1  324.72    7.21
  -7   2   0   27.88    1.37
  -7   2   1   10.30    2.12
  -7   2   2  166.93    5.68
  -7   2   3  937.58   24.50
  -7   2   4   14.21    1.21
  -7   2   5   23.62    2.04
  -7   2   6  139.95    4.50
  -7   2   7  804.86   20.99
  -7   2   8  109.41    3.56
  -7   2   9  161.04    4.57
  -7   2  10   46.51    1.91
  -7   2  11  428.90   10.77
  -7   2  12   18.40    1.72
  -7   2  13  390.85   11.07
  -7   2  14   90.06    3.42
  -7   2  15  131.56    4.36
  -7   2  16    1.99    1.49
  -7   2  17  408.44   12.13
  -7   2  18   49.56    2.96
  -7   2  19   17.14    2.40
  -7   2  20   -4.41    2.81
  -7   2  21  149.08    7.08
  -7   2  22    8.53    2.92
  -7   2  23    6.71    2.80
  -7   2  24    5.90    3.01
  -7   2  25   62.09    5.83
  -7   2  26    3.10    3.41
  -7   2  27    1.69    2.60
  -7   2  28    4.49    4.28
  -7   3 -18   65.93    4.55
  -7   3 -17   -0.59    1.79
  -7   3 -16    1.69    2.11
  -7   3 -15    7.08    1.81
  -7   3 -14  182.52   13.24
  -7   3 -13   23.43    2.32
  -7   3 -12  195.72    9.51
  -7   3 -11   59.44    3.70
  -7   3  -9    3.69    1.31
  -7   3  -8  289.34   12.93
  -7   3  -4  343.36   12.23
  -7   3  -3    4.20    0.90
  -7   3  -2    0.30    0.90
  -7   3  -1   83.72    2.38
  -7   3   0  770.06   18.87
  -7   3   1   94.87    2.73
  -7   3   2  596.82   16.61
  -7   3   3   58.37    3.97
  -7   3   4  503.10   13.91
  -7   3   5   63.52    2.39
  -7   3   6 1153.28   31.24
  -7   3   7    1.90    1.21
  -7   3   8   67.73    2.80
  -7   3   9   27.98    1.80
  -7   3  10  511.66   13.12
  -7   3  11   51.41    2.01
  -7   3  12    9.61    1.18
  -7   3  13   16.56    1.63
  -7   3  14  507.15   15.76
  -7   3  15   55.20    2.53
  -7   3  16   94.67    3.89
  -7   3  17   37.33    2.32
  -7   3  18  209.67    7.53
  -7   3  19    5.11    2.08
  -7   3  20  100.20    5.21
  -7   3  21   15.29    3.21
  -7   3  22   96.24    5.89
  -7   3  23   10.11    2.61
  -7   3  24   64.32    4.81
  -7   3  25    1.00    4.30
  -7   3  26   21.44    5.28
  -7   3  27    9.92    5.42
  -7   3  28   50.13    5.66
  -7   4 -18    1.10    2.60
  -7   4 -17   51.27    6.44
  -7   4 -16   -3.10    2.50
  -7   4 -15  215.21   16.43
  -7   4 -14    2.79    1.50
  -7   4 -13   -1.10    1.91
  -7   4 -12   12.67    1.99
  -7   4 -11  266.34   14.04
  -7   4 -10  156.25    8.25
  -7   4  -9   16.56    2.36
  -7   4  -8   79.57    4.28
  -7   4  -5   66.59    2.77
  -7   4  -4    2.31    0.91
  -7   4  -3  240.25    7.75
  -7   4  -2   33.76    2.56
  -7   4  -1  541.49   13.50
  -7   4   0  373.26   10.05
  -7   4   1  192.38    4.44
  -7   4   2  320.77    8.60
  -7   4   3 1059.50   28.64
  -7   4   4  189.89    4.41
  -7   4   5   26.11    1.53
  -7   4   6   36.48    2.30
  -7   4   7 1229.20   32.96
  -7   4   8   11.29    1.61
  -7   4   9   55.35    2.53
  -7   4  10   26.32    1.85
  -7   4  11  408.44   11.32
  -7   4  12    4.08    1.62
  -7   4  13  194.32    6.13
  -7   4  14   21.72    1.68
  -7   4  15   46.65    2.60
  -7   4  16    6.20    1.99
  -7   4  17  203.63    7.71
  -7   4  18    1.59    2.09
  -7   4  19    6.50    2.40
  -7   4  20   -2.69    5.67
  -7   4  21  292.75   12.66
  -7   4  22   14.29    3.63
  -7   4  23   -0.71    3.01
  -7   4  24   -5.29    2.99
  -7   4  25   96.83    6.49
  -7   4  26    6.30    3.92
  -7   4  27    5.02    3.99
  -7   4  28    9.30    3.90
  -7   5 -17    8.53    3.62
  -7   5 -16   50.55    5.69
  -7   5 -15    1.00    2.50
  -7   5 -14  117.07   11.04
  -7   5 -13   17.39    2.17
  -7   5 -12   72.25    5.61
  -7   5 -10   63.52    3.83
  -7   5  -9   -0.20    1.31
  -7   5  -8  112.57    5.94
  -7   5  -5    3.20    0.89
  -7   5  -4  472.63   16.96
  -7   5  -3   37.45    1.84
  -7   5  -2  163.33    5.11
  -7   5  -1   83.36    2.37
  -7   5   0  186.05    5.18
  -7   5   1    2.40    1.21
  -7   5   2   88.17    3.19
  -7   5   3    0.00    1.00
  -7   5   4  736.04   16.82
  -7   5   5   92.74    2.70
  -7   5   6  439.74   11.32
  -7   5   7  103.23    3.25
  -7   5   8  600.74   17.65
  -7   5   9    2.10    1.39
  -7   5  10  560.27   15.62
  -7   5  11   19.80    1.69
  -7   5  12   -0.90    1.99
  -7   5  13    0.79    1.58
  -7   5  14  110.88    4.21
  -7   5  15    6.71    2.12
  -7   5  16    0.10    1.82
  -7   5  17   -2.50    2.21
  -7   5  18   98.41    4.96
  -7   5  19   -1.49    3.10
  -7   5  20   27.67    3.58
  -7   5  21    8.88    3.40
  -7   5  22  117.72    6.29
  -7   5  23    1.39    3.28
  -7   5  24   85.01    5.35
  -7   5  25   -4.80    3.99
  -7   5  26    4.28    3.39
  -7   5  27   15.13    4.12
  -7   5  28    6.00    4.02
  -7   6 -17   38.81    6.11
  -7   6 -16   19.01    3.31
  -7   6 -15  253.13   28.32
  -7   6 -14   10.30    2.89
  -7   6 -13    5.71    3.11
  -7   6 -11  250.91   12.36
  -7   6 -10    0.59    1.79
  -7   6  -9   39.56    3.14
  -7   6  -6    8.01    0.79
  -7   6  -5  104.04    4.90
  -7   6  -4   55.65    2.54
  -7   6  -3  176.09    6.10
  -7   6  -2   21.62    2.05
  -7   6  -1  409.66   10.93
  -7   6   0   18.92    1.39
  -7   6   1   80.46    2.51
  -7   6   2   23.72    2.24
  -7   6   3 1607.21   38.49
  -7   6   4   21.44    1.76
  -7   6   5   36.36    1.57
  -7   6   6    9.80    2.00
  -7   6   7 1071.25   31.42
  -7   6   8   14.59    1.53
  -7   6   9   80.28    3.05
  -7   6  10    6.50    1.99
  -7   6  11  280.23    8.70
  -7   6  12   27.88    2.43
  -7   6  13   58.22    2.90
  -7   6  14    4.49    1.70
  -7   6  15   54.76    2.96
  -7   6  16    4.80    1.71
  -7   6  17   30.91    3.34
  -7   6  18    5.02    2.42
  -7   6  19   65.77    4.54
  -7   6  20   30.36    3.42
  -7   6  21   84.46    5.51
  -7   6  22    1.00    3.60
  -7   6  23    3.39    3.39
  -7   6  24   13.32    4.53
  -7   6  25   82.45    6.54
  -7   6  26    6.71    4.82
  -7   6  27   17.89    5.33
  -7   7 -16   67.40    8.21
  -7   7 -15    0.71    1.81
  -7   7 -14   90.44   10.27
  -7   7 -13   74.82    6.05
  -7   7 -12  140.42    9.95
  -7   7 -11   12.32    3.02
  -7   7 -10   26.21    3.17
  -7   7  -9    3.50    2.58
  -7   7  -6   28.09    1.59
  -7   7  -5   16.08    1.60
  -7   7  -4  442.26   16.40
  -7   7  -3    1.49    1.20
  -7   7  -2   64.96    2.74
  -7   7  -1   38.69    1.74
  -7   7   0  681.73   24.54
  -7   7   1   29.16    1.84
  -7   7   2  422.30    8.63
  -7   7   3   12.89    1.22
  -7   7   4  712.89   15.49
  -7   7   5    1.21    1.30
  -7   7   6  262.12    5.50
  -7   7   7    4.71    1.39
  -7   7   8  320.41    7.88
  -7   7   9    4.49    2.08
  -7   7  10  392.83   11.10
  -7   7  11    1.10    1.70
  -7   7  12   78.32    3.19
  -7   7  13    3.80    1.91
  -7   7  14  161.54    5.59
  -7   7  15    3.61    2.51
  -7   7  16   35.40    2.86
  -7   7  17   10.18    3.00
  -7   7  18   91.20    6.11
  -7   7  19   43.16    3.68
  -7   7  20    0.90    3.10
  -7   7  21    2.40    3.32
  -7   7  22  130.42    7.54
  -7   7  23   48.30    5.14
  -7   7  24   40.58    3.82
  -7   7  25    3.50    3.70
  -7   7  26   11.29    4.70
  -7   7  27   19.36    5.02
  -7   8 -15  205.06   23.20
  -7   8 -14   61.62    9.58
  -7   8 -13    7.90    3.09
  -7   8 -12   24.80    2.89
  -7   8 -11  184.14    9.23
  -7   8 -10    2.10    2.29
  -7   8  -7  306.60   12.61
  -7   8  -6   35.52    2.03
  -7   8  -5  187.96    8.50
  -7   8  -4    4.08    1.49
  -7   8  -3  337.09   11.02
  -7   8  -2    2.99    0.90
  -7   8  -1  576.96   14.89
  -7   8   0   49.14    1.82
  -7   8   1   58.68    1.84
  -7   8   2   13.76    1.63
  -7   8   3  574.56   11.98
  -7   8   4   34.22    1.75
  -7   8   5   54.46    1.92
  -7   8   6   49.70    1.83
  -7   8   7  991.62   23.30
  -7   8   8   49.14    2.24
  -7   8   9   91.01    3.05
  -7   8  10   73.62    2.57
  -7   8  11  292.41    7.87
  -7   8  12    2.59    1.71
  -7   8  13   26.63    2.58
  -7   8  14    7.67    2.27
  -7   8  15  111.30    4.22
  -7   8  16    1.21    2.90
  -7   8  17    8.12    2.39
  -7   8  18   17.89    3.47
  -7   8  19   94.09    6.01
  -7   8  20   -0.20    3.12
  -7   8  21  139.95    7.81
  -7   8  22   24.50    4.26
  -7   8  23    0.59    2.99
  -7   8  24    6.60    3.08
  -7   8  25   51.27    5.73
  -7   8  26   -0.79    3.28
  -7   8  27    5.02    4.79
  -7   9 -13   36.24    4.45
  -7   9 -12  188.51   11.53
  -7   9 -11   -1.69    2.60
  -7   9  -7    1.00    0.80
  -7   9  -6   21.81    1.68
  -7   9  -5  264.39   13.98
  -7   9  -4  528.08   15.63
  -7   9  -3  135.02    4.18
  -7   9  -2   35.16    1.78
  -7   9  -1   27.77    1.48
  -7   9   0  341.14    7.76
  -7   9   1    8.18    1.49
  -7   9   2   30.58    1.55
  -7   9   3   10.82    1.51
  -7   9   4  433.47    9.58
  -7   9   5    7.40    1.31
  -7   9   6  292.41    6.84
  -7   9   7  223.80    5.68
  -7   9   8  196.28    5.04
  -7   9   9  107.12    3.31
  -7   9  10  537.78   14.38
  -7   9  11    6.40    1.62
  -7   9  12   44.89    3.08
  -7   9  13   12.89    2.01
  -7   9  14  362.14   15.99
  -7   9  15   -6.50    2.29
  -7   9  16   -1.30    2.90
  -7   9  17    5.81    2.41
  -7   9  18  140.19    7.10
  -7   9  19   32.15    3.74
  -7   9  20   24.11    3.63
  -7   9  21    5.38    3.99
  -7   9  22   76.74    5.78
  -7   9  23   45.02    4.56
  -7   9  24   26.01    5.20
  -7   9  25   -1.49    4.88
  -7   9  26   16.08    4.89
  -7  10 -12   17.14    3.97
  -7  10  -8   29.05    1.08
  -7  10  -7  154.75    7.46
  -7  10  -6  177.96    6.67
  -7  10  -5  139.00    5.19
  -7  10  -4    6.10    1.38
  -7  10  -3  290.36    8.86
  -7  10  -2  135.26    4.19
  -7  10  -1  196.28    5.88
  -7  10   0   62.25    2.05
  -7  10   1   48.86    1.82
  -7  10   2    2.59    1.19
  -7  10   3  318.27    7.49
  -7  10   4   -0.59    1.29
  -7  10   5    2.40    1.21
  -7  10   6   59.44    2.31
  -7  10   7  335.99    7.70
  -7  10   8    9.18    1.58
  -7  10   9   48.58    2.65
  -7  10  10   73.44    3.26
  -7  10  11  416.57   12.25
  -7  10  12    1.59    1.49
  -7  10  13  117.07    4.11
  -7  10  14    6.50    2.09
  -7  10  15  176.62    6.91
  -7  10  16   24.80    4.78
  -7  10  17  144.96    6.74
  -7  10  18   13.69    3.77
  -7  10  19   12.53    3.33
  -7  10  20   15.52    3.39
  -7  10  21   70.73    5.89
  -7  10  22   10.89    4.09
  -7  10  23    0.71    4.02
  -7  10  24    5.02    4.93
  -7  10  25   51.70    6.47
  -7  10  26    2.69    4.99
  -7  11  -8  249.96   12.96
  -7  11  -7   10.18    1.02
  -7  11  -6    1.69    1.09
  -7  11  -5   62.41    2.84
  -7  11  -4  284.26    9.44
  -7  11  -3   62.25    3.31
  -7  11  -2    2.31    1.31
  -7  11  -1    8.70    1.48
  -7  11   0  229.22    6.06
  -7  11   1   12.82    1.43
  -7  11   2    5.90    1.31
  -7  11   3    1.59    1.08
  -7  11   4   46.65    1.91
  -7  11   5   20.52    1.54
  -7  11   6  146.89    3.64
  -7  11   7   17.89    1.61
  -7  11   8   20.61    1.82
  -7  11   9   84.27    3.49
  -7  11  10  408.85   10.11
  -7  11  11    9.92    1.58
  -7  11  12   17.22    2.08
  -7  11  13   16.48    2.60
  -7  11  14  212.28   10.78
  -7  11  15   51.98    4.33
  -7  11  16  -10.82    3.22
  -7  11  17   -0.71    3.01
  -7  11  18  162.56    8.93
  -7  11  19   21.62    3.35
  -7  11  20   37.09    4.26
  -7  11  21    4.00    3.60
  -7  11  22   37.95    4.93
  -7  11  23   24.50    6.43
  -7  11  24   31.47    5.16
  -7  11  25   -1.90    3.39
  -7  12  -9    2.31    0.49
  -7  12  -8   68.72    2.82
  -7  12  -7  210.54    7.84
  -7  12  -6   78.15    3.54
  -7  12  -5  163.84    7.42
  -7  12  -4   -0.30    1.10
  -7  12  -3  142.32    4.53
  -7  12  -2  127.69    4.07
  -7  12  -1  121.00    3.74
  -7  12   0   28.84    1.72
  -7  12   1   40.32    1.65
  -7  12   2    4.08    1.21
  -7  12   3   25.60    1.62
  -7  12   4   10.89    1.52
  -7  12   5   61.15    2.35
  -7  12   6   29.05    1.94
  -7  12   7   35.05    1.89
  -7  12   8  196.56    4.77
  -7  12   9   39.06    2.25
  -7  12  10   14.52    1.98
  -7  12  11  169.52    5.99
  -7  12  12   90.44    4.76
  -7  12  14    5.29    2.81
  -7  12  15  144.00    7.68
  -7  12  16   20.88    3.93
  -7  12  17  157.75    7.79
  -7  12  18   -0.30    3.72
  -7  12  19    5.38    3.90
  -7  12  20   23.52    4.66
  -7  12  21   84.09    6.05
  -7  12  22    9.99    4.42
  -7  12  23   -0.59    3.48
  -7  12  24    3.61    4.22
  -7  12  25   52.71    8.57
  -7  13 -10   71.74    2.03
  -7  13  -9   23.04    1.06
  -7  13  -8  204.78    8.01
  -7  13  -7    8.82    1.31
  -7  13  -6    1.49    1.20
  -7  13  -5   15.21    1.79
  -7  13  -4  161.29    4.83
  -7  13  -3    9.30    1.52
  -7  13  -2   17.72    1.60
  -7  13  -1    5.11    1.72
  -7  13   0  217.86    5.31
  -7  13   1   69.89    2.34
  -7  13   2   32.26    1.93
  -7  13   3    9.00    1.62
  -7  13   4    6.50    1.48
  -7  13   5   58.83    2.30
  -7  13   6   42.38    2.08
  -7  13   7   32.04    2.04
  -7  13   8    1.49    1.78
  -7  13   9  100.20    4.60
  -7  13  10   38.44    2.36
  -7  13  11   32.04    2.72
  -7  13  13   81.00    5.94
  -7  13  14  324.36   16.57
  -7  13  15   32.60    6.17
  -7  13  16   -4.80    5.39
  -7  13  17   16.56    4.40
  -7  13  18  106.09    5.97
  -7  13  19   39.94    4.93
  -7  13  20   37.95    4.19
  -7  13  21    0.79    3.77
  -7  13  22   14.59    4.13
  -7  13  23   17.22    3.98
  -7  13  24   -0.20    4.53
  -7  14 -10   32.49    1.37
  -7  14  -9   39.56    1.51
  -7  14  -8    7.29    1.19
  -7  14  -7  169.00    7.54
  -7  14  -6    8.01    1.53
  -7  14  -5  145.68    5.31
  -7  14  -4   -0.40    1.69
  -7  14  -3   25.20    1.81
  -7  14  -2   14.82    1.62
  -7  14  -1   92.54    3.08
  -7  14   0    5.52    1.32
  -7  14   1   27.77    1.79
  -7  14   2  100.40    3.41
  -7  14   3  128.14    4.30
  -7  14   4  195.16    5.03
  -7  14   5   25.91    1.83
  -7  14   6    3.88    1.38
  -7  14   7  102.01    3.43
  -7  14   8  155.25    4.49
  -7  14   9    7.18    1.98
  -7  14  10   22.47    3.03
  -7  14  12   37.95    4.44
  -7  14  13   47.89    4.15
  -7  14  14   11.29    4.10
  -7  14  15  125.66    6.95
  -7  14  16   52.85    4.94
  -7  14  17  109.41    6.49
  -7  14  18   -0.40    3.59
  -7  14  19    5.81    3.81
  -7  14  20    8.41    4.52
  -7  14  21   58.83    6.44
  -7  14  22    3.69    3.19
  -7  14  23    4.08    4.20
  -7  15 -10   40.45    3.18
  -7  15  -9   14.82    1.23
  -7  15  -8  144.00    7.68
  -7  15  -7    1.30    1.21
  -7  15  -6    2.59    1.51
  -7  15  -5    8.41    1.51
  -7  15  -4  226.50    8.13
  -7  15  -3   12.18    2.79
  -7  15  -2   65.45    3.07
  -7  15  -1   13.69    1.92
  -7  15   0   96.04    3.33
  -7  15   1   40.45    2.16
  -7  15   2   39.44    2.14
  -7  15   3    0.59    1.99
  -7  15   4  276.89    7.32
  -7  15   5  180.63    5.38
  -7  15   6   36.84    2.55
  -7  15   7   35.05    2.13
  -7  15   8  139.71    5.91
  -7  15   9  104.45    4.91
  -7  15  11    2.89    2.69
  -7  15  12   36.48    3.26
  -7  15  13   40.58    4.20
  -7  15  14   93.51    6.58
  -7  15  15   39.44    4.52
  -7  15  16    0.30    4.32
  -7  15  17   32.95    5.28
  -7  15  18   82.45    6.54
  -7  15  19    9.30    3.11
  -7  15  20    7.08    4.68
  -7  15  21    2.19    4.08
  -7  15  22   20.61    5.36
  -7  15  23    5.52    7.71
  -7  16 -10  112.57   10.61
  -7  16  -9   15.60    2.53
  -7  16  -8   -0.10    1.52
  -7  16  -7   33.76    2.79
  -7  16  -6   31.25    2.68
  -7  16  -5   50.13    3.12
  -7  16  -4   -1.10    1.70
  -7  16  -3   59.29    2.93
  -7  16  -2   62.88    3.17
  -7  16  -1  149.82    5.39
  -7  16   0   -0.30    2.31
  -7  16   1   68.72    3.81
  -7  16   2  216.38    6.18
  -7  16   3  364.05   11.07
  -7  16   4  135.72    4.89
  -7  16   5    4.08    1.70
  -7  16   6   74.65    3.97
  -7  16   7  218.45    8.28
  -7  16   8  118.37    6.09
  -7  16   9   -6.71    4.61
  -7  16  10    8.82    2.79
  -7  16  11  129.28    6.59
  -7  16  12   47.06    3.98
  -7  16  13   15.52    5.99
  -7  16  14    2.10    4.00
  -7  16  15   34.93    4.85
  -7  16  16   46.51    5.05
  -7  16  17   40.83    4.22
  -7  16  18   -0.10    4.25
  -7  16  19    5.29    4.09
  -7  16  20   13.99    4.56
  -7  16  21   28.30    5.21
  -7  16  22    5.71    5.50
  -7  17  -9  108.78    6.88
  -7  17  -7   36.97    4.26
  -7  17  -6    3.39    1.69
  -7  17  -5   25.70    3.35
  -7  17  -4  107.12    7.25
  -7  17  -3   19.01    2.53
  -7  17  -2   40.45    2.80
  -7  17  -1   88.17    5.07
  -7  17   0  244.92   10.95
  -7  17   1  240.56   10.24
  -7  17   2   74.48    4.14
  -7  17   3   29.38    2.38
  -7  17   4  161.80    6.61
  -7  17   5  306.95   11.91
  -7  17   6  111.94    6.56
  -7  17   7   31.70    6.64
  -7  17   8   77.79    5.47
  -7  17   9   42.64    4.05
  -7  17  13   47.61    5.52
  -7  17  14   37.45    4.53
  -7  17  15   34.22    4.80
  -7  17  16    2.99    4.50
  -7  17  17   14.67    4.67
  -7  17  18   35.16    6.40
  -7  17  19    5.62    4.50
  -7  17  20   -6.50    3.52
  -7  17  21    8.53    6.48
  -7  18  -9    4.88    2.39
  -7  18  -6   54.91    3.85
  -7  18  -5   37.45    3.30
  -7  18  -4    3.69    1.80
  -7  18  -3    4.20    2.42
  -7  18  -2  110.25    5.46
  -7  18  -1  137.36    7.27
  -7  18   0   18.84    2.86
  -7  18   1    0.90    1.99
  -7  18   2  198.53    9.86
  -7  18   3  126.11    5.61
  -7  18   4  110.04    6.71
  -7  18   5   13.47    3.01
  -7  18   6  105.47    9.04
  -7  18   7  213.16    9.93
  -7  18   8   82.45    7.08
  -7  18  10   13.18    4.50
  -7  18  11   34.57    3.65
  -7  18  12   38.19    4.94
  -7  18  13   25.70    4.16
  -7  18  14   -2.40    3.19
  -7  18  15   26.94    4.36
  -7  18  16   23.04    3.84
  -7  18  17   30.80   11.77
  -7  18  18    3.31    5.50
  -7  18  19   24.40    4.15
  -7  18  20   30.91    6.89
  -7  19  -5   35.40    4.64
  -7  19  -4   38.44    4.46
  -7  19  -3   36.24    3.01
  -7  19  -2   17.14    3.39
  -7  19  -1   27.77    2.95
  -7  19   0   49.28    4.63
  -7  19   1  101.20    6.84
  -7  19   2   41.09    6.03
  -7  19   3    0.59    3.08
  -7  19   4   84.64    6.44
  -7  19   5  197.40   13.21
  -7  19   6   76.04    9.24
  -7  19   7   -2.31    3.31
  -7  19   8   30.14    5.38
  -7  19   9   81.54    8.67
  -7  19  10   87.42    8.98
  -7  19  11   46.65   11.75
  -7  19  13   -2.31    8.91
  -7  19  14   31.25    5.59
  -7  19  15   25.81    4.47
  -7  19  16    2.89    5.20
  -7  19  17   -5.81    3.62
  -7  19  18   44.49    8.00
  -7  20  -3   22.94    2.59
  -7  20  -2   31.58    3.15
  -7  20  -1   38.69    3.98
  -7  20   0   20.61    3.63
  -7  20   1    9.42    5.22
  -7  20   2   70.22    9.05
  -7  20   3   81.90   11.58
  -7  20   4   33.18    4.72
  -7  20   5    4.71    3.60
  -7  20   6   35.16    5.57
  -7  20   7   81.72    8.86
  -7  20   8   25.10    4.21
  -7  20   9   14.98    4.33
  -7  20  10    1.90    4.00
  -7  20  11   49.42    6.75
  -7  20  13   32.26    6.02
  -7  20  14    3.10    4.61
  -7  20  15   -2.10    3.92
  -7  20  16   69.56    6.67
  -7  20  17   12.32    7.02
  -7  21  -3   23.62    7.48
  -7  21  -1   17.47    6.35
  -7  21   0   84.46    9.74
  -7  21   1   85.19   11.81
  -7  21   2    6.60    6.01
  -7  21   5   19.89    4.37
  -7  21   6   62.73    5.39
  -7  21  10   75.86    5.75
  -7  21  11   29.38    5.75
  -7  21  12    6.20    4.48
  -7  21  13    7.29    6.32
  -7  21  14   27.67    5.68
  -7  21  15   51.12    7.72
  -7  22  -3   47.06   11.39
  -7  22  -2   61.94   10.23
  -7  22   0   18.23    6.92
  -7  22   3   45.29    8.75
  -7  22   4   36.84   75.51
  -7  22   5    4.41    6.22
  -7  22   6   31.25    5.70
  -7  22   7   52.56    7.25
  -7  22   8   30.36    9.15
  -7  22   9   10.50    8.88
  -7  22  10   -4.88    8.57
  -7  22  11   31.02    9.91
  -7  22  12   45.43    6.74
  -7  22  13    8.70    4.72
  -7  23  -3   58.37    9.32
  -7  23  -2    5.20    6.98
  -7  23   0   77.62   10.75
  -7  23   1   33.64   15.43
  -7  23   4   23.52    7.76
  -7  23   5   32.38    8.65
  -7  23   6    7.08    3.88
  -7  23   7    0.30    4.72
  -7  23   8   20.07    4.84
  -7  23   9   25.00    7.00
  -7  23  11   56.25   13.05
  -7  24   1   18.84    8.77
  -7  24   2   18.32    8.90
  -7  24   3    9.12   10.39
  -7  24   6   19.80   10.77
  -6 -24  -4    0.50    2.51
  -6 -24  -3    5.90    2.82
  -6 -24  -2   24.01    3.33
  -6 -24  -1   79.57    6.07
  -6 -24   0   16.00    4.00
  -6 -24   1   -1.39    2.29
  -6 -24   2    7.40    3.70
  -6 -24   3   18.06    3.65
  -6 -24   4   26.01    8.98
  -6 -24   5   12.82    5.01
  -6 -24   6   -1.69    4.39
  -6 -24   7   34.46   47.43
  -6 -24   8   19.71    4.71
  -6 -23  -7   36.60    3.75
  -6 -23  -6   -0.30    2.21
  -6 -23  -5   13.10    2.68
  -6 -23  -4  101.00    5.63
  -6 -23  -3   38.44    4.34
  -6 -23  -2   51.84    4.61
  -6 -23  -1   11.29    4.37
  -6 -23   0    4.88    4.77
  -6 -23   1   53.88    7.05
  -6 -23   2   53.14    5.54
  -6 -23   3    5.29    2.71
  -6 -23   4    2.79    2.61
  -6 -23   5   10.63    2.67
  -6 -23   6   56.55    4.81
  -6 -23  11   29.27    5.73
  -6 -23  12   22.00    8.16
  -6 -22  -9    3.61    6.61
  -6 -22  -8    8.58    3.40
  -6 -22  -7   49.98    3.82
  -6 -22  -6   47.75    3.73
  -6 -22  -5  111.30    8.23
  -6 -22  -4   15.13    3.27
  -6 -22  -3    4.08    2.99
  -6 -22  -2  111.51    6.34
  -6 -22  -1   28.94    3.55
  -6 -22   0   22.75    3.24
  -6 -22   1   59.29    5.08
  -6 -22   2   56.70    5.12
  -6 -22   3   48.30  113.84
  -6 -22   4   30.36    3.31
  -6 -22   5   25.00    3.30
  -6 -22   6    1.30    2.80
  -6 -22   7   40.32    5.97
  -6 -22  13   57.76    7.60
  -6 -22  14    3.10    3.80
  -6 -21 -11   50.27    7.23
  -6 -21 -10   -0.71    6.92
  -6 -21  -9   10.63    3.72
  -6 -21  -8   48.86    4.19
  -6 -21  -7   60.84    4.84
  -6 -21  -6   -1.69    2.70
  -6 -21  -5   14.36    3.41
  -6 -21  -4   26.01    2.65
  -6 -21  -3  133.17    7.39
  -6 -21  -2  108.37    5.20
  -6 -21  -1   -1.90    3.81
  -6 -21   0    5.71    5.40
  -6 -21   1   69.06    5.65
  -6 -21   2  121.44    7.93
  -6 -21   3    2.40    4.40
  -6 -21   4    6.00    3.82
  -6 -21   5   86.12    7.61
  -6 -21   6   79.39    6.06
  -6 -21   7   48.58    5.30
  -6 -21  11   96.83    7.87
  -6 -21  12   56.10    5.84
  -6 -21  13    0.59    3.97
  -6 -21  14   27.25    5.74
  -6 -21  15   27.46    5.03
  -6 -21  16   57.00    7.85
  -6 -20 -13   10.69    8.31
  -6 -20 -12    3.20    4.40
  -6 -20 -11   10.82    8.42
  -6 -20 -10   34.22    3.28
  -6 -20  -9    9.30    4.39
  -6 -20  -8   16.00    2.80
  -6 -20  -7   20.52    2.54
  -6 -20  -6   91.39    5.74
  -6 -20  -5   16.97    2.88
  -6 -20  -4   38.56    2.36
  -6 -20  -3    9.92    2.33
  -6 -20  -2   33.76    2.79
  -6 -20  -1   63.68    3.99
  -6 -20   0   95.45    5.08
  -6 -20   1  125.89    6.28
  -6 -20   2   35.64    3.46
  -6 -20   3   78.32    5.49
  -6 -20   4   78.15    5.83
  -6 -20   5   76.04    5.41
  -6 -20   6   -0.10    2.43
  -6 -20  10   31.25    3.91
  -6 -20  11    6.81    2.71
  -6 -20  12   39.19    4.26
  -6 -20  13   72.76    7.68
  -6 -20  14   37.09    4.87
  -6 -20  15   -1.21    4.62
  -6 -20  16   39.31    7.40
  -6 -20  17   93.12   14.47
  -6 -19 -14   18.66    7.86
  -6 -19 -13    6.40    5.62
  -6 -19 -12   67.57   12.99
  -6 -19 -11   82.08    5.25
  -6 -19 -10   18.49    3.53
  -6 -19  -9    6.10    2.82
  -6 -19  -8   75.17    4.34
  -6 -19  -7   91.97    4.99
  -6 -19  -6    1.49    1.68
  -6 -19  -5   -0.79    1.50
  -6 -19  -4    7.67    1.77
  -6 -19  -3  123.21    5.11
  -6 -19  -2   29.05    2.16
  -6 -19  -1    4.71    1.69
  -6 -19   0    3.31    1.71
  -6 -19   1  135.96    6.30
  -6 -19   2  138.30    6.82
  -6 -19   3    6.00    2.11
  -6 -19   4   18.49    2.41
  -6 -19   5  107.54    5.18
  -6 -19   6  159.52    7.83
  -6 -19   7   53.14   11.23
  -6 -19   8   -0.30    4.02
  -6 -19   9   23.14    2.12
  -6 -19  10   55.35    2.83
  -6 -19  11   79.03    3.56
  -6 -19  12   28.41    2.66
  -6 -19  13   -0.20    2.11
  -6 -19  14    8.29    2.71
  -6 -19  15   66.26    5.37
  -6 -19  16   22.66    3.71
  -6 -19  17   -0.20    2.52
  -6 -19  18    5.38    3.11
  -6 -19  19   27.04    4.47
  -6 -18 -15   61.78   11.48
  -6 -18 -14   72.59    7.33
  -6 -18 -13   22.00    6.75
  -6 -18 -12   11.49    2.58
  -6 -18 -11   69.72    4.68
  -6 -18 -10   62.73    3.96
  -6 -18  -9   68.06    4.29
  -6 -18  -8   10.63    2.02
  -6 -18  -7   17.31    1.83
  -6 -18  -6   95.26    3.90
  -6 -18  -5   46.65    2.46
  -6 -18  -4  127.69    5.42
  -6 -18  -3    0.20    1.71
  -6 -18  -2   70.56    4.20
  -6 -18  -1   84.64    3.68
  -6 -18   0   51.84    3.17
  -6 -18   1   -1.00    2.30
  -6 -18   2   45.97    2.85
  -6 -18   3  158.51   11.08
  -6 -18   4   73.27    5.48
  -6 -18   5   34.22    2.57
  -6 -18   6   75.52    7.82
  -6 -18   7   84.27    9.91
  -6 -18   8  253.45    9.23
  -6 -18   9   51.27    2.86
  -6 -18  10    4.88    2.61
  -6 -18  11    8.53    1.93
  -6 -18  12   29.92    2.95
  -6 -18  13   13.03    1.88
  -6 -18  14   16.00    2.08
  -6 -18  15    4.71    3.30
  -6 -18  16   35.40    3.45
  -6 -18  17    7.90    3.71
  -6 -18  18    4.41    3.19
  -6 -18  19   -3.39    5.00
  -6 -18  20   27.77    4.95
  -6 -17 -16   53.44   10.97
  -6 -17 -15   51.12    8.58
  -6 -17 -14   18.23    6.23
  -6 -17 -13   39.94    3.67
  -6 -17 -12  199.94   13.57
  -6 -17 -11   72.42   12.25
  -6 -17 -10    7.18    1.82
  -6 -17  -9    9.61    1.80
  -6 -17  -8  120.56    5.27
  -6 -17  -7   60.53    3.11
  -6 -17  -6    8.70    1.71
  -6 -17  -5   15.13    1.71
  -6 -17  -4   45.02    2.42
  -6 -17  -3  230.13    7.59
  -6 -17  -2    7.40    1.52
  -6 -17  -1   27.67    1.89
  -6 -17   0  243.05    8.11
  -6 -17   1  308.35   10.18
  -6 -17   2  199.66    7.07
  -6 -17   3    9.30    1.89
  -6 -17   4   13.03    1.73
  -6 -17   5  385.73   18.07
  -6 -17   6  135.26    8.37
  -6 -17   7   65.29    2.59
  -6 -17   8    5.62    1.42
  -6 -17   9  149.82   16.16
  -6 -17  10   48.16    2.78
  -6 -17  11   83.17    4.01
  -6 -17  12   -2.19    1.89
  -6 -17  13    5.62    1.99
  -6 -17  14   16.16    3.70
  -6 -17  15   23.81    2.73
  -6 -17  16   22.94    3.45
  -6 -17  17    3.39    2.50
  -6 -17  18    1.99    4.40
  -6 -17  19   48.02    5.27
  -6 -17  20   -5.20    4.38
  -6 -17  21    4.88    5.39
  -6 -16 -17    7.08    7.98
  -6 -16 -16   20.16    6.38
  -6 -16 -15   33.06    7.93
  -6 -16 -14   81.72   10.49
  -6 -16 -13   44.76    5.75
  -6 -16 -12    5.20    4.29
  -6 -16 -11   40.45    2.54
  -6 -16 -10   88.92    6.04
  -6 -16  -9  122.77    6.20
  -6 -16  -8    5.71    3.01
  -6 -16  -7   18.84    3.30
  -6 -16  -6   75.69    3.48
  -6 -16  -5   85.38    3.14
  -6 -16  -4   26.11    2.04
  -6 -16  -3   -0.40    1.30
  -6 -16  -2  154.50    4.47
  -6 -16  -1  190.16    7.17
  -6 -16   0   62.88    2.85
  -6 -16   1    0.20    1.61
  -6 -16   2  209.38    7.24
  -6 -16   3  392.44   10.70
  -6 -16   4  226.20    7.82
  -6 -16   5   88.55    3.76
  -6 -16   6   83.36    3.65
  -6 -16   7   57.61    2.13
  -6 -16   8  162.82    5.87
  -6 -16   9    9.18    1.82
  -6 -16  10   22.37    2.08
  -6 -16  11    6.71    1.92
  -6 -16  12  182.79    6.76
  -6 -16  13   22.75    2.29
  -6 -16  14   11.22    2.81
  -6 -16  15   -4.58    2.01
  -6 -16  16   36.24    3.85
  -6 -16  17   15.13    4.28
  -6 -16  18   36.24    5.06
  -6 -16  19   -6.10    5.19
  -6 -16  20   -1.39    5.78
  -6 -16  21   -9.30    5.98
  -6 -16  22   30.03   15.23
  -6 -15 -18   -1.49    6.47
  -6 -15 -17   66.10    9.76
  -6 -15 -16    8.29    6.51
  -6 -15 -15   13.47    8.00
  -6 -15 -14    7.90    6.18
  -6 -15 -13  112.78    8.92
  -6 -15 -12   53.88    4.70
  -6 -15 -11   24.21    3.94
  -6 -15 -10   27.77    2.63
  -6 -15  -9   92.35    4.04
  -6 -15  -8  119.90    3.94
  -6 -15  -7  101.20    3.62
  -6 -15  -6   42.25    2.34
  -6 -15  -5   32.72    2.06
  -6 -15  -4   22.37    1.70
  -6 -15  -3  271.92    6.93
  -6 -15  -2   63.68    2.39
  -6 -15  -1   -0.30    1.00
  -6 -15   0   54.32    2.36
  -6 -15   1  301.72    8.69
  -6 -15   2  156.50    4.50
  -6 -15   3    6.30    1.41
  -6 -15   4   55.50    2.53
  -6 -15   5  146.65    4.84
  -6 -15   6   94.67    2.72
  -6 -15   7   22.47    1.80
  -6 -15   8   -0.90    1.50
  -6 -15   9  146.89    5.82
  -6 -15  10   21.62    2.14
  -6 -15  11   56.55    2.56
  -6 -15  12   22.56    3.99
  -6 -15  13   58.98    5.99
  -6 -15  14   31.14    3.35
  -6 -15  15  113.42    6.60
  -6 -15  16    3.69    2.38
  -6 -15  17    1.00    2.50
  -6 -15  18   16.32    2.99
  -6 -15  19  105.27    7.80
  -6 -15  20    1.00    4.30
  -6 -15  21   37.95    6.04
  -6 -15  22    7.62    4.03
  -6 -15  23   21.34    4.44
  -6 -14 -19    6.00    5.98
  -6 -14 -18   30.03   10.85
  -6 -14 -17   -5.62    8.72
  -6 -14 -16   21.62    5.77
  -6 -14 -15    6.40    4.20
  -6 -14 -14  110.88    9.27
  -6 -14 -13   22.56    3.04
  -6 -14 -12   17.31    3.41
  -6 -14 -11    2.19    1.89
  -6 -14 -10  134.56    6.96
  -6 -14  -9  204.20    6.57
  -6 -14  -8   -0.90    1.20
  -6 -14  -7   26.21    1.74
  -6 -14  -6  278.89    7.35
  -6 -14  -5   12.60    1.28
  -6 -14  -4  117.51    3.25
  -6 -14  -3    0.30    1.41
  -6 -14  -2   99.20    2.99
  -6 -14  -1  161.04    4.31
  -6 -14   0  100.80    2.81
  -6 -14   1    3.10    1.20
  -6 -14   2   17.31    1.58
  -6 -14   3  201.64    6.82
  -6 -14   4  115.78    3.66
  -6 -14   5   52.13    2.17
  -6 -14   6    3.61    1.10
  -6 -14   7    1.90    0.91
  -6 -14   8  139.24    4.48
  -6 -14   9   70.90    3.03
  -6 -14  10   21.72    2.52
  -6 -14  11   19.36    2.20
  -6 -14  12  350.06   14.22
  -6 -14  13  129.50    6.37
  -6 -14  14   20.16    2.87
  -6 -14  15    0.20    2.92
  -6 -14  16  162.05    8.15
  -6 -14  17   49.28    3.93
  -6 -14  18  110.25    6.30
  -6 -14  19   -0.90    2.81
  -6 -14  20   33.87    5.94
  -6 -14  21   11.02    4.38
  -6 -14  22  101.40   63.44
  -6 -14  23   13.62    8.12
  -6 -14  24   10.63    6.32
  -6 -13 -19   11.97    6.99
  -6 -13 -18   -1.80    5.79
  -6 -13 -17   25.60    5.36
  -6 -13 -16   13.47    3.52
  -6 -13 -15   16.32    4.77
  -6 -13 -14    2.79    4.38
  -6 -13 -13  113.00    6.17
  -6 -13 -12   20.43    3.44
  -6 -13 -11   32.49    3.08
  -6 -13 -10   34.57    2.59
  -6 -13  -9   51.98    3.46
  -6 -13  -8   25.20    1.71
  -6 -13  -7  319.34    8.58
  -6 -13  -6   35.76    1.79
  -6 -13  -5    9.92    1.20
  -6 -13  -4   18.66    1.21
  -6 -13  -3  139.24    3.54
  -6 -13  -2  104.86    3.48
  -6 -13  -1   34.11    1.52
  -6 -13   0   36.48    1.81
  -6 -13   1  271.92    7.92
  -6 -13   2   52.71    2.18
  -6 -13   3  216.09    5.88
  -6 -13   4    9.92    1.58
  -6 -13   5   11.29    2.02
  -6 -13   6   95.26    3.12
  -6 -13   7  167.70    5.70
  -6 -13   8   54.32    2.36
  -6 -13   9   75.69    3.83
  -6 -13  10  109.20    4.60
  -6 -13  11  193.77    7.52
  -6 -13  12   11.42    2.10
  -6 -13  13  157.75    7.28
  -6 -13  14   70.56    4.03
  -6 -13  15  399.20   16.38
  -6 -13  16   72.42    6.30
  -6 -13  17   -0.30    2.82
  -6 -13  18   26.32    3.49
  -6 -13  19  126.34    8.32
  -6 -13  21   13.76   14.47
  -6 -13  22   -4.80   13.49
  -6 -13  23   51.84   16.27
  -6 -13  24   31.47   40.62
  -6 -12 -20   19.18    6.48
  -6 -12 -19   22.47    5.88
  -6 -12 -18   33.18    4.95
  -6 -12 -17    5.11    3.71
  -6 -12 -16   27.35    5.86
  -6 -12 -15   -1.59    4.89
  -6 -12 -14   32.26    3.29
  -6 -12 -13    1.10    1.99
  -6 -12 -12   -0.90    1.99
  -6 -12 -11    7.67    1.72
  -6 -12 -10   73.44    4.11
  -6 -12  -9   16.89    2.47
  -6 -12  -8   71.74    2.37
  -6 -12  -7   22.56    1.43
  -6 -12  -6  193.21    5.00
  -6 -12  -5   73.10    2.39
  -6 -12  -4   56.10    1.95
  -6 -12  -3    0.50    0.91
  -6 -12  -2  295.84    6.54
  -6 -12  -1   72.42    2.21
  -6 -12   0  216.97    5.01
  -6 -12   1    0.71    1.11
  -6 -12   2    6.40    1.21
  -6 -12   3   33.29    1.62
  -6 -12   4  282.24    9.74
  -6 -12   5    3.61    0.61
  -6 -12   6  110.88    3.16
  -6 -12   7  141.37    5.23
  -6 -12   8  288.66   15.97
  -6 -12   9  223.50   10.76
  -6 -12  10   89.68    4.36
  -6 -12  11    3.61    1.60
  -6 -12  12  541.96   18.16
  -6 -12  13  117.51    5.20
  -6 -12  14   50.55    3.84
  -6 -12  15   -1.90    3.62
  -6 -12  16  323.28   13.66
  -6 -12  17   48.86    3.77
  -6 -12  18  165.12    9.25
  -6 -12  19   -3.31    2.91
  -6 -12  20   25.50    4.14
  -6 -12  21   32.38    6.37
  -6 -12  22   88.74    8.29
  -6 -12  23   12.67    5.91
  -6 -12  24   21.34   14.78
  -6 -12  25  -13.03    6.50
  -6 -11 -21   82.26   10.52
  -6 -11 -20   30.14    8.89
  -6 -11 -19   12.89    5.60
  -6 -11 -18   19.27   12.73
  -6 -11 -17   82.45    7.63
  -6 -11 -16   14.29    5.22
  -6 -11 -15    4.28    1.70
  -6 -11 -14    0.79    1.50
  -6 -11 -13   26.83    2.69
  -6 -11 -12   10.63    1.70
  -6 -11 -11   11.09    1.80
  -6 -11 -10    8.88    2.09
  -6 -11  -9   43.96    3.58
  -6 -11  -8   24.21    1.97
  -6 -11  -7  220.23    7.12
  -6 -11  -6    1.69    0.91
  -6 -11  -5    0.90    1.20
  -6 -11  -4  158.26    4.78
  -6 -11  -3  421.07   10.26
  -6 -11  -2  107.95    2.91
  -6 -11  -1    3.10    0.92
  -6 -11   0    0.40    1.00
  -6 -11   1  150.31    4.41
  -6 -11   2   40.96    1.66
  -6 -11   3   22.47    1.52
  -6 -11   4   -1.21    1.30
  -6 -11   5   75.34    2.26
  -6 -11   6   13.32    1.68
  -6 -11   7  263.74   12.99
  -6 -11   8   39.06    4.12
  -6 -11   9  129.05    5.68
  -6 -11  10   39.82    2.15
  -6 -11  11  779.53   34.62
  -6 -11  12   11.83    3.10
  -6 -11  13  161.29    6.10
  -6 -11  14  100.80    4.82
  -6 -11  15  470.46   13.88
  -6 -11  16   25.30    2.72
  -6 -11  17    6.10    1.78
  -6 -11  18   22.28    2.27
  -6 -11  19  160.53    9.88
  -6 -11  20   18.84    5.03
  -6 -11  21   10.18    3.76
  -6 -11  22   10.50    6.67
  -6 -11  23   92.74   10.59
  -6 -11  24    8.41    7.48
  -6 -11  25   22.00    6.57
  -6 -10 -21   -7.08    5.59
  -6 -10 -20   20.88    5.58
  -6 -10 -19   59.60   11.27
  -6 -10 -18   46.65    5.33
  -6 -10 -17   -0.40    2.89
  -6 -10 -16   32.26    3.07
  -6 -10 -15   33.87    2.79
  -6 -10 -14   69.89    4.01
  -6 -10 -13    3.39    1.40
  -6 -10 -12   20.16    1.62
  -6 -10 -11   74.65    3.97
  -6 -10 -10  211.99    8.74
  -6 -10  -9   11.49    1.49
  -6 -10  -8   76.74    3.33
  -6 -10  -7   59.14    2.92
  -6 -10  -6  115.35    3.22
  -6 -10  -5  101.40    2.82
  -6 -10  -4   77.79    2.12
  -6 -10  -3    6.00    0.69
  -6 -10  -2  422.30    9.86
  -6 -10  -1  104.86    2.46
  -6 -10   0  306.95    7.71
  -6 -10   1   16.56    0.98
  -6 -10   2  146.89    3.88
  -6 -10   3   12.39    1.41
  -6 -10   4  351.19    9.74
  -6 -10   5   -1.90    1.90
  -6 -10   6   14.98    1.63
  -6 -10   7   69.22    3.83
  -6 -10   8  347.82   11.94
  -6 -10   9   -1.00    1.60
  -6 -10  10   53.14    2.33
  -6 -10  11   44.76    1.87
  -6 -10  12  668.74   20.69
  -6 -10  13    3.61    1.41
  -6 -10  14  107.74    3.74
  -6 -10  15   13.99    1.80
  -6 -10  16  208.80    6.36
  -6 -10  17   69.22    3.33
  -6 -10  18  235.01    8.58
  -6 -10  19    1.21    1.80
  -6 -10  20   17.72    2.86
  -6 -10  21   30.25    3.96
  -6 -10  22   90.63    8.76
  -6 -10  23   14.67    6.36
  -6 -10  24   11.49    5.97
  -6 -10  25   14.98    3.87
  -6 -10  26   50.27    8.37
  -6  -9 -22   14.59    5.73
  -6  -9 -21   62.09    7.41
  -6  -9 -20   18.23    4.18
  -6  -9 -19    2.99    3.18
  -6  -9 -18    6.20    4.98
  -6  -9 -17  207.07   12.09
  -6  -9 -16  105.88    6.79
  -6  -9 -15   12.39    2.11
  -6  -9 -14    2.10    1.60
  -6  -9 -13  171.87    8.13
  -6  -9 -12    2.31    2.01
  -6  -9 -11   83.17    2.92
  -6  -9 -10  211.70    8.15
  -6  -9  -9   33.99    2.57
  -6  -9  -8   19.54    2.21
  -6  -9  -7  251.86    7.93
  -6  -9  -6    4.20    0.82
  -6  -9  -5   64.64    1.93
  -6  -9  -4   37.58    1.23
  -6  -9  -3  445.63    9.29
  -6  -9  -2   69.39    2.17
  -6  -9  -1   12.89    0.93
  -6  -9   0    8.82    0.89
  -6  -9   1  264.71    6.51
  -6  -9   2   33.18    1.84
  -6  -9   3    1.39    1.20
  -6  -9   4   74.82    2.77
  -6  -9   5  515.29   15.89
  -6  -9   6   68.23    3.14
  -6  -9   7  114.70    4.28
  -6  -9   8   91.78    3.45
  -6  -9   9  218.45    7.39
  -6  -9  10  121.44    4.41
  -6  -9  11  359.86    9.86
  -6  -9  12    2.79    2.00
  -6  -9  13   74.30    3.10
  -6  -9  14   11.70    1.78
  -6  -9  15  265.04   11.07
  -6  -9  16   -1.99    1.80
  -6  -9  17    4.80    1.49
  -6  -9  18   57.91    3.35
  -6  -9  19  217.56    7.67
  -6  -9  20   62.73    3.80
  -6  -9  21    7.29    2.81
  -6  -9  22    3.39    3.50
  -6  -9  23   55.50    5.36
  -6  -9  24   22.18    3.49
  -6  -9  25   27.25    2.82
  -6  -9  26    5.62    5.69
  -6  -8 -22   10.37    5.80
  -6  -8 -21   15.60    7.58
  -6  -8 -20   77.62    7.40
  -6  -8 -19   13.99    4.86
  -6  -8 -18  162.82   10.21
  -6  -8 -17   28.62    3.00
  -6  -8 -16   38.07    4.69
  -6  -8 -15   42.12    3.24
  -6  -8 -14  254.40    8.29
  -6  -8 -13    1.10    1.09
  -6  -8 -12    0.71    1.21
  -6  -8 -11   40.96    2.30
  -6  -8 -10  228.92    6.96
  -6  -8  -9   82.26    3.63
  -6  -8  -8   13.62    2.58
  -6  -8  -7   56.25    2.85
  -6  -8  -6  667.19   16.53
  -6  -8  -5    2.79    0.60
  -6  -8  -4  182.79    4.06
  -6  -8  -3    6.50    0.92
  -6  -8  -2  639.08   13.65
  -6  -8  -1   42.25    1.17
  -6  -8   0  266.34    6.20
  -6  -8   1   20.16    0.99
  -6  -8   2  390.06   10.66
  -6  -8   3   15.68    0.79
  -6  -8   4  600.74   19.61
  -6  -8   5   16.73    1.72
  -6  -8   6  244.92    6.89
  -6  -8   7   13.40    1.17
  -6  -8   8  857.90   19.33
  -6  -8   9    2.89    1.09
  -6  -8  10   88.74    2.64
  -6  -8  11   12.32    1.40
  -6  -8  12  101.61    3.43
  -6  -8  13   13.03    1.52
  -6  -8  14   57.46    2.43
  -6  -8  15    1.00    1.20
  -6  -8  16   33.76    1.98
  -6  -8  17   52.71    2.90
  -6  -8  18   52.85    3.05
  -6  -8  19   21.81    2.43
  -6  -8  20   77.26    4.04
  -6  -8  21   43.69    2.64
  -6  -8  22  153.02    6.68
  -6  -8  23   22.09    4.04
  -6  -8  24    4.80    3.81
  -6  -8  25   16.89    6.33
  -6  -8  26   36.00    5.76
  -6  -8  27    0.79    5.27
  -6  -7 -22    1.80    4.90
  -6  -7 -21   55.06    8.90
  -6  -7 -20   18.84    4.08
  -6  -7 -19   -0.20    3.52
  -6  -7 -18    3.80    2.81
  -6  -7 -17  219.63   10.08
  -6  -7 -16   25.91    2.34
  -6  -7 -15  117.51    5.20
  -6  -7 -14    8.53    1.52
  -6  -7 -13  270.60    9.54
  -6  -7 -12    1.00    1.20
  -6  -7 -11  271.26    8.56
  -6  -7 -10   14.82    3.70
  -6  -7  -9  113.42    3.83
  -6  -7  -8    8.70    0.89
  -6  -7  -7  424.77   11.95
  -6  -7  -6   -0.79    0.69
  -6  -7  -5   48.16    1.67
  -6  -7  -4    7.51    0.49
  -6  -7  -3 1166.22   27.32
  -6  -7  -2   -0.20    0.50
  -6  -7  -1    2.19    0.50
  -6  -7   0    5.90    0.92
  -6  -7   1  828.29   28.20
  -6  -7   2   13.69    0.81
  -6  -7   3   27.77    0.95
  -6  -7   4   37.70    1.60
  -6  -7   5  940.04   24.53
  -6  -7   6   13.76    0.96
  -6  -7   7  273.24    6.28
  -6  -7   8   19.71    1.33
  -6  -7   9  379.86    9.74
  -6  -7  10   49.14    1.68
  -6  -7  11  112.15    3.60
  -6  -7  12   -3.31    1.60
  -6  -7  13   14.52    1.52
  -6  -7  14   37.82    1.85
  -6  -7  15   93.51    3.87
  -6  -7  16   46.65    2.32
  -6  -7  17    2.40    1.71
  -6  -7  18    1.10    2.10
  -6  -7  19   94.67    4.48
  -6  -7  20   55.35    2.98
  -6  -7  21    8.70    2.30
  -6  -7  22   14.90    2.39
  -6  -7  23   83.54    4.75
  -6  -7  24   27.25    4.18
  -6  -7  25   36.24    4.21
  -6  -7  26    2.50    4.49
  -6  -7  27    2.40    4.40
  -6  -6 -22    1.69    4.58
  -6  -6 -21    3.69    3.88
  -6  -6 -20  103.63    9.77
  -6  -6 -19    4.41   10.63
  -6  -6 -18  111.51    6.12
  -6  -6 -17    2.79    1.50
  -6  -6 -16   15.52    1.89
  -6  -6 -15   -1.49    1.39
  -6  -6 -14  457.10   16.25
  -6  -6 -13   -6.71    3.52
  -6  -6 -12   27.14    1.77
  -6  -6 -11   14.21    2.11
  -6  -6 -10  474.80   14.82
  -6  -6  -9    7.78    1.12
  -6  -6  -8    9.67    1.00
  -6  -6  -7   26.32    1.33
  -6  -6  -6  549.43   15.00
  -6  -6  -5   74.82    2.08
  -6  -6  -4  249.64    9.80
  -6  -6  -3   33.18    3.00
  -6  -6  -2  558.38   12.29
  -6  -6  -1   36.60    1.69
  -6  -6   0  590.98   14.10
  -6  -6   1    5.02    0.72
  -6  -6   2  347.08    8.20
  -6  -6   3   20.88    1.92
  -6  -6   4  880.90   20.18
  -6  -6   5   16.89    1.07
  -6  -6   6  151.54    3.69
  -6  -6   7   56.10    2.10
  -6  -6   8 1065.37   25.46
  -6  -6   9   45.56    2.03
  -6  -6  10    4.00    0.88
  -6  -6  11   38.07    1.97
  -6  -6  12  179.29    5.09
  -6  -6  13    1.39    1.20
  -6  -6  14   86.68    3.35
  -6  -6  15    5.90    1.31
  -6  -6  16   22.66    1.81
  -6  -6  17   16.56    1.79
  -6  -6  18   34.46    1.88
  -6  -6  19    2.99    1.49
  -6  -6  20   23.43    1.94
  -6  -6  21   48.16    2.64
  -6  -6  22  132.48    5.76
  -6  -6  23    5.02    2.42
  -6  -6  24    4.80    2.80
  -6  -6  25    3.69    2.50
  -6  -6  26   55.95    6.43
  -6  -6  27    5.90    4.62
  -6  -5 -22   11.09   10.39
  -6  -5 -21   44.89    5.36
  -6  -5 -20    4.20    3.81
  -6  -5 -19    2.50    1.99
  -6  -5 -18    0.40    1.50
  -6  -5 -17  272.58   12.22
  -6  -5 -16    0.79    3.19
  -6  -5 -15  151.29    5.41
  -6  -5 -14   -0.40    1.69
  -6  -5 -13  221.12    7.14
  -6  -5 -12    5.71    1.20
  -6  -5 -11  225.60    7.21
  -6  -5 -10   43.96    1.86
  -6  -5  -9  173.71    5.27
  -6  -5  -8   26.01    1.53
  -6  -5  -7  449.44   12.30
  -6  -5  -6   19.10    0.79
  -6  -5  -5   64.64    3.06
  -6  -5  -4    3.88    2.09
  -6  -5  -3 1267.36   48.42
  -6  -5  -1  220.52    9.50
  -6  -5   0  118.59    5.88
  -6  -5   1  669.26   19.14
  -6  -5   2   44.76    1.34
  -6  -5   3   90.44    2.09
  -6  -5   4   27.56    1.26
  -6  -5   5 1377.89   39.35
  -6  -5   6  104.86    2.66
  -6  -5   7  309.41    7.04
  -6  -5   8   12.60    0.78
  -6  -5   9  210.54    5.51
  -6  -5  10   59.60    2.16
  -6  -5  11  377.91   10.11
  -6  -5  12    0.90    1.10
  -6  -5  13    8.01    1.30
  -6  -5  14    5.52    1.41
  -6  -5  15   83.54    2.56
  -6  -5  16    0.10    1.01
  -6  -5  17   -0.30    1.00
  -6  -5  18    4.08    1.62
  -6  -5  19  169.00    5.72
  -6  -5  20   14.06    1.50
  -6  -5  21   63.52    3.67
  -6  -5  22    3.61    2.32
  -6  -5  23  104.04    7.75
  -6  -5  24   16.16    3.78
  -6  -5  25   54.02    3.97
  -6  -5  26    1.21    2.31
  -6  -5  27   35.16   10.32
  -6  -5  28    8.82    6.12
  -6  -4 -22   17.14    7.20
  -6  -4 -21    2.79    7.78
  -6  -4 -20   65.29    5.82
  -6  -4 -19    2.19    2.31
  -6  -4 -18   94.28    4.86
  -6  -4 -17    3.69    1.69
  -6  -4 -16   71.23    4.05
  -6  -4 -15    2.50    1.49
  -6  -4 -14  278.89    8.02
  -6  -4 -13   29.05    2.16
  -6  -4 -12    5.11    1.08
  -6  -4 -11   -1.90    0.99
  -6  -4 -10  568.35   15.73
  -6  -4  -9   71.06    2.36
  -6  -4  -8   34.81    1.65
  -6  -4  -7   78.85    2.66
  -6  -4  -6  415.75   12.23
  -6  -4  -5   14.29    2.12
  -6  -4  -4  567.87   21.45
  -6  -4   0  615.54   19.85
  -6  -4   1  268.63    5.90
  -6  -4   2  331.97    8.02
  -6  -4   3   74.48    2.24
  -6  -4   4 1743.90   48.44
  -6  -4   5   13.47    1.47
  -6  -4   6  172.66    4.99
  -6  -4   7    3.61    1.52
  -6  -4   8  864.95   23.53
  -6  -4   9   28.30    1.81
  -6  -4  10   78.15    1.94
  -6  -4  11  112.36    2.54
  -6  -4  12  367.49    8.43
  -6  -4  13   48.72    1.54
  -6  -4  14  281.90    7.05
  -6  -4  15    3.39    0.99
  -6  -4  16   65.12    2.58
  -6  -4  17   10.37    1.42
  -6  -4  18  135.72    4.89
  -6  -4  19   22.56    2.18
  -6  -4  20   62.25    3.16
  -6  -4  21    1.39    1.79
  -6  -4  22  176.89    7.18
  -6  -4  23   -0.71    2.91
  -6  -4  24    1.69    2.78
  -6  -4  25    6.40    3.09
  -6  -4  26   93.51    6.38
  -6  -4  27    9.00    4.92
  -6  -3 -21   64.64    5.79
  -6  -3 -20    3.88    2.99
  -6  -3 -19   -2.19    1.81
  -6  -3 -18    4.20    1.31
  -6  -3 -17  149.08    7.08
  -6  -3 -16   -1.00    1.40
  -6  -3 -15   13.32    1.31
  -6  -3 -14   -1.30    1.09
  -6  -3 -13  232.87    8.85
  -6  -3 -12   33.29    1.85
  -6  -3 -11  353.44    9.78
  -6  -3 -10  116.64    3.46
  -6  -3  -9  132.94    3.69
  -6  -3  -8   54.02    1.91
  -6  -3  -7  356.08    9.44
  -6  -3  -6   35.64    2.27
  -6  -3  -5    9.67    1.99
  -6  -3  -4   55.65    3.13
  -6  -3   0  536.39   13.43
  -6  -3   1 2348.37   59.12
  -6  -3   2   67.24    1.97
  -6  -3   3  656.38   14.86
  -6  -3   4  275.89    9.63
  -6  -3   5 1210.34   36.18
  -6  -3   6   20.79    1.64
  -6  -3   7  420.66   11.49
  -6  -3   8   36.24    2.41
  -6  -3   9  170.82    5.75
  -6  -3  10   12.39    0.70
  -6  -3  11  511.21   11.31
  -6  -3  12   -0.20    0.70
  -6  -3  13   -0.59    0.80
  -6  -3  14    2.19    1.39
  -6  -3  15  637.56   18.68
  -6  -3  16   -0.10    1.22
  -6  -3  17   27.77    2.00
  -6  -3  18   12.18    1.81
  -6  -3  19  247.75    8.50
  -6  -3  20   -0.40    1.79
  -6  -3  21   23.62    2.24
  -6  -3  22    5.81    2.22
  -6  -3  23   75.34    5.56
  -6  -3  24    7.67    2.71
  -6  -3  25   29.27    3.46
  -6  -3  26    7.40    3.81
  -6  -3  27   37.95    3.94
  -6  -3  28    7.78    6.97
  -6  -2 -21   -4.88    3.58
  -6  -2 -20   68.39    5.95
  -6  -2 -19    2.31    1.61
  -6  -2 -18   85.56    8.32
  -6  -2 -17    9.80    1.82
  -6  -2 -16   54.32    2.95
  -6  -2 -15   -1.99    1.89
  -6  -2 -14  296.18    9.98
  -6  -2 -13    0.40    1.30
  -6  -2 -12   11.63    1.23
  -6  -2 -11    0.20    1.11
  -6  -2 -10  590.98   15.56
  -6  -2  -9   33.06    1.61
  -6  -2  -8    0.20    0.70
  -6  -2  -7   16.56    1.79
  -6  -2  -6  894.01   24.52
  -6  -2  -5   25.30    1.01
  -6  -2  -1   14.21    1.21
  -6  -2   0 1405.50   33.74
  -6  -2   1  360.62    9.49
  -6  -2   2   94.09    3.49
  -6  -2   3   19.27    1.40
  -6  -2   4 1450.09   44.17
  -6  -2   5  113.85    3.84
  -6  -2   6    5.90    1.60
  -6  -2   7    0.79    1.00
  -6  -2   8  752.95   20.85
  -6  -2   9    3.61    1.10
  -6  -2  10   94.48    2.72
  -6  -2  11   60.37    2.18
  -6  -2  12  341.88    9.24
  -6  -2  13   18.23    1.37
  -6  -2  14  309.41    8.80
  -6  -2  15   19.10    1.49
  -6  -2  16  231.95    7.01
  -6  -2  17   -1.90    1.71
  -6  -2  18  259.21    8.05
  -6  -2  19    2.79    1.80
  -6  -2  20   30.91    2.22
  -6  -2  21   -1.21    1.80
  -6  -2  22   91.20    4.78
  -6  -2  23    5.11    2.49
  -6  -2  24    2.40    2.51
  -6  -2  25   -0.59    2.88
  -6  -2  26   59.14    4.92
  -6  -2  27    4.71    3.99
  -6  -2  28    4.80    2.80
  -6  -1 -21  191.82   14.68
  -6  -1 -20    1.90    2.10
  -6  -1 -19    1.00    2.10
  -6  -1 -18   10.82    2.83
  -6  -1 -17  160.53    7.10
  -6  -1 -16   -1.69    1.69
  -6  -1 -15    8.88    1.91
  -6  -1 -14   10.50    1.43
  -6  -1 -13  453.26   14.90
  -6  -1 -12   15.60    1.50
  -6  -1 -11  297.22    9.31
  -6  -1 -10    9.92    1.32
  -6  -1  -9  922.94   26.13
  -6  -1  -8   14.90    1.24
  -6  -1  -7 1073.87   26.22
  -6  -1  -6   11.70    0.82
  -6  -1  -5  255.04   10.86
  -6  -1  -2   37.45    2.45
  -6  -1  -1    2.10    0.49
  -6  -1   0  233.78    6.73
  -6  -1   1 1756.45   45.26
  -6  -1   2   21.07    1.19
  -6  -1   3  353.44    9.02
  -6  -1   4   20.79    2.19
  -6  -1   5  305.20   10.13
  -6  -1   6   26.63    2.17
  -6  -1   7  435.14   12.10
  -6  -1   8   39.44    2.51
  -6  -1   9  171.61    4.45
  -6  -1  10    0.90    0.70
  -6  -1  11  588.55   16.01
  -6  -1  12   53.44    2.05
  -6  -1  13   19.01    1.40
  -6  -1  14    5.81    1.21
  -6  -1  15  665.12   20.63
  -6  -1  16    3.80    1.40
  -6  -1  17    0.90    1.50
  -6  -1  18   13.18    1.82
  -6  -1  19  188.79    7.14
  -6  -1  20    4.58    2.10
  -6  -1  21   13.62    1.77
  -6  -1  22    3.80    3.00
  -6  -1  23   66.75    4.25
  -6  -1  24    5.11    5.20
  -6  -1  25   17.98    3.56
  -6  -1  26   11.70    4.38
  -6  -1  27   11.83    3.58
  -6  -1  28    8.58    4.10
  -6   0 -20   67.73    3.95
  -6   0 -19   -0.59    1.29
  -6   0 -18   60.06    3.72
  -6   0 -17    1.30    2.60
  -6   0 -16   92.74    4.04
  -6   0 -15   -1.21    2.11
  -6   0 -14  360.62   11.01
  -6   0 -13   -0.71    1.01
  -6   0 -12   49.28    2.39
  -6   0 -11   -1.80    1.10
  -6   0 -10 1966.92   58.54
  -6   0  -8   65.93    2.11
  -6   0  -7    0.00    1.00
  -6   0  -2 1449.32   40.35
  -6   0  -1   -1.21    0.51
  -6   0   0 1652.42   40.65
  -6   0   1    0.30    0.70
  -6   0   2    3.61    1.22
  -6   0   3   -0.71    0.91
  -6   0   4  657.92   18.98
  -6   0   5    2.19    1.18
  -6   0   6  211.12    6.10
  -6   0   7    0.71    0.60
  -6   0   8   92.74    2.50
  -6   0   9    2.31    0.91
  -6   0  10   13.10    1.01
  -6   0  11   -1.49    0.90
  -6   0  12  590.98   16.04
  -6   0  13    2.69    1.51
  -6   0  14   75.34    2.78
  -6   0  15   -1.99    1.30
  -6   0  16  545.69   14.95
  -6   0  17   -2.31    1.40
  -6   0  18  367.49   11.12
  -6   0  19   -1.90    2.29
  -6   0  20    3.39    1.80
  -6   0  21    2.69    1.80
  -6   0  22   44.49    4.14
  -6   0  23   -0.71    2.70
  -6   0  24    9.61    2.91
  -6   0  25    0.90    4.41
  -6   0  26   49.28    5.05
  -6   0  27    5.20    4.10
  -6   0  28    8.88    4.29
  -6   1 -20    1.99    2.00
  -6   1 -19    1.00    1.50
  -6   1 -18    5.62    1.90
  -6   1 -17  153.26    6.69
  -6   1 -16    0.20    1.11
  -6   1 -15    6.00    1.42
  -6   1 -14    4.88    1.28
  -6   1 -13  429.73   13.68
  -6   1 -12   11.09    1.20
  -6   1 -11  282.91    8.75
  -6   1 -10   12.67    1.50
  -6   1  -9  964.10   27.32
  -6   1  -8   10.89    1.39
  -6   1  -7 1124.93   40.92
  -6   1  -6   14.82    1.46
  -6   1  -3  927.81   35.33
  -6   1  -2   33.06    1.73
  -6   1  -1    2.19    0.71
  -6   1   0  231.95    6.70
  -6   1   1 1709.00   45.47
  -6   1   2   18.58    1.12
  -6   1   3  352.69    9.77
  -6   1   4   21.62    2.05
  -6   1   5  309.06    9.84
  -6   1   6   27.25    1.77
  -6   1   7  446.05   10.98
  -6   1   8   41.99    1.68
  -6   1   9  164.61    4.36
  -6   1  10    0.90    1.10
  -6   1  11  601.72   15.21
  -6   1  12   49.00    2.10
  -6   1  13   16.97    1.40
  -6   1  14   11.83    1.72
  -6   1  15  670.81   20.72
  -6   1  16    3.20    1.61
  -6   1  17    1.80    1.80
  -6   1  18   17.14    2.32
  -6   1  19  209.67    7.53
  -6   1  20   -0.10    2.02
  -6   1  21   17.14    2.40
  -6   1  22   -0.50    2.41
  -6   1  23   66.59    4.90
  -6   1  24    2.50    4.11
  -6   1  25   10.89    3.70
  -6   1  26    7.62    3.59
  -6   1  27   16.32    4.36
  -6   1  28    7.18    4.50
  -6   2 -19    2.50    1.39
  -6   2 -18   76.21    4.36
  -6   2 -17   10.37    1.80
  -6   2 -16   57.00    2.87
  -6   2 -15    3.20    1.00
  -6   2 -14  303.11    9.75
  -6   2 -13    5.11    1.08
  -6   2 -12   11.42    1.01
  -6   2 -11    0.79    0.69
  -6   2 -10  598.29   25.93
  -6   2  -9   29.16    2.05
  -6   2  -8    1.39    1.20
  -6   2  -7   18.40    1.80
  -6   2  -6  897.60   36.55
  -6   2  -4  186.60    7.38
  -6   2  -3   99.20    3.19
  -6   2  -2  187.69    5.21
  -6   2  -1   14.21    1.21
  -6   2   0 1338.83   31.47
  -6   2   1  351.56    9.38
  -6   2   2   96.04    4.12
  -6   2   3   20.16    1.71
  -6   2   4 1437.93   35.64
  -6   2   5  116.64    3.46
  -6   2   6    7.67    1.50
  -6   2   7    2.40    0.99
  -6   2   8  827.71   20.14
  -6   2   9    1.00    1.20
  -6   2  10   91.97    2.88
  -6   2  11   60.06    2.17
  -6   2  12  341.88    9.24
  -6   2  13   16.97    1.57
  -6   2  14  292.07    9.23
  -6   2  15   19.54    1.59
  -6   2  16  237.16    7.39
  -6   2  17   -1.21    2.42
  -6   2  18  271.92    9.89
  -6   2  19    0.79    1.80
  -6   2  20   36.24    3.25
  -6   2  21    1.00    2.50
  -6   2  22   96.63    4.91
  -6   2  23   -0.10    2.94
  -6   2  24    4.28    3.89
  -6   2  25    0.20    3.12
  -6   2  26   63.68    8.62
  -6   2  27    7.08    5.37
  -6   2  28    3.61    4.71
  -6   3 -19    3.20    1.61
  -6   3 -18    7.67    1.38
  -6   3 -17  139.48    6.38
  -6   3 -16    1.00    1.10
  -6   3 -15    9.67    1.31
  -6   3 -14    1.00    1.00
  -6   3 -13  231.34    7.00
  -6   3 -12   39.06    2.88
  -6   3 -11  374.81   16.65
  -6   3 -10  122.10    5.75
  -6   3  -9  131.10    5.50
  -6   3  -8   56.85    3.17
  -6   3  -7  365.57   13.77
  -6   3  -6   39.44    2.26
  -6   3  -4   49.28    2.25
  -6   3  -3  447.32   11.42
  -6   3  -2   60.53    2.18
  -6   3  -1   50.84    1.85
  -6   3   0  523.49   13.27
  -6   3   1 2242.97   58.73
  -6   3   2   62.41    2.21
  -6   3   3  672.88   16.08
  -6   3   4  278.56    8.01
  -6   3   5 1203.40   29.83
  -6   3   6   17.72    1.26
  -6   3   7  474.37   11.33
  -6   3   8   42.12    1.95
  -6   3   9  181.44    5.12
  -6   3  10   12.18    1.40
  -6   3  11  555.54   14.61
  -6   3  12    0.71    1.31
  -6   3  13   -3.39    1.40
  -6   3  14   -0.50    2.10
  -6   3  15  640.09   19.23
  -6   3  16    4.20    1.39
  -6   3  17   30.47    2.10
  -6   3  18   12.89    2.23
  -6   3  19  260.18    8.06
  -6   3  20   -1.39    2.50
  -6   3  21   21.34    2.86
  -6   3  22    1.59    3.00
  -6   3  23   82.63    5.45
  -6   3  24   -0.30    3.21
  -6   3  25   36.24    4.58
  -6   3  26   -0.90    3.50
  -6   3  27   37.45    5.63
  -6   3  28    8.53    3.91
  -6   4 -18   84.64    4.05
  -6   4 -17    5.20    1.09
  -6   4 -16   70.73    3.20
  -6   4 -15    1.49    1.39
  -6   4 -14  293.78   18.51
  -6   4 -13   33.87    2.91
  -6   4 -12    2.79    2.10
  -6   4 -10  580.33   22.16
  -6   4  -9   69.06    3.32
  -6   4  -8   33.41    2.20
  -6   4  -6  446.05   17.74
  -6   4  -5   18.23    1.20
  -6   4  -4  526.24   20.19
  -6   4  -3  138.53    4.47
  -6   4  -2   86.12    3.16
  -6   4  -1   41.47    1.55
  -6   4   0  649.74   15.29
  -6   4   1  267.98    6.55
  -6   4   2  312.23    7.77
  -6   4   3   80.64    2.87
  -6   4   4 1684.28   36.12
  -6   4   5   19.18    1.84
  -6   4   6  178.76    4.81
  -6   4   7   13.47    3.60
  -6   4   8  929.64   22.56
  -6   4   9   28.09    1.70
  -6   4  10   77.62    2.64
  -6   4  11  118.37    3.70
  -6   4  12  380.25   10.92
  -6   4  13   43.96    2.25
  -6   4  14  268.96    8.86
  -6   4  15    3.20    1.79
  -6   4  16   74.48    3.45
  -6   4  17    4.58    1.88
  -6   4  18  150.31    4.90
  -6   4  19   15.92    2.39
  -6   4  20   53.14    3.94
  -6   4  21    6.71    3.63
  -6   4  22  175.83    9.02
  -6   4  23    0.20    2.92
  -6   4  24   13.47    3.30
  -6   4  25    6.20    3.39
  -6   4  26   83.17    6.20
  -6   4  27   13.18    3.12
  -6   4  28   -3.61    4.71
  -6   5 -18   -1.00    4.50
  -6   5 -17  256.96   26.29
  -6   5 -16    0.10    1.72
  -6   5 -15  164.61   12.06
  -6   5 -14   -1.69    1.59
  -6   5 -13  217.86   13.28
  -6   5 -12    7.78    2.29
  -6   5 -11  200.79   11.34
  -6   5 -10   41.47    2.83
  -6   5  -9  176.09    7.70
  -6   5  -8   28.84    2.36
  -6   5  -7  470.02   21.25
  -6   5  -5   66.26    2.77
  -6   5  -4    0.30    0.80
  -6   5  -3 1159.40   33.37
  -6   5  -2  150.31    4.90
  -6   5  -1  217.27    5.90
  -6   5   0  124.77    3.35
  -6   5   1  717.17   18.75
  -6   5   2   44.62    1.47
  -6   5   3   94.28    2.52
  -6   5   4   33.87    1.75
  -6   5   5 1420.54   36.18
  -6   5   6  110.25    3.36
  -6   5   7  300.33    7.28
  -6   5   8   11.49    1.42
  -6   5   9  209.96    6.38
  -6   5  10   56.85    2.26
  -6   5  11  377.14   10.49
  -6   5  12    0.20    1.31
  -6   5  13    9.80    1.50
  -6   5  14    2.50    1.49
  -6   5  15   91.20    4.01
  -6   5  16    2.69    1.71
  -6   5  17   -0.30    1.90
  -6   5  18    1.00    2.00
  -6   5  19  169.52    8.85
  -6   5  20   15.13    2.72
  -6   5  21   67.73    4.77
  -6   5  22   -1.49    3.68
  -6   5  23   92.54    6.16
  -6   5  24    7.40    3.92
  -6   5  25   51.27    4.44
  -6   5  26   -7.51    6.90
  -6   5  27   18.49    7.31
  -6   5  28   10.63    4.24
  -6   6 -17    1.30    2.10
  -6   6 -16   15.21    2.89
  -6   6 -15    1.30    1.80
  -6   6 -14  503.10   35.44
  -6   6 -13    1.90    2.51
  -6   6 -12   19.71    2.49
  -6   6 -10  508.05   21.19
  -6   6  -9    7.02    1.59
  -6   6  -8    9.42    2.21
  -6   6  -7   26.63    2.58
  -6   6  -6  480.49   20.17
  -6   6  -5   58.06    2.59
  -6   6  -4  226.50   10.53
  -6   6  -3   36.84    2.06
  -6   6  -2  536.39   17.14
  -6   6  -1   40.83    1.79
  -6   6   0  615.54   12.90
  -6   6   1    8.41    0.93
  -6   6   2  350.81    6.74
  -6   6   3   22.75    1.34
  -6   6   4  883.87   17.24
  -6   6   5   18.58    1.12
  -6   6   6  144.72    4.09
  -6   6   7   54.61    1.92
  -6   6   8 1100.91   24.55
  -6   6   9   40.96    1.79
  -6   6  10    7.29    1.08
  -6   6  11   38.44    2.11
  -6   6  12  185.23    6.26
  -6   6  13    1.49    1.78
  -6   6  14   92.16    4.42
  -6   6  15   10.50    1.68
  -6   6  16   29.59    2.72
  -6   6  17   17.81    2.28
  -6   6  18   39.31    3.51
  -6   6  19    6.81    2.61
  -6   6  20   28.62    3.21
  -6   6  21   43.16    4.07
  -6   6  22  144.48    7.69
  -6   6  23    4.88    4.60
  -6   6  24   12.39   12.11
  -6   6  25    9.61    3.10
  -6   6  26   40.70    5.36
  -6   6  27   -5.20    4.29
  -6   6  28   10.69    8.89
  -6   7 -16   28.94    4.52
  -6   7 -15  117.72   14.10
  -6   7 -14    7.67    3.71
  -6   7 -13  302.41   22.26
  -6   7 -11  283.92   13.14
  -6   7 -10   16.00    2.56
  -6   7  -9  101.40    6.04
  -6   7  -8   12.53    2.41
  -6   7  -6    2.50    0.79
  -6   7  -5   45.83    2.44
  -6   7  -4    5.90    1.22
  -6   7  -3 1181.98   32.32
  -6   7  -2    0.20    0.80
  -6   7  -1    1.90    0.80
  -6   7   0    3.61    0.91
  -6   7   1  804.29   16.45
  -6   7   2   11.70    1.03
  -6   7   3   27.98    1.38
  -6   7   4   44.76    1.74
  -6   7   5  921.12   17.60
  -6   7   6   13.32    1.39
  -6   7   7  274.23    6.62
  -6   7   8   23.04    1.82
  -6   7   9  388.48    9.46
  -6   7  10   44.76    1.74
  -6   7  11  107.95    3.32
  -6   7  12    0.59    1.19
  -6   7  13   11.22    1.67
  -6   7  14   35.64    2.15
  -6   7  15  100.80    4.42
  -6   7  16   47.20    3.02
  -6   7  17    5.90    2.09
  -6   7  18    0.30    2.61
  -6   7  19   98.01    5.54
  -6   7  20   63.04    4.29
  -6   7  21    9.18    3.51
  -6   7  22   13.76    6.38
  -6   7  23   82.63    6.36
  -6   7  24   21.34    7.11
  -6   7  25   23.04    6.34
  -6   7  26    6.60    6.78
  -6   7  27   12.32    4.28
  -6   8 -15   38.94    4.87
  -6   8 -14  230.74   22.48
  -6   8 -13   -2.40    1.80
  -6   8 -12    2.10    1.91
  -6   8 -11   33.29    2.54
  -6   8 -10  225.30   12.61
  -6   8  -9   95.84    5.87
  -6   8  -8   22.37    3.50
  -6   8  -7   50.55    2.13
  -6   8  -6  616.53   35.76
  -6   8  -5    6.50    0.82
  -6   8  -4  193.21    5.28
  -6   8  -3    6.50    1.02
  -6   8  -2  629.51   15.05
  -6   8  -1   41.34    1.29
  -6   8   0  275.56    5.31
  -6   8   1   17.89    1.02
  -6   8   2  378.69    8.95
  -6   8   3   15.37    1.18
  -6   8   4  593.41   12.67
  -6   8   5   17.64    1.26
  -6   8   6  230.74    6.08
  -6   8   7   14.21    1.43
  -6   8   8  862.01   18.79
  -6   8   9    4.80    1.40
  -6   8  10   84.09    3.12
  -6   8  11   16.48    1.71
  -6   8  12  104.45    3.68
  -6   8  13   16.97    2.06
  -6   8  14   53.14    2.33
  -6   8  15    0.50    1.70
  -6   8  16   37.45    2.69
  -6   8  17   45.83    3.79
  -6   8  18   54.61    3.84
  -6   8  19   32.83    3.55
  -6   8  20   66.10    4.72
  -6   8  21   43.43    4.48
  -6   8  22  147.62    8.02
  -6   8  23   21.34    5.08
  -6   8  24    8.01    4.08
  -6   8  25    2.69    4.69
  -6   8  26   41.34    5.14
  -6   8  27   -6.20    4.38
  -6   9 -14    2.19    4.38
  -6   9 -13  169.00   15.34
  -6   9 -12    4.08    1.90
  -6   9 -11   76.04    6.10
  -6   9 -10  205.06   10.88
  -6   9  -9   42.38    3.91
  -6   9  -8   16.08    0.72
  -6   9  -7  239.94    8.67
  -6   9  -6    3.69    0.69
  -6   9  -5   69.39    2.83
  -6   9  -4   39.56    1.51
  -6   9  -3  450.71   11.46
  -6   9  -2   71.06    2.19
  -6   9  -1   11.83    1.03
  -6   9   0   15.21    1.17
  -6   9   1  257.28    5.13
  -6   9   2   34.34    1.76
  -6   9   3    1.21    1.21
  -6   9   4   65.93    2.11
  -6   9   5  495.95   10.69
  -6   9   6   61.94    2.20
  -6   9   7  109.20    2.93
  -6   9   8   85.56    2.96
  -6   9   9  218.15    5.91
  -6   9  10  105.68    3.70
  -6   9  11  358.72    9.09
  -6   9  12    0.79    1.69
  -6   9  13   75.69    3.13
  -6   9  14    5.81    1.69
  -6   9  15  266.02    8.48
  -6   9  16   -4.28    2.19
  -6   9  17   -0.30    3.11
  -6   9  18   57.15    5.59
  -6   9  19  218.15   13.00
  -6   9  20   56.10    4.04
  -6   9  21   20.16    4.49
  -6   9  22   13.10    4.63
  -6   9  23   61.31    9.24
  -6   9  24    7.51    5.59
  -6   9  25   24.80    5.78
  -6   9  26    2.31    4.80
  -6   9  27    7.90    6.80
  -6  10 -12   19.01    2.79
  -6  10 -11   67.73    5.93
  -6  10  -9    9.61    0.93
  -6  10  -8   77.97    2.30
  -6  10  -7   62.25    2.52
  -6  10  -6  121.22    5.06
  -6  10  -5  101.20    4.02
  -6  10  -4   78.32    2.66
  -6  10  -3    5.71    1.10
  -6  10  -2  398.40    9.98
  -6  10  -1   91.58    2.49
  -6  10   0  296.53    6.89
  -6  10   1   16.73    1.06
  -6  10   2  139.00    3.30
  -6  10   3   15.29    1.17
  -6  10   4  319.34    7.15
  -6  10   5    0.59    1.19
  -6  10   6   17.14    1.57
  -6  10   7   64.48    2.41
  -6  10   8  324.00    8.28
  -6  10   9    3.39    1.51
  -6  10  10   52.27    3.04
  -6  10  11   45.70    2.70
  -6  10  12  688.54   15.74
  -6  10  13   -1.21    1.41
  -6  10  14  107.12    3.52
  -6  10  15   18.06    2.81
  -6  10  16  205.06    9.74
  -6  10  17   57.46    5.15
  -6  10  18  229.83   12.13
  -6  10  19    2.40    3.32
  -6  10  20   24.30    3.55
  -6  10  21   31.02    4.34
  -6  10  22   81.72    7.05
  -6  10  23    2.69    5.18
  -6  10  24    6.30    3.11
  -6  10  25    5.52    3.62
  -6  10  26   64.96    6.29
  -6  11 -11   13.10    5.29
  -6  11 -10    8.58    1.11
  -6  11  -9   49.98    1.70
  -6  11  -8   20.70    1.46
  -6  11  -7  240.25    9.61
  -6  11  -6    0.71    1.71
  -6  11  -5    1.10    1.30
  -6  11  -4  156.00    5.75
  -6  11  -3  432.22   11.64
  -6  11  -2   94.87    2.92
  -6  11  -1    1.21    0.90
  -6  11   0    0.20    1.01
  -6  11   1  143.28    3.59
  -6  11   2   37.70    1.60
  -6  11   3   24.50    1.49
  -6  11   4    2.10    1.60
  -6  11   5   75.52    2.26
  -6  11   6   26.73    1.65
  -6  11   7  224.40    5.39
  -6  11   8   25.70    1.93
  -6  11   9  133.40    4.39
  -6  11  10   45.43    2.43
  -6  11  11  712.89   18.16
  -6  11  12    2.89    1.70
  -6  11  13  142.32    5.01
  -6  11  14   91.58    5.17
  -6  11  15  464.83   18.97
  -6  11  16   26.42    4.73
  -6  11  17    0.40    3.19
  -6  11  18   18.23    3.50
  -6  11  19  177.69   10.13
  -6  11  20   25.00    6.00
  -6  11  21   14.59    4.20
  -6  11  22    1.80    3.19
  -6  11  23   67.73    5.43
  -6  11  24    9.12    3.99
  -6  11  25    9.67    4.79
  -6  11  26  -13.32    5.84
  -6  12 -12    2.69    0.79
  -6  12 -11   11.83    1.31
  -6  12 -10   79.03    2.84
  -6  12  -9    9.30    0.79
  -6  12  -8   75.34    2.95
  -6  12  -7   24.01    1.76
  -6  12  -6  194.60    7.81
  -6  12  -5   67.90    3.46
  -6  12  -4   55.06    2.52
  -6  12  -3   -1.99    1.10
  -6  12  -2  272.58    6.60
  -6  12  -1   67.24    2.95
  -6  12   0  198.81    4.51
  -6  12   1    1.00    1.10
  -6  12   2    6.71    1.29
  -6  12   3   28.30    1.49
  -6  12   4  286.29    6.77
  -6  12   5   -1.80    0.99
  -6  12   6  108.16    2.91
  -6  12   7  128.14    3.62
  -6  12   8  243.36    6.24
  -6  12   9  206.78    5.75
  -6  12  10   90.82    3.24
  -6  12  11    3.80    2.18
  -6  12  12  466.13   17.70
  -6  12  13   90.44    5.33
  -6  12  14   33.18    3.69
  -6  12  15   -1.80    2.89
  -6  12  16  291.73   12.98
  -6  12  17   36.60    3.75
  -6  12  18  120.78    7.03
  -6  12  19    8.82    4.51
  -6  12  20   28.20    4.67
  -6  12  21   38.32    4.70
  -6  12  22   67.57    6.08
  -6  12  23    7.29    4.70
  -6  12  24   14.67    5.59
  -6  12  25    3.50    4.79
  -6  13 -13  110.04    4.20
  -6  13 -12   12.18    1.40
  -6  13 -11   25.00    1.10
  -6  13 -10   39.06    1.50
  -6  13  -9   55.35    1.93
  -6  13  -8   23.14    1.64
  -6  13  -7  336.36   12.47
  -6  13  -6   27.04    1.98
  -6  13  -5   17.64    1.60
  -6  13  -4   17.89    1.61
  -6  13  -3  140.42    4.03
  -6  13  -2   96.83    3.35
  -6  13  -1   30.25    2.09
  -6  13   0   40.96    1.79
  -6  13   1  268.30    6.22
  -6  13   2   46.38    1.91
  -6  13   3  196.00    4.76
  -6  13   4    9.49    1.60
  -6  13   5    8.70    1.30
  -6  13   6   91.97    2.88
  -6  13   7  152.03    4.19
  -6  13   8   49.98    2.40
  -6  13   9   74.82    2.77
  -6  13  10  100.60    3.61
  -6  13  11  176.36    6.37
  -6  13  12    4.00    2.48
  -6  13  13  124.32    5.57
  -6  13  14   66.10    4.23
  -6  13  15  355.32   15.46
  -6  13  16   57.00    5.13
  -6  13  17   -1.10    3.70
  -6  13  18   15.52    5.04
  -6  13  19  121.44    7.27
  -6  13  20   21.53    4.64
  -6  13  21   13.99    3.59
  -6  13  22    5.29    5.80
  -6  13  23   39.19    5.88
  -6  13  24    0.00    1.00
  -6  14 -12   24.21    2.16
  -6  14 -11    2.19    0.71
  -6  14 -10  138.53    4.24
  -6  14  -9  194.60    6.14
  -6  14  -8   -0.40    1.99
  -6  14  -7   25.00    1.80
  -6  14  -6  288.32    9.51
  -6  14  -5   13.99    1.80
  -6  14  -4  119.68    4.81
  -6  14  -3    0.40    1.40
  -6  14  -2   98.60    3.18
  -6  14  -1  159.77    4.30
  -6  14   0   94.87    3.12
  -6  14   1    0.50    1.31
  -6  14   2   21.07    1.56
  -6  14   3  191.82    4.99
  -6  14   4  114.06    3.20
  -6  14   5   45.02    2.55
  -6  14   6    2.31    1.40
  -6  14   7    3.20    1.40
  -6  14   8  134.33    3.94
  -6  14   9   68.23    2.48
  -6  14  10   21.90    2.25
  -6  14  11   16.40    3.48
  -6  14  12  275.56   15.60
  -6  14  13  118.37    6.09
  -6  14  14   17.14    3.23
  -6  14  15    1.49    2.88
  -6  14  16  145.68    7.97
  -6  14  17   47.20    6.87
  -6  14  18  110.04    6.92
  -6  14  19    1.30    3.69
  -6  14  20   31.36    4.70
  -6  14  21    5.81    8.92
  -6  14  22   58.37    6.72
  -6  14  23   -6.92    5.00
  -6  14  24    1.39    3.49
  -6  15 -11   24.80    1.89
  -6  15 -10   29.27    1.84
  -6  15  -9   91.39    3.44
  -6  15  -8  123.88    5.12
  -6  15  -7   98.41    3.77
  -6  15  -6   43.96    2.52
  -6  15  -5   39.44    2.39
  -6  15  -4   20.98    2.02
  -6  15  -3  263.41    7.14
  -6  15  -2   55.80    2.84
  -6  15  -1    1.99    1.80
  -6  15   0   48.16    2.36
  -6  15   1  293.09    6.51
  -6  15   2  140.19    3.79
  -6  15   3   11.29    2.02
  -6  15   4   44.62    2.27
  -6  15   5  148.84    4.39
  -6  15   6   94.09    3.49
  -6  15   7   16.89    1.73
  -6  15   8    0.00    1.00
  -6  15   9  116.64    5.40
  -6  15  10   16.48    3.82
  -6  15  11   66.75    5.23
  -6  15  12   23.91    3.52
  -6  15  13   48.44    4.04
  -6  15  14   32.95    4.25
  -6  15  15  114.28    6.84
  -6  15  16    8.12    5.13
  -6  15  17    1.90    4.11
  -6  15  18    9.67    4.66
  -6  15  19  100.40    7.01
  -6  15  20    9.12    7.19
  -6  15  21   22.47    5.02
  -6  15  22    0.40    4.59
[truncated: 2,684,257 more chars]
