# Supplementary material for: Crystal structures of [IrCl2(NHCHPh)((dppm)(C(N2dppm))-κ3 P,C,P′)]Cl·5.5MeCN and [IrI(NHCHPh)(((dppm)C(N2))-κ2 P,C)(dppm-κ2 P,P′)]I(I3)·0.5I2·MeOH·0.5CH2Cl2: triazene fragmentation in a PCN pincer iridium complex
Source: Acta Crystallogr E Crystallogr Commun. 2019 Jan 8;75(Pt 2):179–84. doi: 10.1107/S2056989019000136 (PMC6362634; doi:10.1107/S2056989019000136)
Supplement: Supplementary file 2 [file e-75-00179-3sup2.hkl]

data_3                                                                          
_shelx_title ' p in P2(1)/n'                                                    
_shelx_refln_list_code          4                                               
_shelx_F_calc_maximum      514.84                                               
_exptl_crystal_F_000      2916.00                                               
_reflns_d_resolution_high  0.8409                                               
                                                                                
loop_                                                                           
 _space_group_symop_operation_xyz                                               
 'x, y, z'                                                                      
 '-x+1/2, y+1/2, -z+1/2'                                                        
 '-x, -y, -z'                                                                   
 'x-1/2, -y-1/2, z-1/2'                                                         
                                                                                
_cell_length_a    15.8874                                                       
_cell_length_b    21.0665                                                       
_cell_length_c    23.2646                                                       
_cell_angle_alpha  90.000                                                       
_cell_angle_beta  106.107                                                       
_cell_angle_gamma  90.000                                                       
                                                                                
_shelx_F_squared_multiplier     1.000                                           
                                                                                
loop_                                                                           
 _refln_index_h                                                                 
 _refln_index_k                                                                 
 _refln_index_l                                                                 
 _refln_F_squared_calc                                                          
 _refln_F_squared_meas                                                          
 _refln_F_squared_sigma                                                         
 _refln_observed_status                                                         
   2   0   0      31852.90      29700.34       782.34 o                         
   4   0   0     117163.45     120571.56      7088.70 o                         
   6   0   0      87394.43      85907.45      2744.07 o                         
   8   0   0      44979.39      43715.62       681.57 o                         
  10   0   0      13750.06      13513.03       688.29 o                         
  12   0   0        208.28        304.44        69.66 o                         
  14   0   0      12054.74      11675.67       274.56 o                         
  16   0   0        659.46        635.09       145.48 o                         
  18   0   0         19.00        273.82       145.21 o                         
   3   1   0     135895.69     129620.48      1722.62 o                         
   4   1   0      39411.07      38989.04      1224.26 o                         
   5   1   0       3148.32       4558.45       168.53 o                         
   6   1   0      10348.84      12397.01       179.01 o                         
   7   1   0      68383.40      71786.48      1254.73 o                         
   8   1   0         54.65        273.38        37.43 o                         
   9   1   0       8540.70       9352.75       203.52 o                         
  10   1   0         25.89         19.90        27.77 o                         
  11   1   0       1161.65       1039.84        33.58 o                         
  12   1   0       1453.18       1638.70        41.49 o                         
  13   1   0       8116.25       7629.79       133.05 o                         
  14   1   0          1.70         96.72        77.50 o                         
  15   1   0        599.56        514.05        49.63 o                         
  16   1   0          1.17        303.34       204.36 o                         
  17   1   0       2523.11       2656.67       209.25 o                         
  18   1   0          8.47         20.15       144.41 o                         
   0   2   0     149508.28     181598.92      4440.05 o                         
   1   2   0        738.36         24.94        10.89 o                         
   2   2   0       2594.02       3227.39        37.08 o                         
   3   2   0      15412.50      22326.99       266.18 o                         
   4   2   0      97882.62      92659.71      1042.16 o                         
   5   2   0       1521.06       2642.36        99.23 o                         
   6   2   0      70430.86      73982.54      1415.45 o                         
   7   2   0       1335.87       1437.40        66.36 o                         
   8   2   0      14796.67      15357.79       242.83 o                         
   9   2   0         35.23        262.59        40.38 o                         
  10   2   0      18163.21      18450.56       346.57 o                         
  11   2   0         47.41         57.62        27.21 o                         
  12   2   0       1455.29       1563.36        58.86 o                         
  13   2   0         47.66         52.79        30.94 o                         
  14   2   0       6991.06       6860.33       125.32 o                         
  15   2   0        429.02        301.55        47.69 o                         
  16   2   0       1754.82       1524.16       181.70 o                         
  17   2   0        737.61        691.44       127.53 o                         
  18   2   0        183.59        551.92       203.09 o                         
   1   3   0      42479.68      40838.54       451.00 o                         
   3   3   0      35178.45      39748.43       531.65 o                         
   4   3   0        290.54        444.81        17.81 o                         
   5   3   0       1314.58       2521.24       124.21 o                         
   6   3   0      29716.76      29148.12       334.20 o                         
   7   3   0      43839.79      42350.25       423.53 o                         
   8   3   0       2678.48       2470.70        54.73 o                         
   9   3   0       3966.00       3569.18        96.83 o                         
  10   3   0       1206.63       1090.06        42.93 o                         
  11   3   0       7040.36       6671.23       209.60 o                         
  12   3   0       2808.42       2389.05       109.75 o                         
  13   3   0      14093.03      14243.18       506.37 o                         
  14   3   0         84.87         42.37        48.00 o                         
  15   3   0        567.13        642.62        55.73 o                         
  16   3   0        116.08         76.13        74.20 o                         
  17   3   0       3344.65       3184.18       246.15 o                         
  18   3   0         23.16         58.94       241.67 o                         
   0   4   0      16327.54      16808.12       232.26 o                         
   1   4   0        160.55        495.53        30.24 o                         
   2   4   0        584.55       1540.81        55.60 o                         
   3   4   0       3242.54       2501.84        35.56 o                         
   4   4   0      18269.58      17005.71       182.78 o                         
   5   4   0       6213.48       7037.91        99.80 o                         
   6   4   0      35439.87      34819.81       440.00 o                         
   7   4   0      18776.09      21093.86       473.57 o                         
   8   4   0       3274.22       2770.36        71.54 o                         
   9   4   0       1194.79       1262.59        27.19 o                         
  10   4   0      40132.99      40812.85       656.02 o                         
  11   4   0        423.79        437.95        37.52 o                         
  12   4   0       3264.93       3140.71       160.43 o                         
  13   4   0        279.34        238.44        43.86 o                         
  14   4   0      11149.27      11017.06       625.58 o                         
  15   4   0       1068.84        987.98        63.81 o                         
  16   4   0       2607.80       2420.78       341.35 o                         
  17   4   0        134.34         21.43       118.93 o                         
   1   5   0       6002.45       6011.68        99.90 o                         
   2   5   0         70.41         45.38        15.54 o                         
   3   5   0       1497.18       1709.45        28.59 o                         
   4   5   0       1945.89       2625.01        32.61 o                         
   5   5   0       1845.55       2577.22        35.48 o                         
   6   5   0       6480.08       6559.76        79.29 o                         
   7   5   0       9709.82       9364.47       228.01 o                         
   8   5   0        423.12        535.40        19.86 o                         
   9   5   0       4952.82       3982.15        70.23 o                         
  10   5   0       1987.80       2795.80        76.95 o                         
  11   5   0       4079.86       3465.79        70.44 o                         
  12   5   0       1028.81       1021.09        49.28 o                         
  13   5   0      13879.48      13242.53       713.81 o                         
  14   5   0        344.41        214.70        59.45 o                         
  15   5   0         62.96         26.24        58.98 o                         
  16   5   0        102.97        214.72        62.17 o                         
  17   5   0       2891.22       2355.58       291.50 o                         
   0   6   0       7060.33       9614.60       142.08 o                         
   1   6   0       2451.94       3352.34        53.02 o                         
   2   6   0      23072.89      23112.99       248.25 o                         
   3   6   0        166.74         78.71        17.54 o                         
   4   6   0      21759.95      23157.72       234.02 o                         
   5   6   0       2876.86       2577.19        38.67 o                         
   6   6   0      32647.97      32241.88       356.39 o                         
   7   6   0       1215.20        960.30        43.76 o                         
   8   6   0       2109.36       1679.07        75.18 o                         
   9   6   0       2584.37       2345.12        54.95 o                         
  10   6   0      34906.66      34702.55       620.53 o                         
  11   6   0       2353.94       2238.40        79.61 o                         
  12   6   0       4812.83       4406.89       145.27 o                         
  13   6   0          2.42         97.24       118.53 o                         
  14   6   0      14513.78      14532.46      1108.74 o                         
  15   6   0        180.76        137.95        73.75 o                         
  16   6   0       7107.73       6909.76       437.79 o                         
  17   6   0        148.24        144.14       256.67 o                         
   1   7   0       2756.91       4278.26        63.65 o                         
   2   7   0       1667.02       1588.78        34.42 o                         
   3   7   0      14629.48      14484.24       226.61 o                         
   4   7   0       2563.16       2264.32        69.30 o                         
   5   7   0        692.87        904.03        31.42 o                         
   6   7   0        177.97        233.15        53.29 o                         
   7   7   0      37186.30      36253.56       447.48 o                         
   8   7   0       5172.02       5203.20       100.93 o                         
   9   7   0       8066.44       7502.31       102.81 o                         
  10   7   0          0.55        251.09        41.98 o                         
  11   7   0       3321.81       3359.68        74.66 o                         
  12   7   0       2777.95       2855.32        87.32 o                         
  13   7   0      12217.11      12088.98       327.19 o                         
  14   7   0         78.82        130.10       102.71 o                         
  15   7   0         14.95         81.33        78.02 o                         
  16   7   0        695.06        521.97       122.98 o                         
  17   7   0       3697.67       3276.70       527.81 o                         
   0   8   0       1688.63       2704.90        53.80 o                         
   1   8   0      17959.22      20837.15       207.31 o                         
   2   8   0       3007.01       2147.42        49.57 o                         
   3   8   0        204.87        192.85        23.87 o                         
   4   8   0       2636.89       3172.30        65.12 o                         
   5   8   0       6878.15       7016.19        81.93 o                         
   6   8   0      14188.69      14154.71       248.56 o                         
   7   8   0       2524.09       2677.48        49.14 o                         
   8   8   0         57.04         -9.98        24.71 o                         
   9   8   0       1080.24       1286.39        61.80 o                         
  10   8   0      28260.22      29460.22       677.11 o                         
  11   8   0        942.57        772.50        70.81 o                         
  12   8   0        975.85       1022.59        50.39 o                         
  13   8   0       1173.45        892.00        56.89 o                         
  14   8   0       7537.00       7228.19       424.39 o                         
  15   8   0        224.20        179.79        73.63 o                         
  16   8   0       6699.75       6834.80       339.48 o                         
  17   8   0         25.65       -121.10       242.20 o                         
   1   9   0      12363.00      12816.28       129.48 o                         
   2   9   0       5361.62       6283.55        96.93 o                         
   3   9   0      23578.75      23479.24       338.12 o                         
   4   9   0       3684.52       3350.54        94.82 o                         
   5   9   0        374.34        351.29        43.71 o                         
   6   9   0        920.12        640.26        81.83 o                         
   7   9   0      19212.98      18552.62       204.12 o                         
   8   9   0      11617.17      11793.84       234.58 o                         
   9   9   0       3447.40       3473.70        60.96 o                         
  10   9   0       4409.96       4286.25        70.03 o                         
  11   9   0       5046.29       4936.51       210.74 o                         
  12   9   0       1173.33       1291.29        75.93 o                         
  13   9   0       8896.85       8939.89       276.18 o                         
  14   9   0        374.53        321.25        63.26 o                         
  15   9   0        162.26         17.12        66.82 o                         
  16   9   0       1319.86       1075.98       121.84 o                         
   0  10   0      21399.52      25520.85       386.20 o                         
   1  10   0      25418.11      25997.64       267.96 o                         
   2  10   0         64.63        149.32        26.10 o                         
   3  10   0       2398.03       2413.51        71.31 o                         
   4  10   0      68232.16      70014.42       730.47 o                         
   5  10   0       5126.84       5593.03        78.25 o                         
   6  10   0      15507.00      16235.46       185.70 o                         
   7  10   0       3454.23       3292.19        88.88 o                         
   8  10   0       3966.17       3790.78       117.02 o                         
   9  10   0       2080.11       1940.86        64.35 o                         
  10  10   0      15056.79      15862.93       324.99 o                         
  11  10   0        640.65        811.10       122.85 o                         
  12  10   0        128.56         28.22        89.88 o                         
  13  10   0        963.99        864.24        68.21 o                         
  14  10   0       3253.02       3182.78       127.60 o                         
  15  10   0        442.45        211.83       179.78 o                         
  16  10   0       2502.16       2953.83       597.47 o                         
   1  11   0      24705.70      25285.60       277.81 o                         
   2  11   0       2032.42       2026.04        66.28 o                         
   3  11   0      37481.97      37472.60       462.59 o                         
   4  11   0       4988.07       5166.01        85.08 o                         
   5  11   0        246.04        136.82        30.80 o                         
   6  11   0         34.07         72.00        44.63 o                         
   7  11   0      12540.52      12656.50       204.26 o                         
   8  11   0       5254.44       5249.22        99.93 o                         
   9  11   0       3634.54       4067.48       100.35 o                         
  10  11   0        187.75        210.28        36.89 o                         
  11  11   0       5478.23       5730.76       203.72 o                         
  12  11   0       1061.72       1010.91        95.92 o                         
  13  11   0       6889.81       7318.66       324.10 o                         
  14  11   0        133.19         71.85        70.14 o                         
  15  11   0          2.91        -87.21       174.42 o                         
  16  11   0       1029.41        645.81       158.63 o                         
   0  12   0      69328.00      75913.21      1197.02 o                         
   1  12   0        202.69        228.83        39.44 o                         
   2  12   0       3030.51       2765.31        56.54 o                         
   3  12   0        782.95        932.65        48.19 o                         
   4  12   0      66171.02      67735.71      1296.73 o                         
   5  12   0       3004.38       2759.70        60.46 o                         
   6  12   0      10448.59      11025.52       193.36 o                         
   7  12   0       1682.00       1600.46        45.19 o                         
   8  12   0       2045.33       2225.94        80.83 o                         
   9  12   0        587.09        741.45        73.89 o                         
  10  12   0       5165.47       5196.88       150.51 o                         
  11  12   0       1479.15       1530.60        71.51 o                         
  12  12   0         79.10        106.08        73.02 o                         
  13  12   0          4.48        -33.41        66.81 o                         
  14  12   0        143.61         13.01        80.96 o                         
  15  12   0       1515.16       1022.18       125.60 o                         
   1  13   0      14216.04      14013.07       193.46 o                         
   2  13   0       6238.11       5702.30        88.35 o                         
   3  13   0      60995.69      64052.66       942.66 o                         
   4  13   0       1887.80       2129.37       116.17 o                         
   5  13   0        175.23        819.24       112.53 o                         
   6  13   0       1717.19       2073.46        61.80 o                         
   7  13   0      11858.46      11727.70       215.79 o                         
   8  13   0        716.28        767.66        68.29 o                         
   9  13   0       7293.10       7172.07       145.79 o                         
  10  13   0        832.46        721.74        58.19 o                         
  11  13   0       8161.06       8657.05       204.63 o                         
  12  13   0       1576.51       1508.52       196.05 o                         
  13  13   0       3177.20       3142.95       266.70 o                         
  14  13   0        800.52        869.35       132.35 o                         
  15  13   0          1.24        -54.13       108.26 o                         
   0  14   0      39703.70      43038.80       649.19 o                         
   1  14   0       1153.99       1284.83        49.49 o                         
   2  14   0      10593.94      10219.69       136.59 o                         
   3  14   0       7591.27       7484.78       112.14 o                         
   4  14   0      23221.30      23502.54       283.92 o                         
   5  14   0      10383.99      10119.51       252.46 o                         
   6  14   0       5631.85       5397.12       132.16 o                         
   7  14   0        335.21        319.12        36.93 o                         
   8  14   0        424.70        471.83        50.96 o                         
   9  14   0       5217.31       5062.56       115.86 o                         
  10  14   0       7694.46       7677.38       165.47 o                         
  11  14   0       1706.02       1755.41       164.89 o                         
  12  14   0        194.42        186.96        99.89 o                         
  13  14   0        283.64         92.23       121.29 o                         
  14  14   0       1132.18        886.24       159.18 o                         
  15  14   0       1401.54       1615.04       288.29 o                         
   1  15   0        915.17        879.82        79.43 o                         
   2  15   0       9297.64       9227.20       122.92 o                         
   3  15   0      25622.26      26107.21       367.61 o                         
   4  15   0        177.96        246.63        44.94 o                         
   5  15   0       2374.36       2395.41        62.45 o                         
   6  15   0       2774.78       2709.72        87.62 o                         
   7  15   0       5258.54       5368.91       120.34 o                         
   8  15   0         96.53        119.44        65.99 o                         
   9  15   0      10452.22      10573.51       208.71 o                         
  10  15   0        241.47        173.08        54.65 o                         
  11  15   0       3887.81       3737.36       123.58 o                         
  12  15   0        567.06        486.57       117.97 o                         
  13  15   0       2148.41       2607.37       181.73 o                         
  14  15   0        440.99        330.82       159.15 o                         
   0  16   0       6385.55       6400.01       300.34 o                         
   1  16   0       3573.21       3397.28        67.18 o                         
   2  16   0       5497.13       5469.99        99.30 o                         
   3  16   0       3148.37       3266.28        73.58 o                         
   4  16   0       4521.14       4299.27        89.79 o                         
   5  16   0      11534.91      11615.81       282.84 o                         
   6  16   0       3396.73       3414.28        98.37 o                         
   7  16   0         21.23         -7.59        72.75 o                         
   8  16   0       1441.74       1487.65        69.92 o                         
   9  16   0       5677.17       5446.33       172.40 o                         
  10  16   0       9470.62       9969.08       295.82 o                         
  11  16   0       2628.43       2404.49       105.52 o                         
  12  16   0          9.32        184.37       233.36 o                         
  13  16   0        136.63        320.95       119.85 o                         
   1  17   0       2322.17       2269.97        65.76 o                         
   2  17   0      13019.27      12716.68       344.25 o                         
   3  17   0      10317.44      10081.65       296.06 o                         
   4  17   0       2651.02       2566.39       151.05 o                         
   5  17   0       1421.31       1134.04       115.78 o                         
   6  17   0      12593.24      12820.71       295.36 o                         
   7  17   0      13814.58      13607.71       299.37 o                         
   8  17   0       6328.77       6453.00       162.28 o                         
   9  17   0       3996.43       4135.67       147.60 o                         
  10  17   0        391.93        285.83        59.37 o                         
  11  17   0       3780.64       3792.10       164.81 o                         
  12  17   0       1100.73        900.26       209.25 o                         
  13  17   0       2378.89       2113.33       342.14 o                         
   0  18   0       1706.21       1675.55       162.63 o                         
   1  18   0      10019.36       9144.86       441.58 o                         
   2  18   0        455.16        471.35        59.02 o                         
   3  18   0         55.69        -16.58       115.63 o                         
   4  18   0       1605.40       1764.07       108.90 o                         
   5  18   0       3943.05       3898.70       107.66 o                         
   6  18   0       3358.04       3207.74       146.98 o                         
   7  18   0       1341.20       1186.03        79.81 o                         
   8  18   0        164.79        -34.76        69.52 o                         
   9  18   0       4434.07       4354.32       368.31 o                         
  10  18   0       9746.20       9751.97       291.20 o                         
  11  18   0       2709.45       3057.17       184.24 o                         
  12  18   0       1266.51       1181.73       171.55 o                         
   1  19   0       2475.14       2391.32        98.23 o                         
   2  19   0       2915.88       2725.88       175.34 o                         
   3  19   0       9307.91       9264.56       348.49 o                         
   4  19   0       2353.18       2181.81        95.82 o                         
   5  19   0        105.32        -35.88        71.77 o                         
   6  19   0        333.71        139.89        84.22 o                         
   7  19   0       3666.07       3631.59       287.87 o                         
   8  19   0       4951.42       4878.44       270.98 o                         
   9  19   0       1408.41       1239.04        89.20 o                         
  10  19   0        407.82        370.72       125.52 o                         
  11  19   0       3254.65       3008.58       243.22 o                         
   0  20   0       2093.66       2276.09       185.94 o                         
   1  20   0       7406.37       6549.52       339.46 o                         
   2  20   0        237.40         -4.08        85.66 o                         
   3  20   0       1551.05       1566.97       176.50 o                         
   4  20   0       4120.50       3656.42       142.00 o                         
   5  20   0      14525.19      14162.21       321.85 o                         
   6  20   0       5515.19       5056.50       190.80 o                         
   7  20   0       1125.65       1121.57        83.25 o                         
   8  20   0        473.61        298.26       114.08 o                         
   9  20   0       4318.69       4323.97       197.75 o                         
  10  20   0       4751.68       4715.73       296.71 o                         
   1  21   0       2768.76       2631.88       274.16 o                         
   2  21   0       2596.79       2732.15       168.07 o                         
   3  21   0       4003.43       3765.94       230.79 o                         
   4  21   0       5844.64       5376.19       217.72 o                         
   5  21   0        280.73        531.54       326.23 o                         
   6  21   0        175.61        143.54       115.55 o                         
   7  21   0       3165.97       3412.30       360.49 o                         
   8  21   0       2693.73       2696.87       179.67 o                         
   9  21   0       1684.53       1328.72       192.06 o                         
   0  22   0      10959.23      10762.08       546.67 o                         
   1  22   0       6131.85       6148.46       390.24 o                         
   2  22   0       1109.33       1212.83       430.48 o                         
   3  22   0         87.65        -47.60       204.65 o                         
   4  22   0       2686.71       2459.32       128.13 o                         
   5  22   0       4291.87       4304.84       288.51 o                         
   6  22   0       1198.61       1368.15       130.48 o                         
   7  22   0        815.44        670.48       157.04 o                         
   8  22   0       1351.89       1233.36       161.54 o                         
   1  23   0       2575.46       2408.92       172.78 o                         
   2  23   0       3422.13       3560.40       318.08 o                         
   3  23   0       2335.52       2294.23       142.13 o                         
   4  23   0       2068.52       1864.43       180.37 o                         
   5  23   0         23.58        212.96       243.96 o                         
   6  23   0        279.01          3.29       361.27 o                         
   7  23   0       4378.27       4493.12       203.36 o                         
   0  24   0       9117.38       9939.94       540.13 o                         
   1  24   0       5120.70       5108.41       311.23 o                         
   2  24   0        686.76        858.32       227.70 o                         
   3  24   0         91.73         87.42       167.68 o                         
   4  24   0       3003.34       2566.93       241.93 o                         
   5  24   0       2915.13       2957.00       181.45 o                         
   1  25   0        991.49        853.37       399.74 o                         
 -17   0   1       1183.53       1662.19       197.19 o                         
 -15   0   1        448.36        511.54        63.28 o                         
 -13   0   1      11434.14      12393.64       791.98 o                         
 -11   0   1        531.00        594.58       107.44 o                         
  -9   0   1      24379.71      25146.11      1777.67 o                         
  -7   0   1      30122.62      27972.30      1747.66 o                         
  -5   0   1      67192.38      59723.85      1112.27 o                         
  -3   0   1      92047.13      91436.65      2143.01 o                         
   3   0   1       1730.62       1627.65        29.74 o                         
   5   0   1      61839.33      61073.24      2188.66 o                         
   7   0   1      34531.02      36632.43       633.18 o                         
   9   0   1       7536.02       8092.56       333.83 o                         
  11   0   1        954.37       1248.11        49.65 o                         
  13   0   1         36.44        116.06        91.36 o                         
  15   0   1       1527.22       1704.53       211.66 o                         
  17   0   1       1968.14       1929.05       205.76 o                         
 -18   1   1       1263.60       1140.66       179.72 o                         
 -17   1   1        164.26        220.13        90.23 o                         
 -16   1   1       5824.50       5931.45       551.92 o                         
 -15   1   1          5.05         -4.72        44.01 o                         
 -14   1   1       1081.95        972.71        49.89 o                         
 -13   1   1        199.63        201.03        34.50 o                         
 -12   1   1       5070.63       4816.30        91.23 o                         
 -11   1   1          3.64         -9.99        44.30 o                         
 -10   1   1       2392.92       2993.24       165.67 o                         
  -9   1   1        306.36        447.09        53.42 o                         
  -8   1   1       6528.98       6884.25        99.69 o                         
  -7   1   1       2217.77       2408.58        62.12 o                         
  -6   1   1      87935.79      94724.19      1210.08 o                         
  -5   1   1      30004.52      30693.06       481.55 o                         
  -4   1   1      26499.44      25316.57       384.47 o                         
  -2   1   1     125450.66     124870.66      1781.27 o                         
  -1   1   1       3071.42       3600.91        67.69 o                         
   1   1   1        525.24       1155.05        20.25 o                         
   2   1   1      29617.21      30942.17       393.73 o                         
   3   1   1       5450.07       3829.61        46.99 o                         
   4   1   1      99250.57      94619.70      1207.55 o                         
   5   1   1       4779.99       3790.83        64.97 o                         
   6   1   1        147.29        104.87        16.07 o                         
   7   1   1       7675.71       8890.54       372.25 o                         
   8   1   1      67095.04      67768.44       834.37 o                         
   9   1   1        228.04        272.67        29.47 o                         
  10   1   1       6114.06       6303.31       106.35 o                         
  11   1   1        239.76        186.01        47.26 o                         
  12   1   1        605.81        705.68        27.91 o                         
  13   1   1         81.99        134.21        58.16 o                         
  14   1   1       7433.70       7453.38       366.07 o                         
  15   1   1        107.91         57.73        69.51 o                         
  16   1   1          4.42        123.43        72.43 o                         
  17   1   1         54.93        -12.76       106.32 o                         
 -18   2   1         25.78        -57.17       139.11 o                         
 -17   2   1        927.06       1097.78       273.28 o                         
 -16   2   1        522.48        497.37       250.55 o                         
 -15   2   1       2542.49       2319.18       338.46 o                         
 -14   2   1        386.51        287.36        29.87 o                         
 -13   2   1       5508.93       5560.37       118.69 o                         
 -12   2   1       1711.80       1683.49        78.54 o                         
 -11   2   1       1660.58       1604.46        42.57 o                         
 -10   2   1       2975.12       3092.44        69.30 o                         
  -9   2   1      30354.36      28985.87       560.97 o                         
  -8   2   1       1282.94       1566.46        47.67 o                         
  -7   2   1        168.55        511.70        41.25 o                         
  -6   2   1      19634.55      19499.28       236.99 o                         
  -5   2   1      37991.28      37216.23       461.91 o                         
  -4   2   1      23772.18      20148.09       433.89 o                         
  -2   2   1        434.75        117.95        23.05 o                         
  -1   2   1      15190.91      12168.44       152.16 o                         
   1   2   1     110206.30     111431.02      1362.91 o                         
   2   2   1       1878.58        647.59        47.10 o                         
   3   2   1      15748.60      13186.46       396.04 o                         
   4   2   1      20500.38      19760.22       265.29 o                         
   5   2   1      37385.03      34707.57       443.41 o                         
   6   2   1        609.55        745.89        29.39 o                         
   7   2   1      17338.91      17224.83       186.89 o                         
   8   2   1       2614.50       3225.73        68.78 o                         
   9   2   1        853.59        697.91        25.45 o                         
  10   2   1        667.98        825.90        26.63 o                         
  11   2   1       7045.16       7064.85       104.72 o                         
  12   2   1       1482.37       1631.87        55.14 o                         
  13   2   1       4596.40       4637.81        73.91 o                         
  14   2   1        212.97        270.70        39.88 o                         
  15   2   1       4753.28       4713.42       295.70 o                         
  16   2   1        523.83        445.51       102.66 o                         
  17   2   1       2480.31       1970.53       157.08 o                         
 -18   3   1        821.10       1032.58       301.15 o                         
 -17   3   1        301.45        121.97       104.49 o                         
 -16   3   1       5139.57       5103.62       352.18 o                         
 -15   3   1         36.24        108.70        88.77 o                         
 -14   3   1        609.35        603.61        44.09 o                         
 -13   3   1        405.75        291.08        60.76 o                         
 -12   3   1      23069.20      22510.16       408.70 o                         
 -11   3   1        570.57        403.02        37.59 o                         
 -10   3   1      23576.15      23672.57       410.83 o                         
  -9   3   1        271.53        486.69        50.58 o                         
  -8   3   1       2414.23       2395.11        48.65 o                         
  -7   3   1       4765.54       5257.11        91.81 o                         
  -6   3   1     133121.89     126711.64      2476.16 o                         
  -5   3   1       5486.32       5887.43       185.98 o                         
  -4   3   1        744.56       1149.87        27.18 o                         
  -3   3   1       1456.82       2180.18       196.84 o                         
  -2   3   1      96666.48      96481.67      1077.79 o                         
  -1   3   1        651.49       1082.49        22.76 o                         
   0   3   1      11216.09       9166.27       111.74 o                         
   1   3   1      21712.19      18041.36       205.25 o                         
   2   3   1     154312.19     138285.05      1787.84 o                         
   3   3   1      75066.46      81956.45      1157.59 o                         
   4   3   1      77913.95      82000.70      1441.93 o                         
   5   3   1      43756.03      43855.37      1088.36 o                         
   6   3   1       3035.97       2951.16        85.69 o                         
   7   3   1       4640.68       4566.14        63.67 o                         
   8   3   1      28570.05      28167.63       309.58 o                         
   9   3   1        194.13        183.60        47.41 o                         
  10   3   1       7591.55       7989.62       116.65 o                         
  11   3   1         92.28        119.02        43.69 o                         
  12   3   1       9242.25       8996.80       410.08 o                         
  13   3   1          5.17         12.94        45.74 o                         
  14   3   1       9280.42       8973.98       413.55 o                         
  15   3   1        932.07        825.87        57.38 o                         
  16   3   1        346.45        385.45       106.39 o                         
  17   3   1        388.29        225.06       145.21 o                         
 -18   4   1         82.28       -117.08       234.16 o                         
 -17   4   1        539.12        483.69        98.37 o                         
 -16   4   1        782.84        648.09       181.17 o                         
 -15   4   1       6070.54       5854.56       415.17 o                         
 -14   4   1         38.05         78.10        76.76 o                         
 -13   4   1      12534.54      12102.98       326.31 o                         
 -12   4   1        430.66        496.82        42.28 o                         
 -11   4   1       5868.58       5243.10       167.60 o                         
 -10   4   1       1084.48       1203.01        33.05 o                         
  -9   4   1      21289.10      21355.52       226.09 o                         
  -8   4   1       1001.23        880.38        41.53 o                         
  -7   4   1      10132.02      10405.28       194.50 o                         
  -6   4   1      14538.52      14348.62       151.52 o                         
  -5   4   1      50022.88      46908.88       472.87 o                         
  -4   4   1      32659.48      38216.84       385.34 o                         
  -3   4   1      10679.26       8048.17       172.10 o                         
  -2   4   1      11165.05      12313.44       190.86 o                         
  -1   4   1       2620.74       3694.22        74.25 o                         
   0   4   1         41.95          6.24        16.16 o                         
   1   4   1      52179.10      51627.05       594.18 o                         
   2   4   1      31692.71      30664.43       324.43 o                         
   3   4   1       7229.09       5284.93        62.11 o                         
   4   4   1      39885.39      39538.82       382.99 o                         
   5   4   1       9725.85       9202.35       214.14 o                         
   6   4   1       1571.42       2134.91        79.04 o                         
   7   4   1      32743.51      30065.06       382.99 o                         
   8   4   1       2402.95       2171.43        41.79 o                         
   9   4   1       9736.23       9544.71       168.56 o                         
  10   4   1      14803.79      14436.08       254.46 o                         
  11   4   1      27212.92      27697.39       734.44 o                         
  12   4   1        542.00        698.66        94.33 o                         
  13   4   1       2225.91       2332.90        67.31 o                         
  14   4   1         35.01         57.89        68.45 o                         
  15   4   1       8087.48       7951.48       597.54 o                         
  16   4   1        191.80         86.18       126.19 o                         
  17   4   1       2091.74       1680.41       221.84 o                         
 -17   5   1         84.21        -35.40       104.16 o                         
 -16   5   1       3850.60       3325.16       525.34 o                         
 -15   5   1          4.43        -21.16       111.97 o                         
 -14   5   1        469.75        354.62        71.51 o                         
 -13   5   1         94.69        103.42        69.09 o                         
 -12   5   1      23635.87      23911.46       445.73 o                         
 -11   5   1       5874.07       4808.66        95.82 o                         
 -10   5   1      18722.90      18098.57       367.64 o                         
  -9   5   1         55.01        144.64        28.69 o                         
  -8   5   1       8322.47       7326.64       134.58 o                         
  -7   5   1        101.96        113.98        21.73 o                         
  -6   5   1      36826.92      37582.06       518.35 o                         
  -5   5   1       2953.08       3413.16        99.13 o                         
  -4   5   1        133.22        178.45        14.15 o                         
  -3   5   1       7274.21       7676.17       105.73 o                         
  -2   5   1       7086.99       6621.58        85.93 o                         
  -1   5   1       5742.57       9097.86       126.76 o                         
   0   5   1      50036.16      55900.59       607.18 o                         
   1   5   1      13446.55      14593.24       197.36 o                         
   2   5   1       1459.54       1544.62        33.95 o                         
   3   5   1        131.15        365.26        24.88 o                         
   4   5   1      45923.94      47275.62       456.33 o                         
   5   5   1      19361.90      19324.36       187.68 o                         
   6   5   1      10736.53      11682.18       129.74 o                         
   7   5   1       4486.77       4471.46        60.06 o                         
   8   5   1      22230.67      22477.91       254.36 o                         
   9   5   1        117.54        100.62        35.34 o                         
  10   5   1      17323.63      17118.16       519.97 o                         
  11   5   1        326.71        778.92        57.54 o                         
  12   5   1       5593.85       5451.03       361.38 o                         
  13   5   1        118.33        131.29        56.20 o                         
  14   5   1      16341.30      15555.24       895.51 o                         
  15   5   1        576.86        612.06        80.68 o                         
  16   5   1         43.49         42.94        98.30 o                         
  17   5   1         11.36        245.42       172.01 o                         
 -17   6   1         67.82         11.14       299.27 o                         
 -16   6   1          6.33         36.67        59.90 o                         
 -15   6   1       6501.56       6021.80       170.89 o                         
 -14   6   1         32.70         34.21        57.49 o                         
 -13   6   1       8967.30       8502.58       168.86 o                         
 -12   6   1       1309.23       1229.18        63.80 o                         
 -11   6   1       3848.84       3605.41        90.36 o                         
 -10   6   1       2716.31       2840.22        99.93 o                         
  -9   6   1      30337.74      30119.27       486.59 o                         
  -8   6   1       1099.50       1576.28        41.32 o                         
  -7   6   1       4525.95       4514.23        87.86 o                         
  -6   6   1        175.26        345.72        37.90 o                         
  -5   6   1      44052.72      42456.51       445.65 o                         
  -4   6   1       9672.95       9478.04       104.88 o                         
  -3   6   1      14593.45      12784.31       134.14 o                         
  -2   6   1       6207.81       6708.94        87.42 o                         
  -1   6   1       8368.43       5597.83        68.40 o                         
   0   6   1        619.56        912.29        38.60 o                         
   1   6   1       1717.30        840.38        29.32 o                         
   2   6   1       2187.77       2413.58        35.68 o                         
   3   6   1       4880.74       4146.61        86.71 o                         
   4   6   1        486.49        709.75        19.68 o                         
   5   6   1      27976.64      28647.47       269.71 o                         
   6   6   1       2067.85       2066.49        92.42 o                         
   7   6   1      25512.64      22996.45       326.26 o                         
   8   6   1        123.26        300.77        54.52 o                         
   9   6   1       1691.54       1765.13        67.05 o                         
  10   6   1       4090.64       3743.07        66.40 o                         
  11   6   1      33351.18      33726.14      1160.57 o                         
  12   6   1        813.21        576.33        80.14 o                         
  13   6   1        243.12        255.55        98.90 o                         
  14   6   1        947.87        897.10        91.29 o                         
  15   6   1      10669.95      10015.98       790.50 o                         
  16   6   1        536.68        403.24       100.21 o                         
  17   6   1       2090.60       1740.96       213.80 o                         
 -17   7   1        988.32        949.52       302.22 o                         
 -16   7   1       7250.35       7165.10       346.96 o                         
 -15   7   1        259.38        127.22        96.80 o                         
 -14   7   1        913.89        714.64        53.96 o                         
 -13   7   1         11.74         90.56        66.94 o                         
 -12   7   1      13550.73      13945.62       395.12 o                         
 -11   7   1       4041.10       4099.80        93.75 o                         
 -10   7   1      13947.94      13593.60       218.34 o                         
  -9   7   1        870.97        928.91        68.37 o                         
  -8   7   1      16374.56      15169.06       185.31 o                         
  -7   7   1       1756.59       1541.75        32.60 o                         
  -6   7   1      46266.54      43957.19       448.44 o                         
  -5   7   1       7482.87       7681.46        82.99 o                         
  -4   7   1        554.98        882.51        31.41 o                         
  -3   7   1       4558.43       5425.56        61.85 o                         
  -2   7   1      51516.02      56354.33       570.09 o                         
  -1   7   1       4828.23       3917.09        50.76 o                         
   0   7   1      62743.18      68607.01       730.16 o                         
   1   7   1       7554.68       9906.30       104.54 o                         
   2   7   1       7073.50       7062.58        86.97 o                         
   3   7   1       9089.47       9462.66        97.69 o                         
   4   7   1      15915.20      15935.32       164.14 o                         
   5   7   1        520.34        661.73        21.01 o                         
   6   7   1        175.28        129.33        17.41 o                         
   7   7   1       1671.64       1984.07        37.17 o                         
   8   7   1      28584.33      27856.77       849.93 o                         
   9   7   1       7415.21       7476.06       107.25 o                         
  10   7   1      19388.76      18893.96       273.47 o                         
  11   7   1        531.95        783.21        47.91 o                         
  12   7   1       6019.04       5667.76       116.62 o                         
  13   7   1       1244.17        845.35        55.02 o                         
  14   7   1      11481.22      11599.29       685.52 o                         
  15   7   1        161.67        172.70       155.77 o                         
  16   7   1         76.88        139.38       106.84 o                         
  17   7   1        240.06        410.99       187.01 o                         
 -17   8   1        213.58       -117.35       267.92 o                         
 -16   8   1         92.58         76.01       111.99 o                         
 -15   8   1       7802.41       7673.06       273.51 o                         
 -14   8   1        352.55        455.85        52.33 o                         
 -13   8   1       8134.59       8069.21       164.29 o                         
 -12   8   1       1782.54       1449.82        61.74 o                         
 -11   8   1       5555.13       5153.13       204.58 o                         
 -10   8   1       3960.09       3616.83        89.87 o                         
  -9   8   1      13322.42      13139.88       290.04 o                         
  -8   8   1        840.45        928.52        31.87 o                         
  -7   8   1       3237.06       3201.64        63.34 o                         
  -6   8   1       1001.41       1000.53        27.66 o                         
  -5   8   1       2076.18       2191.44        94.98 o                         
  -4   8   1        101.01        241.60        41.77 o                         
  -3   8   1      17824.52      18451.97       255.46 o                         
  -2   8   1      29171.34      31966.46       340.97 o                         
  -1   8   1       3548.02       3297.04        82.76 o                         
   0   8   1       6752.69       7779.27        89.23 o                         
   1   8   1       9101.63       8849.19        93.35 o                         
   2   8   1       5271.52       5615.13        72.86 o                         
   3   8   1       3660.79       4403.18        71.85 o                         
   4   8   1         98.23         36.18        23.39 o                         
   5   8   1       7991.88       7889.16        91.37 o                         
   6   8   1       1851.74       2182.89        42.23 o                         
   7   8   1      30232.26      30186.37       375.50 o                         
   8   8   1       7260.89       7412.57       101.90 o                         
   9   8   1        862.68        807.14        35.54 o                         
  10   8   1         70.67         69.36        38.28 o                         
  11   8   1      17916.69      18042.17       342.33 o                         
  12   8   1        130.16         30.84        47.66 o                         
  13   8   1       1757.63       1731.77       248.90 o                         
  14   8   1         38.71          6.31        58.33 o                         
  15   8   1       5737.37       5510.26       244.49 o                         
  16   8   1       1738.97       1569.53       135.28 o                         
  17   8   1       4257.71       4112.08       506.91 o                         
 -17   9   1       1862.64       1359.51       175.05 o                         
 -16   9   1       6283.25       5930.93       584.34 o                         
 -15   9   1         44.53        234.60       107.08 o                         
 -14   9   1         35.17         73.07       120.41 o                         
 -13   9   1          8.07         65.30       108.26 o                         
 -12   9   1       7538.06       7650.76       162.57 o                         
 -11   9   1        769.79        814.49        89.10 o                         
 -10   9   1      15467.15      14844.52       206.36 o                         
  -9   9   1       4974.88       4848.58        83.61 o                         
  -8   9   1       5605.67       5547.31        78.73 o                         
  -7   9   1        335.48        406.78        33.71 o                         
  -6   9   1      14261.03      13842.08       155.50 o                         
  -5   9   1       2142.59       2285.54        61.26 o                         
  -4   9   1       5435.39       5266.94        69.45 o                         
  -3   9   1       2486.23       3200.77        63.92 o                         
  -2   9   1      38316.75      39066.67       436.60 o                         
  -1   9   1         78.41        382.79        33.49 o                         
   0   9   1       5314.19       4515.27        58.39 o                         
   1   9   1      25273.93      26890.11       294.29 o                         
   2   9   1       8376.05       8774.34       107.12 o                         
   3   9   1         82.53        159.83        31.79 o                         
   4   9   1      30843.94      27897.40       271.05 o                         
   5   9   1      16188.29      16712.56       179.90 o                         
   6   9   1        661.53        654.51        29.00 o                         
   7   9   1       1506.92       1433.21        38.90 o                         
   8   9   1      18517.71      18118.29       341.85 o                         
   9   9   1      14065.14      13882.28       181.36 o                         
  10   9   1       4402.82       4056.04        81.56 o                         
  11   9   1        226.95        186.55        49.10 o                         
  12   9   1       5553.59       5664.65       129.76 o                         
  13   9   1       1071.88       1039.62        59.84 o                         
  14   9   1       7117.02       7127.48       612.47 o                         
  15   9   1        161.22        376.88       158.34 o                         
  16   9   1          4.49         36.13       271.14 o                         
 -16  10   1         22.83         -5.66       138.54 o                         
 -15  10   1       3631.87       4018.54       206.17 o                         
 -14  10   1        503.99        422.29        82.74 o                         
 -13  10   1       9730.31       9641.32       535.60 o                         
 -12  10   1       1466.34       1356.97       102.61 o                         
 -11  10   1         22.82         62.19        51.37 o                         
 -10  10   1       2626.45       2783.15       123.98 o                         
  -9  10   1      18062.22      19229.94       329.33 o                         
  -8  10   1       1397.43       1487.03        66.59 o                         
  -7  10   1       2833.34       2706.43        51.47 o                         
  -6  10   1        759.82        880.88        32.74 o                         
  -5  10   1      13636.39      13581.73       161.70 o                         
  -4  10   1      12070.88      14471.12       409.92 o                         
  -3  10   1      62884.18      62913.83       686.42 o                         
  -2  10   1       4415.72       3919.05        72.86 o                         
  -1  10   1       3125.37       2487.38        40.61 o                         
   0  10   1       9377.95       9820.59       103.06 o                         
   1  10   1      38564.48      38000.50       381.65 o                         
   2  10   1       3327.92       3752.98        98.64 o                         
   3  10   1       1354.21       1379.99        31.46 o                         
   4  10   1       2263.34       2688.96        87.24 o                         
   5  10   1      29585.51      28924.01       383.62 o                         
   6  10   1       5179.42       5116.54       162.50 o                         
   7  10   1      10245.33      10324.91       129.18 o                         
   8  10   1      10264.89       9890.62       167.29 o                         
   9  10   1       2437.92       2515.61        57.54 o                         
  10  10   1         57.41        170.16       107.67 o                         
  11  10   1       8835.68       8846.90       353.41 o                         
  12  10   1        108.02        259.18        48.38 o                         
  13  10   1        814.79        730.58       113.49 o                         
  14  10   1         37.76        -14.52        47.67 o                         
  15  10   1       1270.54       1322.90       150.39 o                         
  16  10   1       1567.47       1286.60       134.90 o                         
 -16  11   1       3979.92       3984.26       492.17 o                         
 -15  11   1        313.70        360.23       123.24 o                         
 -14  11   1        208.24        226.53        97.73 o                         
 -13  11   1        131.79        233.96        55.23 o                         
 -12  11   1       6839.20       6815.32       417.14 o                         
 -11  11   1       1608.01       1565.96        71.09 o                         
 -10  11   1       6246.90       6776.00       114.98 o                         
  -9  11   1        430.83        461.28        41.79 o                         
  -8  11   1       3277.91       3319.52        63.87 o                         
  -7  11   1        479.25        640.80        46.19 o                         
  -6  11   1       7247.02       7789.32       107.16 o                         
  -5  11   1       4144.88       4086.18        67.79 o                         
  -4  11   1       1691.38       2311.47       114.24 o                         
  -3  11   1        408.06        165.34        33.87 o                         
  -2  11   1      47714.39      47306.74       572.38 o                         
  -1  11   1       4635.93       4460.42        83.38 o                         
   0  11   1      16321.54      13765.12       150.34 o                         
   1  11   1      14639.68      14526.97       190.96 o                         
   2  11   1      17007.07      15730.25       170.02 o                         
   3  11   1      12767.46      13778.10       151.89 o                         
   4  11   1      67640.38      68267.84       738.14 o                         
   5  11   1       2011.87       1921.79        82.29 o                         
   6  11   1        115.22         97.67        28.62 o                         
   7  11   1        197.58        459.66        44.01 o                         
   8  11   1      12174.06      11864.03       174.06 o                         
   9  11   1      10077.94      10036.61       151.81 o                         
  10  11   1       1625.02       1435.81        56.31 o                         
  11  11   1        122.98         94.83        48.49 o                         
  12  11   1       4727.43       4561.71       236.95 o                         
  13  11   1        742.97        659.66        70.86 o                         
  14  11   1       1365.54       1332.45       103.48 o                         
  15  11   1        167.33        237.33       139.32 o                         
  16  11   1          0.66        353.66       209.52 o                         
 -16  12   1        518.74        434.45       129.83 o                         
 -15  12   1        534.31        345.60       172.01 o                         
 -14  12   1        635.81        530.86       145.59 o                         
 -13  12   1       4329.41       4507.41       541.42 o                         
 -12  12   1        289.68        224.05        51.66 o                         
 -11  12   1       1012.62        652.09        60.33 o                         
 -10  12   1         41.47         70.11        55.66 o                         
  -9  12   1       8893.63       8770.72       124.22 o                         
  -8  12   1        113.94        155.20        33.17 o                         
  -7  12   1       2013.95       2137.96        48.64 o                         
  -6  12   1         41.48         23.05        35.11 o                         
  -5  12   1      23184.66      23435.85       274.50 o                         
  -4  12   1       2399.91       2469.35       111.91 o                         
  -3  12   1      50545.14      49680.90       547.06 o                         
  -2  12   1       6106.94       6636.87       119.00 o                         
  -1  12   1       4182.21       3972.02       106.19 o                         
   0  12   1       3650.88       4173.58        65.45 o                         
   1  12   1      44373.67      46634.29       522.00 o                         
   2  12   1       1172.19       1068.50        41.53 o                         
   3  12   1        123.08         25.32        45.36 o                         
   4  12   1          7.02        225.16        63.42 o                         
   5  12   1      25810.99      25787.88       304.21 o                         
   6  12   1       4174.91       3703.18        86.08 o                         
   7  12   1       6181.60       6585.77       119.49 o                         
   8  12   1        782.64        742.27        85.15 o                         
   9  12   1         27.12         60.39        41.69 o                         
  10  12   1        346.41        451.72       129.94 o                         
  11  12   1       5784.20       6056.48       165.45 o                         
  12  12   1       2397.31       2332.71       119.52 o                         
  13  12   1       1914.69       1624.30       162.39 o                         
  14  12   1         13.67          3.10       131.28 o                         
  15  12   1         99.91         84.37        88.18 o                         
 -15  13   1        236.31        202.01       177.97 o                         
 -14  13   1         15.17        -15.28       123.53 o                         
 -13  13   1        707.03        610.99       117.36 o                         
 -12  13   1       3810.60       3785.60       179.82 o                         
 -11  13   1       4082.01       4337.56       115.38 o                         
 -10  13   1       2926.50       3137.46        89.19 o                         
  -9  13   1       3357.67       3353.44        79.67 o                         
  -8  13   1       3102.88       3007.50        64.18 o                         
  -7  13   1       4055.85       3895.45        71.85 o                         
  -6  13   1      14102.46      14387.49       178.63 o                         
  -5  13   1       2830.56       3302.55        73.59 o                         
  -4  13   1       2771.95       3617.65        81.57 o                         
  -3  13   1       1158.92        948.36        48.33 o                         
  -2  13   1      48588.49      49648.94      1285.36 o                         
  -1  13   1      14177.19      15852.99       241.62 o                         
   0  13   1      16662.98      16058.89       253.45 o                         
   1  13   1       1993.98       1762.78        66.24 o                         
   2  13   1      18711.12      17966.01       246.88 o                         
   3  13   1      12945.78      13378.91       151.87 o                         
   4  13   1      57226.14      57961.69       649.47 o                         
   5  13   1       3483.53       3323.55        63.10 o                         
   6  13   1       1446.44       1736.32        49.71 o                         
   7  13   1        253.37        300.91        37.09 o                         
   8  13   1      14178.26      14680.07       211.24 o                         
   9  13   1        671.62        783.67        50.16 o                         
  10  13   1        816.61       1005.05        70.92 o                         
  11  13   1         95.14         70.77        61.48 o                         
  12  13   1       3370.87       3455.88       364.93 o                         
  13  13   1       1330.50       1793.51       237.38 o                         
  14  13   1        655.00        454.36       139.63 o                         
  15  13   1        741.55        826.67       223.18 o                         
 -15  14   1       1006.51        740.23       144.41 o                         
 -14  14   1       2519.28       2615.19       172.39 o                         
 -13  14   1       4110.32       4082.21       351.27 o                         
 -12  14   1         76.16        199.74       138.25 o                         
 -11  14   1        103.60        131.49        49.50 o                         
 -10  14   1       1130.75       1129.24       100.85 o                         
  -9  14   1      11897.90      12210.19       224.99 o                         
  -8  14   1        973.94       1059.09        58.63 o                         
  -7  14   1       1305.61       1221.52        89.58 o                         
  -6  14   1        193.78        100.39        36.55 o                         
  -5  14   1      14853.08      14510.82       230.30 o                         
  -4  14   1      13769.50      13858.29       185.23 o                         
  -3  14   1      20427.56      20180.34       237.70 o                         
  -2  14   1      10408.32      10351.33       264.70 o                         
  -1  14   1      12139.66      12089.86       281.45 o                         
   0  14   1       1239.02       1280.21        57.21 o                         
   1  14   1      33664.77      34668.53       531.58 o                         
   2  14   1       6508.66       7411.39       217.38 o                         
   3  14   1       7165.31       6817.02        94.50 o                         
   4  14   1       4371.34       4040.88       132.97 o                         
   5  14   1      11829.34      12248.81       150.99 o                         
   6  14   1       8515.90       8462.32       116.39 o                         
   7  14   1       4694.36       4742.98       103.18 o                         
   8  14   1       3257.98       3333.67        76.52 o                         
   9  14   1        237.88        210.97        45.40 o                         
  10  14   1       5694.96       5622.87       216.65 o                         
  11  14   1       5740.34       5869.05       279.83 o                         
  12  14   1       1279.71       1158.91       107.94 o                         
  13  14   1        520.13        703.79       123.14 o                         
  14  14   1         90.80        -18.12       237.38 o                         
 -14  15   1        243.04        548.46       443.41 o                         
 -13  15   1        447.10        746.02       158.75 o                         
 -12  15   1       1456.94       1365.29       250.44 o                         
 -11  15   1       4122.78       3858.36       113.04 o                         
 -10  15   1       2770.70       2744.87        97.37 o                         
  -9  15   1       1535.05       1431.31       122.43 o                         
  -8  15   1       5138.89       4851.72       101.97 o                         
  -7  15   1       2271.17       2236.39        66.64 o                         
  -6  15   1      16003.13      15736.50       212.23 o                         
  -5  15   1      13313.66      13786.61       417.34 o                         
  -4  15   1       1290.28       1208.43        50.49 o                         
  -3  15   1        631.95        704.30        62.49 o                         
  -2  15   1      16748.49      16273.78       190.96 o                         
  -1  15   1       6104.27       6378.86       176.84 o                         
   0  15   1       4387.44       4273.08       139.91 o                         
   1  15   1         69.33        -14.09        40.06 o                         
   2  15   1       1779.89       1886.52        52.22 o                         
   3  15   1       8991.76       8966.77       139.60 o                         
   4  15   1      10404.64      10528.43       151.82 o                         
   5  15   1       1020.82        889.44        64.41 o                         
   6  15   1         27.43        125.15        82.99 o                         
   7  15   1        772.54        793.27        79.51 o                         
   8  15   1      10937.87      10779.01       219.58 o                         
   9  15   1       3327.90       3420.19        92.19 o                         
  10  15   1       3639.93       3484.12       108.55 o                         
  11  15   1         21.33        -22.10        44.21 o                         
  12  15   1       2839.82       3051.09       196.58 o                         
  13  15   1        700.50        708.60       288.55 o                         
  14  15   1       3385.68       2952.38       207.13 o                         
 -14  16   1       1259.09       1260.11       241.86 o                         
 -13  16   1       3181.34       3354.62       299.54 o                         
 -12  16   1         56.24        -16.82       103.27 o                         
 -11  16   1         11.31         91.74        94.98 o                         
 -10  16   1       1267.03       1127.06        69.05 o                         
  -9  16   1      16767.91      16895.25       365.86 o                         
  -8  16   1       5874.83       5862.67       147.11 o                         
  -7  16   1       3636.20       3494.49       115.52 o                         
  -6  16   1         34.52         50.73        60.18 o                         
  -5  16   1       2065.19       2138.42        75.18 o                         
  -4  16   1       6309.92       5798.72       110.04 o                         
  -3  16   1       4555.50       4527.50       154.07 o                         
  -2  16   1       4691.06       4624.50        81.13 o                         
  -1  16   1       1171.99       1297.85        51.61 o                         
   0  16   1       2648.63       2764.82        61.28 o                         
   1  16   1      14348.28      14053.00       303.34 o                         
   2  16   1       3610.80       3808.10       166.60 o                         
   3  16   1       5529.89       5333.67        97.16 o                         
   4  16   1       4396.11       4542.81       177.04 o                         
   5  16   1       9249.92       9220.17       168.22 o                         
   6  16   1       9576.62       9879.87       180.46 o                         
   7  16   1       8210.28       8269.92       161.32 o                         
   8  16   1        320.70        171.69        82.22 o                         
   9  16   1        396.15        351.91        52.30 o                         
  10  16   1       2641.04       2652.78       255.15 o                         
  11  16   1      10055.93      10393.36       607.73 o                         
  12  16   1        985.49       1022.13       141.91 o                         
  13  16   1         31.29         56.46       144.53 o                         
 -13  17   1         17.48          4.30       200.94 o                         
 -12  17   1       3695.86       3934.18       410.19 o                         
 -11  17   1       5215.79       4975.34       301.79 o                         
 -10  17   1       4643.26       4440.40       226.38 o                         
  -9  17   1        675.87        487.38        61.27 o                         
  -8  17   1       3615.86       3569.18       141.77 o                         
  -7  17   1      14260.14      14081.36       333.73 o                         
  -6  17   1      15628.22      16395.79       295.23 o                         
  -5  17   1       6851.41       6771.95       144.04 o                         
  -4  17   1         56.04         67.94        47.12 o                         
  -3  17   1       4901.74       4889.26        98.64 o                         
  -2  17   1      10329.32       9285.05       185.16 o                         
  -1  17   1      23410.85      23141.80       434.59 o                         
   0  17   1        459.09        472.50        53.29 o                         
   1  17   1        214.82        285.92        68.37 o                         
   2  17   1       2369.89       2520.07       104.03 o                         
   3  17   1      11139.92      11604.48       208.03 o                         
   4  17   1       5744.85       5738.70       137.90 o                         
   5  17   1         85.49         91.47        49.69 o                         
   6  17   1       1535.60       1587.54        70.26 o                         
   7  17   1       5197.69       4934.20       126.86 o                         
   8  17   1       7535.77       7007.91       177.26 o                         
   9  17   1       2449.57       2250.10       146.90 o                         
  10  17   1       3966.06       4027.95       175.80 o                         
  11  17   1         10.37        194.86       126.17 o                         
  12  17   1       1911.99       2491.28       212.30 o                         
  13  17   1       1239.51       1157.25       206.57 o                         
 -12  18   1         76.19         10.35       149.55 o                         
 -11  18   1        463.63        503.46       152.39 o                         
 -10  18   1       3114.61       2650.33       256.84 o                         
  -9  18   1       6443.41       6489.32       360.57 o                         
  -8  18   1       4120.23       4023.62       129.01 o                         
  -7  18   1        328.49        319.03       148.19 o                         
  -6  18   1        105.53         24.26       114.35 o                         
  -5  18   1       2318.84       2158.05       120.04 o                         
  -4  18   1       2917.97       3164.34       148.37 o                         
  -3  18   1       7403.06       7694.17       283.85 o                         
  -2  18   1         37.60        -26.76        53.52 o                         
  -1  18   1         71.79         63.95        81.29 o                         
   0  18   1      10033.66       9983.29       182.75 o                         
   1  18   1       2769.39       2335.75        81.75 o                         
   2  18   1       1396.74       1417.25        66.16 o                         
   3  18   1       5064.60       4617.52       113.00 o                         
   4  18   1        204.70        119.85        55.67 o                         
   5  18   1       1561.97       1414.93        94.97 o                         
   6  18   1       4487.42       4450.36       123.19 o                         
   7  18   1       8118.97       7713.93       198.37 o                         
   8  18   1        752.35        661.05        73.94 o                         
   9  18   1        585.20        503.08       102.87 o                         
  10  18   1       1127.21       1020.43        84.91 o                         
  11  18   1       9815.46      10787.47       470.83 o                         
  12  18   1       1435.19       1544.89       151.95 o                         
 -12  19   1       4341.18       4645.98       273.61 o                         
 -11  19   1       1690.85       1633.95       301.68 o                         
 -10  19   1       3599.67       3699.86       229.20 o                         
  -9  19   1        377.04        274.48        83.67 o                         
  -8  19   1       1192.45       1299.40       134.43 o                         
  -7  19   1       7322.82       7204.24       444.49 o                         
  -6  19   1       6875.25       6761.67       244.25 o                         
  -5  19   1        476.89        694.70       125.14 o                         
  -4  19   1          2.58        -58.51       117.02 o                         
  -3  19   1        519.28        673.01       112.15 o                         
  -2  19   1       4565.45       4499.92       290.34 o                         
  -1  19   1       6092.63       5968.57       253.07 o                         
   0  19   1        271.11        403.55       179.82 o                         
   1  19   1        344.96        323.19        65.94 o                         
   2  19   1       4370.35       4159.50       159.25 o                         
   3  19   1        336.67        372.18       101.86 o                         
   4  19   1       8498.37       7975.49       393.21 o                         
   5  19   1       6696.35       6463.45       176.90 o                         
   6  19   1        362.02        288.90        63.09 o                         
   7  19   1       1534.64       1254.31       118.57 o                         
   8  19   1       2755.13       2952.97       119.96 o                         
   9  19   1       3772.36       3709.72       134.95 o                         
  10  19   1       1527.13       1746.93       294.45 o                         
  11  19   1        249.87        205.68       183.03 o                         
 -11  20   1        438.33        263.92       196.12 o                         
 -10  20   1       2123.90       1942.00       225.09 o                         
  -9  20   1       4856.94       4459.77       287.31 o                         
  -8  20   1       4083.52       4219.76       249.59 o                         
  -7  20   1         67.88         82.64       159.33 o                         
  -6  20   1       6358.59       6156.52       345.95 o                         
  -5  20   1       2044.87       1983.71       254.38 o                         
  -4  20   1       9669.35       9686.24       461.34 o                         
  -3  20   1       4686.11       4454.16       377.60 o                         
  -2  20   1        261.12        222.76        90.72 o                         
  -1  20   1        325.38        308.36       113.77 o                         
   0  20   1       9309.20       8742.14       474.34 o                         
   1  20   1       3946.67       3998.22       169.30 o                         
   2  20   1       1738.07       1589.38        91.93 o                         
   3  20   1       1144.94       1232.57       218.61 o                         
   4  20   1        289.44        105.09       112.09 o                         
   5  20   1       3352.85       3280.66       114.84 o                         
   6  20   1       4059.98       3901.87       403.65 o                         
   7  20   1       2822.52       2696.03       163.83 o                         
   8  20   1         41.70          4.10        88.41 o                         
   9  20   1        815.00        893.44       142.23 o                         
  10  20   1       1306.68       1041.12       174.25 o                         
 -10  21   1        620.77        584.68       156.89 o                         
  -9  21   1          6.12        -59.78       119.55 o                         
  -8  21   1        667.75        644.84       107.63 o                         
  -7  21   1       3947.58       4173.87       307.05 o                         
  -6  21   1       4148.62       3779.30       211.30 o                         
  -5  21   1        454.02        156.08       240.13 o                         
  -4  21   1        541.83        871.20       301.41 o                         
  -3  21   1        205.46        240.68        82.83 o                         
  -2  21   1       4046.94       3831.28       146.53 o                         
  -1  21   1       6813.65       6483.11       373.26 o                         
   0  21   1       2243.73       2505.27       205.27 o                         
   1  21   1          3.94       -105.00       231.10 o                         
   2  21   1        724.26        862.03       275.76 o                         
   3  21   1       6696.00       6159.09       201.71 o                         
   4  21   1       2886.93       2917.07       118.51 o                         
   5  21   1      12734.06      12013.81       336.99 o                         
   6  21   1         26.02        196.83       324.53 o                         
   7  21   1        138.66        174.44       188.64 o                         
   8  21   1       3977.82       4292.79       189.76 o                         
   9  21   1       3072.23       3437.85       183.39 o                         
  -8  22   1        677.78        597.58       130.36 o                         
  -7  22   1       1560.06       1518.89       149.22 o                         
  -6  22   1       2859.93       2959.58       161.29 o                         
  -5  22   1        490.07        600.84       131.56 o                         
  -4  22   1       3706.02       3896.93       153.96 o                         
  -3  22   1       3952.30       3903.48       304.34 o                         
  -2  22   1         67.62        224.82       106.02 o                         
  -1  22   1        245.09        374.59       178.97 o                         
   0  22   1       5550.55       5478.14       240.62 o                         
   1  22   1       8820.76       8374.70       260.71 o                         
   2  22   1       2232.32       2006.18       291.58 o                         
   3  22   1        777.76        666.24       106.55 o                         
   4  22   1        328.43        305.44       109.30 o                         
   5  22   1       3100.01       3502.99       378.25 o                         
   6  22   1       1469.14       1350.28       135.00 o                         
   7  22   1       2257.08       2310.82       225.76 o                         
   8  22   1       1636.09       1421.17       136.09 o                         
  -7  23   1       2221.41       2219.17       140.82 o                         
  -6  23   1       2611.18       2703.72       208.87 o                         
  -5  23   1        684.21        473.65       158.98 o                         
  -4  23   1        631.38        320.17       165.86 o                         
  -3  23   1        819.00        726.56       172.01 o                         
  -2  23   1       5357.23       4855.72       470.69 o                         
  -1  23   1       7546.31       7708.86       316.93 o                         
   0  23   1       6216.74       5789.50       485.94 o                         
   1  23   1        266.45        170.21       131.29 o                         
   2  23   1        681.87        646.57       116.63 o                         
   3  23   1       3588.73       3605.92       305.04 o                         
   4  23   1       2798.26       2866.24       196.43 o                         
   5  23   1       4274.57       4720.62       228.99 o                         
   6  23   1        471.31        507.21       106.53 o                         
  -5  24   1       2338.44       2055.29       193.05 o                         
  -4  24   1       1971.36       1819.43       235.10 o                         
  -3  24   1       2064.18       2798.91       295.42 o                         
  -2  24   1        321.59        121.35       120.79 o                         
  -1  24   1        828.74        844.52       300.10 o                         
   0  24   1       4091.45       4418.26       241.23 o                         
   1  24   1       6660.37       6954.25       269.00 o                         
   2  24   1       5417.48       6038.91       215.21 o                         
   3  24   1         39.74        -71.85       192.64 o                         
   4  24   1         60.26         97.15       316.85 o                         
  -1  25   1       3084.11       3479.87       232.74 o                         
   0  25   1       4864.16       5134.87       271.11 o                         
 -18   0   2       4343.67       4684.37       611.40 o                         
 -16   0   2       9094.17       6780.63       470.47 o                         
 -14   0   2       5958.08       6139.39       614.35 o                         
 -12   0   2       7747.41       7725.06       568.80 o                         
 -10   0   2        561.26        773.39       125.12 o                         
  -8   0   2      52999.16      56268.40      1006.74 o                         
  -6   0   2        473.62        163.40        41.44 o                         
  -4   0   2      60856.26      58931.96      1390.36 o                         
   2   0   2      35052.92      29104.42       635.75 o                         
   4   0   2      31045.98      31143.55       537.91 o                         
   6   0   2      83364.88      79321.36      1204.26 o                         
   8   0   2      20436.27      20119.97       291.90 o                         
  10   0   2       3045.21       3518.28        74.93 o                         
  12   0   2       3036.73       2934.05        88.41 o                         
  14   0   2        146.55        144.14        36.97 o                         
  16   0   2        991.67        922.73       187.01 o                         
 -18   1   2         29.11        485.12       270.87 o                         
 -17   1   2        665.28       1066.12       121.23 o                         
 -16   1   2         71.17        -16.82       124.44 o                         
 -15   1   2      10370.52       9511.83       577.05 o                         
 -14   1   2        225.94        254.75        38.17 o                         
 -13   1   2        562.12        482.63        56.61 o                         
 -12   1   2        266.21        338.64        38.16 o                         
 -11   1   2       7834.81       7765.41       259.33 o                         
 -10   1   2       3475.46       3593.22        79.59 o                         
  -9   1   2       4094.53       3739.35        72.16 o                         
  -8   1   2        632.97        972.70        60.02 o                         
  -7   1   2      10668.16       9573.49       187.38 o                         
  -6   1   2        798.83        958.93        67.13 o                         
  -5   1   2      43233.43      44504.51       731.74 o                         
  -4   1   2      61956.70      73735.10      1120.70 o                         
  -3   1   2       1660.50       1625.65        58.01 o                         
  -2   1   2        754.13        680.20        39.37 o                         
  -1   1   2     194436.34     237313.47      4631.72 o                         
   1   1   2      35405.21      39605.68       951.39 o                         
   2   1   2        331.79        676.93        23.05 o                         
   3   1   2      23041.14      23983.09       357.94 o                         
   4   1   2        521.05        332.07        21.00 o                         
   5   1   2      91095.33      95302.29      1176.16 o                         
   6   1   2       1737.93       1789.72        38.28 o                         
   7   1   2       1902.42       2068.71        37.95 o                         
   8   1   2       5958.35       6167.80       126.83 o                         
   9   1   2      13148.77      13220.11       154.78 o                         
  10   1   2         12.33         27.44        28.69 o                         
  11   1   2       2796.92       2693.15        76.41 o                         
  12   1   2        351.67        307.54        30.56 o                         
  13   1   2       1864.65       1729.67        52.16 o                         
  14   1   2        151.01        105.79        36.81 o                         
  15   1   2       3799.13       4011.48       275.96 o                         
  16   1   2         98.42        266.32       108.25 o                         
  17   1   2        410.91        396.53       172.01 o                         
 -18   2   2       3870.77       4043.03       322.31 o                         
 -17   2   2         51.39         -7.89       107.87 o                         
 -16   2   2       3418.08       3117.69        90.24 o                         
 -15   2   2        298.33        295.84        50.81 o                         
 -14   2   2       2737.54       2617.87       119.88 o                         
 -13   2   2        570.56        488.77        34.02 o                         
 -12   2   2      11834.67      11291.37       309.14 o                         
 -11   2   2        752.88        753.28        55.07 o                         
 -10   2   2        593.81        814.40        49.11 o                         
  -9   2   2        193.89        502.65        32.22 o                         
  -8   2   2      26481.79      26172.98       466.72 o                         
  -7   2   2       8469.67       8971.00       136.14 o                         
  -6   2   2       4928.96       4972.90        91.35 o                         
  -5   2   2      18471.38      18803.57       235.67 o                         
  -3   2   2        302.98        758.33        50.66 o                         
  -2   2   2      64769.82      64927.88       860.82 o                         
   1   2   2       1345.24       1471.55        32.30 o                         
   2   2   2      64434.57      69521.30       925.95 o                         
   3   2   2       2532.36       2184.87       127.00 o                         
   4   2   2      15971.22      15122.60       200.95 o                         
   5   2   2       4956.71       5719.61       183.13 o                         
   6   2   2      10667.73       9706.05       157.18 o                         
   7   2   2        564.77        417.18        13.53 o                         
   8   2   2      25913.36      23170.50       271.80 o                         
   9   2   2        421.27        348.05        15.21 o                         
  10   2   2         38.72        -14.61        29.22 o                         
  11   2   2        498.07        503.70        65.17 o                         
  12   2   2      17240.31      17523.96       472.41 o                         
  13   2   2        341.83        342.25        72.03 o                         
  14   2   2       1080.65        905.33        55.51 o                         
  15   2   2        279.04        244.10       144.68 o                         
  16   2   2       2735.87       2773.43       191.30 o                         
  17   2   2         11.86       -104.49       208.98 o                         
 -18   3   2         22.85        386.60       141.37 o                         
 -17   3   2        154.79         28.01        81.75 o                         
 -16   3   2       1194.21       1165.08       123.36 o                         
 -15   3   2      10946.36      10782.22       464.60 o                         
 -14   3   2         92.84        124.86        28.23 o                         
 -13   3   2        344.80        201.19        35.11 o                         
 -12   3   2          1.70        126.24        27.92 o                         
 -11   3   2      31900.65      32047.96       397.61 o                         
 -10   3   2       3586.71       3384.35        56.04 o                         
  -9   3   2      32758.89      33445.06       400.58 o                         
  -8   3   2       1534.25       1653.51        89.87 o                         
  -7   3   2      31124.99      33023.60       510.46 o                         
  -6   3   2       3142.80       3301.84        91.42 o                         
  -5   3   2     102391.52     110067.91      1276.92 o                         
  -4   3   2      13998.66      13949.82       222.13 o                         
  -3   3   2       2239.10       2541.19       119.88 o                         
  -2   3   2       5543.42       7972.37        92.89 o                         
  -1   3   2      24611.12      25785.25       312.24 o                         
   0   3   2        665.58       1171.80        28.77 o                         
   1   3   2      19721.30      17636.89       215.58 o                         
   3   3   2        307.94        156.11        31.94 o                         
   4   3   2       1384.58       1210.19        34.96 o                         
   5   3   2      40030.91      38017.14      1648.99 o                         
   6   3   2       3194.65       3239.10        47.52 o                         
   7   3   2        109.04        147.22        47.27 o                         
   8   3   2         26.49        103.79        88.88 o                         
   9   3   2      29199.09      29182.55       751.19 o                         
  10   3   2       1188.15       1015.19        37.85 o                         
  11   3   2       4038.91       3986.18       172.78 o                         
  12   3   2        610.02        601.17        37.91 o                         
  13   3   2       1388.18       1413.45        82.07 o                         
  14   3   2        212.83        132.81       124.51 o                         
  15   3   2       5188.72       5261.89       337.70 o                         
  16   3   2       1842.25       1699.20       235.77 o                         
  17   3   2          0.70         38.05       144.68 o                         
 -18   4   2       2839.75       2488.01       297.08 o                         
 -17   4   2         51.15        177.12       155.66 o                         
 -16   4   2        366.35        247.85        51.22 o                         
 -15   4   2        370.85        544.45        57.85 o                         
 -14   4   2       4347.89       4130.14        92.84 o                         
 -13   4   2        118.71        128.53        34.73 o                         
 -12   4   2      17358.09      15920.71       213.17 o                         
 -11   4   2       2275.84       2479.23        87.09 o                         
 -10   4   2       1709.45       1552.44        51.20 o                         
  -9   4   2        453.63        366.11        71.35 o                         
  -8   4   2      21977.07      20115.85       231.61 o                         
  -7   4   2      15190.77      17140.95       213.62 o                         
  -6   4   2      18195.67      17569.28       227.24 o                         
  -5   4   2        131.19        137.11        18.85 o                         
  -4   4   2      65965.81      65596.17       693.74 o                         
  -3   4   2      13108.60      10038.86       169.69 o                         
  -2   4   2     101808.51     104163.45      1663.33 o                         
  -1   4   2       3939.10       2557.32        45.86 o                         
   0   4   2      12741.88      14144.68       177.63 o                         
   1   4   2      99084.02     106833.64      1852.41 o                         
   2   4   2     143490.27     145654.73      1478.88 o                         
   3   4   2       1011.89       1283.27        27.03 o                         
   4   4   2      14868.64      13292.09       142.50 o                         
   5   4   2      29740.15      30457.14       356.68 o                         
   6   4   2       5762.50       5084.31       142.42 o                         
   7   4   2       1855.45       1608.07       134.51 o                         
   8   4   2      13620.25      13765.08       168.00 o                         
   9   4   2      11032.65      10657.39       241.85 o                         
  10   4   2       3360.66       3600.01        70.02 o                         
  11   4   2       1473.14       1296.79        85.26 o                         
  12   4   2      25804.58      26071.86       623.10 o                         
  13   4   2        359.75        378.45        39.73 o                         
  14   4   2        787.73        737.67        49.76 o                         
  15   4   2          2.90         58.82        97.35 o                         
  16   4   2       4253.81       4644.71       269.53 o                         
  17   4   2         36.28         64.84       140.39 o                         
 -18   5   2        214.14        -42.65       166.36 o                         
 -17   5   2       1015.88       1046.78       462.17 o                         
 -16   5   2        587.48        331.44        56.74 o                         
 -15   5   2       6557.99       6520.00       328.34 o                         
 -14   5   2        149.67        106.88        46.53 o                         
 -13   5   2         89.53         64.88        30.09 o                         
 -12   5   2        308.11        333.64        27.61 o                         
 -11   5   2      18001.84      18957.38       264.53 o                         
 -10   5   2       4786.74       4517.87        93.47 o                         
  -9   5   2      15934.60      15035.25       169.85 o                         
  -8   5   2        394.40        799.78        29.16 o                         
  -7   5   2       4288.73       4667.56        65.54 o                         
  -6   5   2       2809.47       2332.24        35.87 o                         
  -5   5   2      42634.64      47518.19       938.63 o                         
  -4   5   2      13785.31      14398.86       152.19 o                         
  -3   5   2       2255.75       3243.97        45.99 o                         
  -2   5   2        731.10       1110.56        50.89 o                         
  -1   5   2      21913.58      20360.18       236.62 o                         
   0   5   2      69575.88      66015.80       799.85 o                         
   1   5   2      20805.82      27784.65       290.91 o                         
   2   5   2       6794.86       6874.73        87.63 o                         
   3   5   2       3397.97       2310.48        35.50 o                         
   4   5   2      17643.59      17513.31       230.48 o                         
   5   5   2      54924.35      56453.13       811.56 o                         
   6   5   2       7042.18       7879.42       104.78 o                         
   7   5   2       9085.93       9353.50       262.78 o                         
   8   5   2          3.85         -7.56        31.97 o                         
   9   5   2      26480.30      25969.81       482.21 o                         
  10   5   2       3784.84       3732.10        74.80 o                         
  11   5   2      24692.33      26068.30      1138.23 o                         
  12   5   2        190.82        321.93        54.41 o                         
  13   5   2       6511.13       6076.39       217.97 o                         
  14   5   2         24.37         53.73        82.38 o                         
  15   5   2      14357.35      15414.70      1458.90 o                         
  16   5   2        720.09        949.52       198.26 o                         
  17   5   2         39.34        236.31       150.57 o                         
 -17   6   2        696.80        540.25       475.83 o                         
 -16   6   2        109.48        205.33        96.34 o                         
 -15   6   2         67.63         45.98        51.79 o                         
 -14   6   2       3128.34       2747.39       154.31 o                         
 -13   6   2        339.24        326.28        36.26 o                         
 -12   6   2       9512.21       9058.15       158.17 o                         
 -11   6   2       1193.68       1262.23        61.58 o                         
 -10   6   2        114.86        386.40        58.78 o                         
  -9   6   2       1507.47       1694.74        40.60 o                         
  -8   6   2      83935.66      85958.53       990.64 o                         
  -6   6   2      19040.57      18785.83       185.50 o                         
  -5   6   2        385.15        823.74        25.64 o                         
  -4   6   2      18673.14      21773.06       249.74 o                         
  -3   6   2       1797.82       1792.32        30.70 o                         
  -2   6   2     106258.95     106950.36      1145.96 o                         
  -1   6   2      15228.68      17072.15       210.09 o                         
   0   6   2       2650.27       2129.91        46.64 o                         
   1   6   2       1022.52        634.40        30.32 o                         
   2   6   2      65376.92      67529.58       913.31 o                         
   3   6   2       3066.84       3833.05        70.61 o                         
   4   6   2       8910.06       8853.15       109.33 o                         
   5   6   2       4669.53       4564.40        54.12 o                         
   6   6   2      29705.77      29696.07       313.91 o                         
   7   6   2        377.47        791.04       122.54 o                         
   8   6   2      39956.02      41412.78       551.79 o                         
   9   6   2       1191.42       1271.77        65.47 o                         
  10   6   2       1579.04       1645.78        52.59 o                         
  11   6   2       3097.27       2963.59       113.00 o                         
  12   6   2      20209.54      20624.70      1338.78 o                         
  13   6   2        907.44        971.37       101.77 o                         
  14   6   2        851.84        782.48        85.79 o                         
  15   6   2        108.72         93.99        57.10 o                         
  16   6   2       3123.83       2965.91       255.06 o                         
  17   6   2        589.00        288.29       166.65 o                         
 -17   7   2       2092.92       1665.88       377.50 o                         
 -16   7   2        186.52         58.29        83.26 o                         
 -15   7   2       8626.40       8969.23       227.95 o                         
 -14   7   2        351.98        192.70        51.91 o                         
 -13   7   2         99.60        153.75        56.45 o                         
 -12   7   2        201.43        216.84        26.32 o                         
 -11   7   2      22002.25      21230.71       542.86 o                         
 -10   7   2       2987.89       2612.19        51.44 o                         
  -9   7   2      15510.86      15365.52       465.26 o                         
  -8   7   2       2701.95       2727.33        63.89 o                         
  -7   7   2      19811.95      21643.52       260.61 o                         
  -6   7   2        713.90        697.80        26.14 o                         
  -5   7   2      40765.19      43134.86       442.50 o                         
  -4   7   2       1183.14       1410.99        30.12 o                         
  -3   7   2        977.58        474.13        24.01 o                         
  -2   7   2      50757.02      51420.40       527.52 o                         
  -1   7   2      55859.44      55834.35       598.18 o                         
   0   7   2      35166.29      34001.04       343.42 o                         
   1   7   2      27463.54      29858.36       321.46 o                         
   2   7   2        138.59        545.44        24.64 o                         
   3   7   2       5978.77       5755.78        80.28 o                         
   4   7   2      10573.11       9989.19       115.46 o                         
   5   7   2      42342.34      44724.13       466.17 o                         
   6   7   2         31.57         -6.86        18.21 o                         
   7   7   2       2788.57       3277.94        54.31 o                         
   8   7   2        228.47        343.19        39.09 o                         
   9   7   2      28257.11      28320.66       501.06 o                         
  10   7   2       1828.79       1784.85        52.04 o                         
  11   7   2      18074.46      18295.30       890.02 o                         
  12   7   2       1266.15       1373.73        68.41 o                         
  13   7   2       6213.46       6261.55       453.46 o                         
  14   7   2        108.60        -20.09        53.40 o                         
  15   7   2      12249.86      12578.08       437.25 o                         
  16   7   2        405.56        408.31       144.68 o                         
  17   7   2        148.54          0.00        53.58 o                         
 -17   8   2       2222.37       1878.54       239.69 o                         
 -16   8   2        154.95        115.63       103.95 o                         
 -15   8   2         12.10        -30.04        60.07 o                         
 -14   8   2       4298.87       4062.49       285.62 o                         
 -13   8   2        431.17        564.16        68.18 o                         
 -12   8   2       4994.33       5029.60        98.73 o                         
 -11   8   2       1385.40       1476.40        46.84 o                         
 -10   8   2       1144.69        996.57        40.30 o                         
  -9   8   2       4658.65       5068.22       117.15 o                         
  -8   8   2      20293.62      20396.14       235.33 o                         
  -7   8   2        541.42        594.68        32.38 o                         
  -6   8   2      20125.26      20367.26       222.68 o                         
  -5   8   2        195.56        180.73        51.20 o                         
  -4   8   2      19014.65      17902.47       213.00 o                         
  -3   8   2       1528.85       1385.67        50.20 o                         
  -2   8   2      37289.48      38475.98       389.13 o                         
  -1   8   2      15429.37      13824.37       203.02 o                         
   0   8   2      14829.81      14426.96       149.22 o                         
   1   8   2        635.29        376.03        24.92 o                         
   2   8   2      28937.32      31495.76       367.76 o                         
   3   8   2         57.62        172.68        34.46 o                         
   4   8   2       4770.04       5378.18       111.53 o                         
   5   8   2         32.94        178.98        54.06 o                         
   6   8   2      33423.28      34205.65       367.46 o                         
   7   8   2         58.56        146.59        19.58 o                         
   8   8   2      31574.43      32371.61       406.28 o                         
   9   8   2      13047.19      13296.07       177.75 o                         
  10   8   2        892.18        794.26        70.26 o                         
  11   8   2       1825.53       1760.80        99.27 o                         
  12   8   2      12905.64      12748.59       255.82 o                         
  13   8   2        443.55        482.49        55.37 o                         
  14   8   2       1114.06        796.04       118.54 o                         
  15   8   2        146.22        131.22       139.86 o                         
  16   8   2       4597.42       4257.20       925.41 o                         
 -17   9   2       1385.71       1141.25       151.35 o                         
 -16   9   2        551.86        607.95       197.19 o                         
 -15   9   2       7007.78       6895.30       397.84 o                         
 -14   9   2        146.51        132.65        76.86 o                         
 -13   9   2        384.18        244.93        65.67 o                         
 -12   9   2        681.01        799.90        39.98 o                         
 -11   9   2      14429.33      14886.24       247.38 o                         
 -10   9   2        281.67        341.93        56.87 o                         
  -9   9   2      10240.54      10479.98       144.07 o                         
  -8   9   2         53.76        286.38        78.04 o                         
  -7   9   2       1510.84       1442.92        50.24 o                         
  -6   9   2       1589.41       1869.49        44.98 o                         
  -5   9   2      17853.95      17970.72       285.33 o                         
  -4   9   2        259.39        240.29        30.47 o                         
  -3   9   2        718.87        707.76        32.92 o                         
  -2   9   2      16433.51      16847.47       172.49 o                         
  -1   9   2      20506.64      19065.72       195.15 o                         
   0   9   2       5360.61       5564.04       121.04 o                         
   1   9   2      21221.70      20427.88       214.51 o                         
   2   9   2      14927.01      15276.34       370.94 o                         
   3   9   2       3578.80       4160.40       139.06 o                         
   4   9   2        460.87        483.90        51.36 o                         
   5   9   2      15716.02      16795.32       175.23 o                         
   6   9   2       3593.01       3619.65        73.78 o                         
   7   9   2       1960.49       1836.89        38.64 o                         
   8   9   2        809.05        821.05        38.05 o                         
   9   9   2      12406.94      12750.78       295.97 o                         
  10   9   2       3938.61       3755.99        80.94 o                         
  11   9   2       4940.86       5105.20       188.27 o                         
  12   9   2          0.62        138.25        45.64 o                         
  13   9   2       2197.57       2269.15       177.49 o                         
  14   9   2        565.08        498.89        90.81 o                         
  15   9   2       4724.96       4590.94       346.96 o                         
  16   9   2        457.42        446.50       217.29 o                         
 -16  10   2       2078.32       1751.72       173.35 o                         
 -15  10   2          2.74         -3.21        78.64 o                         
 -14  10   2       6147.50       6302.84       298.90 o                         
 -13  10   2        878.27        707.66        87.10 o                         
 -12  10   2      14604.47      14976.65       438.53 o                         
 -11  10   2        908.96       1019.44        57.54 o                         
 -10  10   2         33.85        -11.86        37.05 o                         
  -9  10   2       6662.30       6658.36       144.55 o                         
  -8  10   2      18498.74      19050.38       233.27 o                         
  -7  10   2        175.94        180.58        25.89 o                         
  -6  10   2       7668.52       7652.74        96.60 o                         
  -5  10   2        464.00        348.26        46.33 o                         
  -4  10   2      22971.98      22777.00       280.83 o                         
  -3  10   2       9472.56      10083.38       116.16 o                         
  -2  10   2      32029.36      31323.14       337.84 o                         
  -1  10   2       6790.53       7388.46       121.35 o                         
   0  10   2      15998.22      16002.02       175.57 o                         
   1  10   2         46.93          8.24        44.16 o                         
   2  10   2      56315.89      59236.91       618.75 o                         
   3  10   2      12419.22      12049.17       133.39 o                         
   4  10   2       3427.78       3216.94        50.47 o                         
   5  10   2          2.82        461.59       214.32 o                         
   6  10   2      21339.58      22410.59       263.77 o                         
   7  10   2       6750.85       7066.94        92.94 o                         
   8  10   2       6588.11       6862.20       101.41 o                         
   9  10   2      12563.38      12377.08       180.42 o                         
  10  10   2       4741.28       4118.57        98.31 o                         
  11  10   2       1072.93       1039.53        58.52 o                         
  12  10   2       8719.33       8488.96       193.70 o                         
  13  10   2        241.59        328.26       125.74 o                         
  14  10   2        910.44       1145.27       120.29 o                         
  15  10   2        340.31        172.73       109.85 o                         
  16  10   2       2319.37       2370.73       163.48 o                         
 -16  11   2       1333.18       1021.84       139.46 o                         
 -15  11   2       3658.22       3780.20       905.62 o                         
 -14  11   2         44.88        -49.24        98.47 o                         
 -13  11   2        175.82        156.56       114.91 o                         
 -12  11   2        121.73        172.96        92.27 o                         
 -11  11   2       4764.17       4730.08       103.70 o                         
 -10  11   2       1050.19       1233.10       115.24 o                         
  -9  11   2       4314.65       4657.30       102.63 o                         
  -8  11   2         50.38        162.56        38.07 o                         
  -7  11   2        409.29        404.98        66.09 o                         
  -6  11   2       2101.97       2198.36        79.20 o                         
  -5  11   2      20193.64      19547.61       232.69 o                         
  -4  11   2      11259.68      11675.28       191.73 o                         
  -3  11   2       1455.83       1628.80       100.29 o                         
  -2  11   2       5125.41       5131.78        72.14 o                         
  -1  11   2      43037.34      43832.01       480.08 o                         
   0  11   2      19234.91      20585.99       224.17 o                         
   1  11   2       6200.36       5540.54        72.65 o                         
   2  11   2        878.60        545.45        54.99 o                         
   3  11   2      27462.79      27003.17       416.80 o                         
   4  11   2       6143.06       6728.10        93.82 o                         
   5  11   2      32470.21      33162.74       381.35 o                         
   6  11   2       5642.79       5537.62       123.28 o                         
   7  11   2         18.46         20.84        49.67 o                         
   8  11   2        595.61        577.78        32.45 o                         
   9  11   2       3988.46       4022.05        80.13 o                         
  10  11   2       1285.35       1378.16        83.22 o                         
  11  11   2        733.95        570.60        56.96 o                         
  12  11   2         21.32         -5.40        56.85 o                         
  13  11   2        277.11        174.67        70.76 o                         
  14  11   2        547.28        493.00       196.12 o                         
  15  11   2       1291.57       1307.22       130.75 o                         
 -16  12   2       2510.72       2313.73       230.07 o                         
 -15  12   2        495.72        619.87       169.86 o                         
 -14  12   2       2539.92       2594.80       270.73 o                         
 -13  12   2        444.33        443.97        69.48 o                         
 -12  12   2      15308.81      16055.71       309.13 o                         
 -11  12   2        900.38        838.35       113.00 o                         
 -10  12   2        210.76        128.77        57.00 o                         
  -9  12   2       1372.37       1188.01        46.67 o                         
  -8  12   2       8988.89       8789.88       150.24 o                         
  -7  12   2        222.48        199.05        34.06 o                         
  -6  12   2        319.81        391.54        40.36 o                         
  -5  12   2       1633.07       1454.70        49.89 o                         
  -4  12   2      24924.01      25809.82       306.16 o                         
  -3  12   2       4871.21       6259.91       163.47 o                         
  -2  12   2      23922.71      25481.01       287.35 o                         
  -1  12   2      23868.10      25891.80       349.13 o                         
   0  12   2       4845.72       4394.65        92.76 o                         
   1  12   2        231.09        118.89        33.82 o                         
   2  12   2      53385.80      56363.84       608.22 o                         
   3  12   2      14893.90      14184.25       160.91 o                         
   4  12   2       5331.52       4613.40        85.93 o                         
   5  12   2          7.66         35.91        32.17 o                         
   6  12   2      15144.70      15218.01       242.08 o                         
   7  12   2       7182.47       7104.79        98.45 o                         
   8  12   2       9395.29       9332.21       136.44 o                         
   9  12   2       3526.73       3506.16        70.51 o                         
  10  12   2       2549.89       2223.64       153.76 o                         
  11  12   2       3006.92       2823.13       139.74 o                         
  12  12   2       5753.34       6011.88       425.30 o                         
  13  12   2       1139.34       1137.15       119.27 o                         
  14  12   2       1135.19       1157.72       126.19 o                         
  15  12   2          1.69        202.95       123.74 o                         
 -15  13   2       2405.65       2731.39       203.64 o                         
 -14  13   2        447.08        382.86        91.32 o                         
 -13  13   2       1070.32        898.03        73.62 o                         
 -12  13   2       3079.29       2985.53        96.74 o                         
 -11  13   2       3845.97       4135.95       109.51 o                         
 -10  13   2       4749.30       4670.29       100.11 o                         
  -9  13   2       3857.80       3719.74       124.91 o                         
  -8  13   2         19.48         91.10        34.67 o                         
  -7  13   2       1904.05       1848.03        70.85 o                         
  -6  13   2       2661.91       2554.43        82.54 o                         
  -5  13   2      41945.68      42350.50       596.00 o                         
  -4  13   2       4848.36       4517.81        89.90 o                         
  -3  13   2         10.86          6.72        43.30 o                         
  -2  13   2         58.18        156.23        48.11 o                         
  -1  13   2      49498.96      50404.76       600.76 o                         
   0  13   2      16845.26      17486.90       233.27 o                         
   1  13   2      12352.27      12171.01       147.01 o                         
   2  13   2        143.30          1.06        52.67 o                         
   3  13   2      38151.40      37596.38       392.10 o                         
   4  13   2       9486.33       9297.50       114.29 o                         
   5  13   2      25759.06      27110.93       328.22 o                         
   6  13   2       5313.25       5359.52       140.76 o                         
   7  13   2        823.10        808.41        54.78 o                         
   8  13   2        946.37        913.10        64.74 o                         
   9  13   2       7902.22       7744.91       182.22 o                         
  10  13   2       2873.31       2551.01        70.92 o                         
  11  13   2        522.13        625.26        93.07 o                         
  12  13   2        340.70        234.65       158.14 o                         
  13  13   2         45.49         85.98       139.32 o                         
  14  13   2        384.92        684.73       744.56 o                         
  15  13   2        620.59        689.94       154.86 o                         
 -15  14   2        513.28        391.55       470.47 o                         
 -14  14   2       1654.53       1978.09       342.94 o                         
 -13  14   2       2190.48       2046.22        97.79 o                         
 -12  14   2       8435.57       8327.52       199.45 o                         
 -11  14   2       1309.97       1226.46        87.14 o                         
 -10  14   2        639.11        575.97        69.61 o                         
  -9  14   2         65.20         71.60        61.95 o                         
  -8  14   2      13857.43      14350.93       260.21 o                         
  -7  14   2       5189.67       5434.14        93.82 o                         
  -6  14   2       1008.58       1098.79        98.77 o                         
  -5  14   2         78.47        -20.43        40.87 o                         
  -4  14   2      20386.78      20800.08       242.43 o                         
  -3  14   2      19944.02      20472.53       239.80 o                         
  -2  14   2       6000.07       6039.65        99.13 o                         
  -1  14   2      11495.97      11319.48       149.88 o                         
   0  14   2       6195.02       6283.21       140.19 o                         
   1  14   2       8479.75       8034.96       141.86 o                         
   2  14   2      35823.61      36869.37       429.19 o                         
   3  14   2       7688.71       7719.59       102.41 o                         
   4  14   2       3058.44       2864.13        75.87 o                         
   5  14   2       1620.79       1431.06        97.53 o                         
   6  14   2       5626.75       5336.65        84.95 o                         
   7  14   2        678.80        768.72        59.71 o                         
   8  14   2      17872.11      17960.34       307.23 o                         
   9  14   2        916.19        949.62        87.63 o                         
  10  14   2        121.77        -22.38        44.76 o                         
  11  14   2       2185.37       2056.81        89.56 o                         
  12  14   2       4336.36       4490.62       189.88 o                         
  13  14   2        532.96        460.61        90.78 o                         
  14  14   2       1145.16       1148.52       217.55 o                         
 -14  15   2        532.18        532.89       145.32 o                         
 -13  15   2       2446.00       2752.00       208.44 o                         
 -12  15   2       1972.74       2010.38        96.91 o                         
 -11  15   2       4868.29       4949.38       217.96 o                         
 -10  15   2       2162.48       2266.81       117.38 o                         
  -9  15   2       2191.28       2169.37        71.31 o                         
  -8  15   2        958.54        787.63       113.77 o                         
  -7  15   2       1906.21       2016.53        94.13 o                         
  -6  15   2       7976.02       7763.29       196.22 o                         
  -5  15   2      11462.87      11686.48       209.97 o                         
  -4  15   2       5564.21       5473.02       142.51 o                         
  -3  15   2       1291.25       1167.88        50.26 o                         
  -2  15   2        169.76        227.41        41.27 o                         
  -1  15   2       9372.62       9753.57       187.56 o                         
   0  15   2       6010.22       5867.75        99.76 o                         
   1  15   2      11811.24      11785.34       188.31 o                         
   2  15   2        474.64        523.50        60.88 o                         
   3  15   2       1889.28       1854.03       117.02 o                         
   4  15   2       4555.32       4620.68       101.78 o                         
   5  15   2       3269.77       3139.08        64.59 o                         
   6  15   2       3407.38       3386.13       145.09 o                         
   7  15   2       3348.03       3531.50        82.86 o                         
   8  15   2       3196.86       2941.23       154.92 o                         
   9  15   2       7392.63       7371.03       146.86 o                         
  10  15   2       3386.80       3031.39        96.44 o                         
  11  15   2       2487.68       2675.32       170.29 o                         
  12  15   2        356.32        333.42       109.93 o                         
  13  15   2        670.65        686.15       126.19 o                         
  14  15   2       1512.83       1347.30       250.24 o                         
 -14  16   2        265.55        210.36       398.94 o                         
 -13  16   2        780.60        957.07       159.65 o                         
 -12  16   2       3819.47       3811.94       268.79 o                         
 -11  16   2        863.81        678.68        86.17 o                         
 -10  16   2        431.94        418.09        75.95 o                         
  -9  16   2       2187.54       2180.41        88.25 o                         
  -8  16   2      14455.59      14222.60       270.79 o                         
  -7  16   2      10917.14      11232.44       216.94 o                         
  -6  16   2      11442.20      11145.65       187.05 o                         
  -5  16   2        809.49        670.10        62.49 o                         
  -4  16   2       8726.70       8938.20       191.12 o                         
  -3  16   2       5924.28       6064.23        97.34 o                         
  -2  16   2      15529.21      16829.62       403.27 o                         
  -1  16   2      10973.74      10858.14       148.58 o                         
   0  16   2       2394.17       2240.95        61.32 o                         
   1  16   2       4643.71       4706.50       109.59 o                         
   2  16   2      13386.79      13309.24       176.93 o                         
   3  16   2       5585.52       5265.38        89.06 o                         
   4  16   2        238.89        258.39        54.73 o                         
   5  16   2       4217.18       4048.86       124.44 o                         
   6  16   2       8320.88       7983.35       222.90 o                         
   7  16   2       3146.93       3082.33       152.52 o                         
   8  16   2       9716.66       9362.68       185.76 o                         
   9  16   2         70.63        125.40       134.65 o                         
  10  16   2        582.47        740.31        78.41 o                         
  11  16   2        883.71       1189.36       123.14 o                         
  12  16   2       5108.11       5337.08       259.02 o                         
  13  16   2        485.88        490.83       143.01 o                         
 -13  17   2         76.35        178.94       121.26 o                         
 -12  17   2       1678.08       1671.75       209.78 o                         
 -11  17   2       4574.91       4435.77       144.41 o                         
 -10  17   2       5972.45       6016.62       168.84 o                         
  -9  17   2       5607.69       5662.93       193.82 o                         
  -8  17   2        176.33         43.81        72.62 o                         
  -7  17   2       3733.78       3883.58       152.29 o                         
  -6  17   2      10036.96      10438.49       194.42 o                         
  -5  17   2       7799.45       8270.73       169.07 o                         
  -4  17   2       1302.07       1514.95        68.37 o                         
  -3  17   2        294.86        342.80       170.00 o                         
  -2  17   2       6801.51       6839.40       110.43 o                         
  -1  17   2       1619.89       1633.12       130.25 o                         
   0  17   2      12125.50      12526.75       207.51 o                         
   1  17   2       2156.91       2207.04        65.73 o                         
   2  17   2       1040.92       1053.63        57.93 o                         
   3  17   2         78.73         37.91        42.58 o                         
   4  17   2       1692.43       1615.32        71.31 o                         
   5  17   2       3245.45       3035.86       105.97 o                         
   6  17   2        482.49        342.56        50.86 o                         
   7  17   2       1686.78       1796.85       182.03 o                         
   8  17   2       2238.54       2540.12       113.52 o                         
   9  17   2       6846.21       6835.17       168.74 o                         
  10  17   2       1071.18       1239.88       108.98 o                         
  11  17   2       5151.49       5013.81       441.54 o                         
  12  17   2         19.22         33.25       319.36 o                         
 -12  18   2       2065.29       2006.54       164.72 o                         
 -11  18   2        302.07        113.98        88.51 o                         
 -10  18   2          3.99        224.71        79.04 o                         
  -9  18   2       1332.43       1355.88       115.24 o                         
  -8  18   2       4120.35       4057.03       120.54 o                         
  -7  18   2      10141.50      10690.86       250.69 o                         
  -6  18   2       2578.96       2633.28       133.11 o                         
  -5  18   2        508.41        652.22        90.98 o                         
  -4  18   2       4743.24       5000.84       162.17 o                         
  -3  18   2       3547.44       3716.07       146.72 o                         
  -2  18   2       7378.81       7335.27       152.38 o                         
  -1  18   2        165.04        364.62       115.78 o                         
   0  18   2        509.27        572.50        55.44 o                         
   1  18   2       2245.86       2117.84       147.49 o                         
   2  18   2       8705.95       8274.02       169.31 o                         
   3  18   2       1354.10       1410.92       202.42 o                         
   4  18   2       6505.20       6642.29       337.83 o                         
   5  18   2         32.74        -35.81        71.62 o                         
   6  18   2       3627.63       3477.90       212.31 o                         
   7  18   2       6397.53       6399.74       182.53 o                         
   8  18   2       4215.79       4212.01       126.54 o                         
   9  18   2        180.92        332.08       122.97 o                         
  10  18   2        745.72        667.47        90.26 o                         
  11  18   2        999.15       1018.23       167.49 o                         
  12  18   2       6101.92       6435.28       374.95 o                         
 -12  19   2        439.10        506.73       130.51 o                         
 -11  19   2       4424.14       4520.98       386.99 o                         
 -10  19   2       3544.84       3719.73       243.13 o                         
  -9  19   2       2348.54       2398.11       170.93 o                         
  -8  19   2        346.21        309.14        80.02 o                         
  -7  19   2       2892.33       2625.64       118.82 o                         
  -6  19   2       7585.50       7647.34       296.76 o                         
  -5  19   2       5930.83       5951.90       158.78 o                         
  -4  19   2       1355.10       1311.72       152.21 o                         
  -3  19   2       1429.27       1304.78       207.20 o                         
  -2  19   2       1123.27       1061.94        82.67 o                         
  -1  19   2        755.42        856.35       161.96 o                         
   0  19   2       2607.68       2283.49       134.49 o                         
   1  19   2       1008.39       1046.64        78.06 o                         
   2  19   2         36.40        -30.27        60.55 o                         
   3  19   2       1579.75       1557.76        87.55 o                         
   4  19   2       2321.83       2406.80       117.64 o                         
   5  19   2       7092.53       6995.36       370.60 o                         
   6  19   2       1712.78       1565.93        92.35 o                         
   7  19   2       1190.97       1233.06       158.55 o                         
   8  19   2        561.84        486.63        66.13 o                         
   9  19   2       5729.27       5588.67       250.88 o                         
  10  19   2       2431.25       2773.62       617.56 o                         
  11  19   2       3850.76       3622.10       538.26 o                         
 -11  20   2        812.61        779.95       148.44 o                         
 -10  20   2        169.38        338.63       170.16 o                         
  -9  20   2       1330.33       1258.87        95.53 o                         
  -8  20   2       2733.39       3113.07       184.29 o                         
  -7  20   2       3645.78       3527.56       138.77 o                         
  -6  20   2       2106.56       1937.01       117.56 o                         
  -5  20   2       3154.08       2886.08       167.60 o                         
  -4  20   2       1943.26       1850.23       235.04 o                         
  -3  20   2       3185.75       3032.77       246.57 o                         
  -2  20   2       8587.99       8552.97       349.43 o                         
  -1  20   2        236.20        303.72        70.75 o                         
   0  20   2         35.83          8.53        74.17 o                         
   1  20   2       6303.53       6164.27       221.87 o                         
   2  20   2       6927.28       6833.19       546.66 o                         
   3  20   2       1452.18       1512.43        90.56 o                         
   4  20   2       2532.51       2676.68       168.71 o                         
   5  20   2        688.24        774.75       133.00 o                         
   6  20   2       1697.12       1676.22       129.32 o                         
   7  20   2       2337.94       2264.30       166.83 o                         
   8  20   2       2177.34       2266.26       136.66 o                         
   9  20   2        238.08        178.99       124.03 o                         
  10  20   2        929.99        989.02       280.52 o                         
 -10  21   2       1076.45       1194.37       134.96 o                         
  -9  21   2       1329.00       1246.95       115.35 o                         
  -8  21   2          8.44         76.60       106.25 o                         
  -7  21   2        268.61        291.24        96.71 o                         
  -6  21   2       6455.25       6470.21       209.11 o                         
  -5  21   2       2747.00       2844.62       144.48 o                         
  -4  21   2       3788.38       3498.26       230.33 o                         
  -3  21   2        767.63       1100.35       122.57 o                         
  -2  21   2        500.83        335.61        97.69 o                         
  -1  21   2       1014.08       1044.53        95.34 o                         
   0  21   2       5906.92       6166.19       429.95 o                         
   1  21   2       4725.98       5111.38       215.50 o                         
   2  21   2        560.06        431.70       171.34 o                         
   3  21   2        166.03        398.14       117.62 o                         
   4  21   2       5677.69       5758.56       548.93 o                         
   5  21   2       4281.25       4241.89       244.21 o                         
   6  21   2       5586.72       5514.09       285.78 o                         
   7  21   2         31.65         46.13        89.62 o                         
   8  21   2       1461.80       1596.18       261.81 o                         
   9  21   2       3746.04       3398.27       260.43 o                         
  -8  22   2       2605.09       2665.11       308.37 o                         
  -7  22   2        451.72        360.85       160.60 o                         
  -6  22   2       2629.77       2643.12       138.68 o                         
  -5  22   2       2169.20       1928.85       168.95 o                         
  -4  22   2        761.30        560.35       135.66 o                         
  -3  22   2       1316.05       1928.31       287.46 o                         
  -2  22   2       6022.05       5612.50       272.17 o                         
  -1  22   2        888.49        794.17       294.92 o                         
   0  22   2        161.73         72.03       231.33 o                         
   1  22   2       2017.58       2343.27       334.12 o                         
   2  22   2       5023.36       5075.77       241.39 o                         
   3  22   2       5580.34       5722.64       316.18 o                         
   4  22   2         66.65        276.96       517.81 o                         
   5  22   2       3275.84       3238.30       426.36 o                         
   6  22   2       5486.80       5281.33       508.84 o                         
   7  22   2       4915.38       5473.52       493.52 o                         
   8  22   2       2475.41       2771.80       206.90 o                         
  -7  23   2         75.24        130.33       106.92 o                         
  -6  23   2       2895.67       2813.18       142.70 o                         
  -5  23   2       2880.81       2996.16       316.70 o                         
  -4  23   2       1560.29       1757.40       182.30 o                         
  -3  23   2        226.32        -41.36       133.71 o                         
  -2  23   2       1059.37       1029.67       118.63 o                         
  -1  23   2       9353.22       9187.97       768.25 o                         
   0  23   2       8944.61       9333.69       696.09 o                         
   1  23   2       6150.00       5907.28       553.77 o                         
   2  23   2        117.32        222.21        91.51 o                         
   3  23   2        962.41       1058.08       145.77 o                         
   4  23   2       4272.07       4211.57       285.94 o                         
   5  23   2       2390.58       2184.10       149.67 o                         
   6  23   2       2481.33       2391.38       203.57 o                         
  -5  24   2        167.67        228.49        99.28 o                         
  -4  24   2        861.57        794.91       162.40 o                         
  -3  24   2       2058.34       1930.54       194.72 o                         
  -2  24   2       1758.74       1773.71       446.11 o                         
  -1  24   2       1818.38       1339.48       377.35 o                         
   0  24   2         43.41        578.12       315.76 o                         
   1  24   2       4299.66       3876.24       362.37 o                         
   2  24   2       2107.90       2434.98       173.11 o                         
   3  24   2       4034.02       4039.16       222.42 o                         
   4  24   2       1140.15        857.25       115.14 o                         
 -17   0   3      10345.04      10564.30      1598.43 o                         
 -15   0   3      10332.67      10154.86      1240.75 o                         
 -13   0   3       6542.30       6070.51       164.10 o                         
 -11   0   3      10439.60       9735.15       554.33 o                         
  -9   0   3       3163.10       2708.03       160.22 o                         
  -7   0   3      12916.88      13886.64       649.71 o                         
  -5   0   3        593.18        724.08        55.46 o                         
  -3   0   3      25162.92      28128.07       585.95 o                         
  -1   0   3      69808.17      66958.57      1474.47 o                         
   3   0   3     218714.06     202362.59      6350.39 o                         
   5   0   3       8342.33       7473.98       139.32 o                         
   7   0   3      38151.27      36958.48       586.12 o                         
   9   0   3      12967.73      12551.97       209.10 o                         
  11   0   3        158.19        218.63        36.97 o                         
  13   0   3       4697.77       4795.29       121.64 o                         
  15   0   3       1667.75       2000.31       222.38 o                         
  17   0   3        306.52        311.33       279.18 o                         
 -18   1   3       2623.16       2610.78       353.93 o                         
 -17   1   3          0.39         17.16        85.29 o                         
 -16   1   3         31.77         37.99        55.69 o                         
 -15   1   3        393.08        399.81        51.92 o                         
 -14   1   3      13703.00      12945.58       412.55 o                         
 -13   1   3        379.27        451.92        59.46 o                         
 -12   1   3        702.89        521.75        39.97 o                         
 -11   1   3       3054.21       2945.60       101.86 o                         
 -10   1   3       9252.40       8350.46       120.93 o                         
  -9   1   3       3201.01       3776.93        98.38 o                         
  -8   1   3      38011.98      34515.05       834.26 o                         
  -7   1   3        964.23       1576.06       117.10 o                         
  -6   1   3      21177.67      19357.55       261.48 o                         
  -5   1   3        521.90       1027.21        42.77 o                         
  -4   1   3      15023.20      14769.16       277.04 o                         
  -3   1   3      15833.10      14205.55       193.81 o                         
  -2   1   3         50.03        193.28        16.95 o                         
  -1   1   3        838.47       1420.60        25.79 o                         
   0   1   3     124805.81     118581.48      1568.22 o                         
   1   1   3        148.34        114.33        23.80 o                         
   2   1   3       7627.23       7898.44       166.69 o                         
   3   1   3      37715.39      35157.45       518.11 o                         
   4   1   3       3551.71       3245.69       110.99 o                         
   5   1   3        789.60        759.94        19.03 o                         
   6   1   3      50476.34      49566.86       589.97 o                         
   7   1   3       3934.78       4484.30        59.21 o                         
   8   1   3        199.95        250.97        16.70 o                         
   9   1   3        353.28        422.78        29.05 o                         
  10   1   3        732.57        805.68        25.20 o                         
  11   1   3         16.75         -2.79        34.58 o                         
  12   1   3       6194.40       6150.26       101.48 o                         
  13   1   3       1423.82       1272.77        52.51 o                         
  14   1   3       3035.99       2958.63        87.03 o                         
  15   1   3         35.02         -8.12        70.57 o                         
  16   1   3       2394.80       2347.29       138.86 o                         
  17   1   3        129.00        -42.33       240.59 o                         
 -18   2   3          8.20        -77.70       155.40 o                         
 -17   2   3       4615.64       4509.49       183.47 o                         
 -16   2   3        398.12        177.83        59.26 o                         
 -15   2   3       6745.54       6385.83       275.07 o                         
 -14   2   3          1.22         84.05        35.78 o                         
 -13   2   3       7784.54       7342.21       186.18 o                         
 -12   2   3        480.07        345.16        37.23 o                         
 -11   2   3      12747.81      12960.26       787.27 o                         
 -10   2   3         53.34        152.99        50.27 o                         
  -9   2   3        406.95        368.75        27.43 o                         
  -8   2   3      10192.92       9443.00       195.04 o                         
  -7   2   3      51365.77      50362.87       653.23 o                         
  -6   2   3        878.04       1161.85        49.27 o                         
  -5   2   3      27502.28      23606.58       388.57 o                         
  -4   2   3      12006.68       9850.20       132.49 o                         
  -3   2   3       1242.34       1300.82        79.04 o                         
  -2   2   3      30329.46      30675.07       353.13 o                         
  -1   2   3      54588.65      48595.89       661.67 o                         
   0   2   3          4.30         -6.45        12.91 o                         
   1   2   3        623.07        607.64        47.95 o                         
   2   2   3      23350.44      24482.01       581.20 o                         
   3   2   3      11502.51      11537.43       177.70 o                         
   4   2   3        566.65        292.74        32.61 o                         
   5   2   3      30067.67      27002.79       371.05 o                         
   6   2   3       5179.30       5083.84       169.68 o                         
   7   2   3      23620.03      23378.35       286.38 o                         
   8   2   3       1168.70       1237.32        75.89 o                         
   9   2   3      18397.58      18076.91       246.58 o                         
  10   2   3        183.17        188.31        37.58 o                         
  11   2   3         42.92         83.17        30.97 o                         
  12   2   3         30.34        208.44        71.23 o                         
  13   2   3      11427.34      11659.46       203.42 o                         
  14   2   3        285.38        339.23        83.86 o                         
  15   2   3        724.09        639.54        86.39 o                         
  16   2   3        926.21        878.79       199.87 o                         
  17   2   3       1244.80       1662.19       357.95 o                         
 -18   3   3       2133.61       2535.76       263.10 o                         
 -17   3   3         24.05        -42.83       171.90 o                         
 -16   3   3        898.23        849.06        59.24 o                         
 -15   3   3       1796.59       1724.73        70.07 o                         
 -14   3   3      15038.21      14802.63       606.64 o                         
 -13   3   3         37.18         33.56        49.42 o                         
 -12   3   3        104.02         26.41        46.17 o                         
 -11   3   3       1439.76       1845.19        50.04 o                         
 -10   3   3      14629.80      13005.29       370.78 o                         
  -9   3   3        253.13        315.24        33.18 o                         
  -8   3   3      15476.47      15702.70       186.53 o                         
  -7   3   3       2523.33       2541.76       120.04 o                         
  -6   3   3      36040.72      35456.27       394.71 o                         
  -5   3   3      13679.90      13725.15       167.29 o                         
  -4   3   3      87555.15      90433.84      1143.57 o                         
  -2   3   3      18621.18      19626.45       249.61 o                         
  -1   3   3       4110.58       2690.65        50.58 o                         
   0   3   3      48898.07      52952.11       666.18 o                         
   1   3   3       8200.99       6870.14       342.67 o                         
   2   3   3       9042.77       7286.20       153.16 o                         
   3   3   3      23415.23      22843.39       308.68 o                         
   4   3   3      14255.92      14548.51       522.37 o                         
   5   3   3      15387.29      15459.53       185.58 o                         
   6   3   3      26465.69      24496.58       313.95 o                         
   7   3   3         91.92        174.56        35.90 o                         
   8   3   3        875.74        676.42        57.04 o                         
   9   3   3       5425.96       6281.51       188.26 o                         
  10   3   3      14099.73      14151.24       177.61 o                         
  11   3   3        380.44        309.31        42.34 o                         
  12   3   3      14552.07      14556.50       375.31 o                         
  13   3   3       1090.48       1146.39       146.18 o                         
  14   3   3       3137.63       3386.38       188.48 o                         
  15   3   3         87.36         57.38        71.44 o                         
  16   3   3       4415.09       4168.35       340.26 o                         
  17   3   3        616.58        718.03       282.39 o                         
 -18   4   3        140.52         78.26       153.25 o                         
 -17   4   3       1725.99       1541.31       212.87 o                         
 -16   4   3        598.85        435.18        58.97 o                         
 -15   4   3       2341.42       2245.68        77.38 o                         
 -14   4   3        387.45        314.35        33.40 o                         
 -13   4   3      10860.49      10771.01       249.89 o                         
 -12   4   3       4995.90       4487.41        77.74 o                         
 -11   4   3      33543.03      33977.11       540.24 o                         
 -10   4   3        754.30        731.26        56.15 o                         
  -9   4   3       3091.24       2923.42        98.53 o                         
  -8   4   3       3874.29       3634.35        58.09 o                         
  -7   4   3      57186.38      56851.76       653.25 o                         
  -6   4   3       3611.23       3890.22       139.92 o                         
  -5   4   3       3537.10       2907.16        75.10 o                         
  -4   4   3        212.01         60.20        20.81 o                         
  -3   4   3      32825.88      34823.39       465.04 o                         
  -2   4   3       3391.80       3743.54        71.47 o                         
  -1   4   3     114737.59     122678.75      1739.08 o                         
   0   4   3        418.24       1291.34       160.55 o                         
   2   4   3      11636.97      10882.39       144.17 o                         
   3   4   3      22295.99      24634.28       285.80 o                         
   4   4   3       1805.56       2199.20        33.39 o                         
   5   4   3      33409.38      33597.70       370.01 o                         
   6   4   3       7547.53       8114.54       227.92 o                         
   7   4   3      13350.33      12921.53       152.25 o                         
   8   4   3        847.51        865.21        51.95 o                         
   9   4   3      14684.19      15405.34       345.61 o                         
  10   4   3       3976.06       4048.97        73.61 o                         
  11   4   3         91.24         75.24        50.34 o                         
  12   4   3        301.36        251.52        32.30 o                         
  13   4   3      13694.53      12776.83       238.43 o                         
  14   4   3        233.89        227.21        64.41 o                         
  15   4   3       1124.91       1110.76       238.82 o                         
  16   4   3        719.52        713.75       160.22 o                         
  17   4   3       2968.72       2693.70       258.28 o                         
 -18   5   3        496.57        383.25       169.52 o                         
 -17   5   3         33.46        -39.08        78.15 o                         
 -16   5   3       1364.62       1323.40       180.75 o                         
 -15   5   3        239.38        179.37        41.44 o                         
 -14   5   3       6243.87       5943.42       117.00 o                         
 -13   5   3         62.51         68.60        54.14 o                         
 -12   5   3         37.35        108.62        35.92 o                         
 -11   5   3         58.77        346.61        48.73 o                         
 -10   5   3      10394.75      10180.12       129.50 o                         
  -9   5   3        582.71        660.33        29.64 o                         
  -8   5   3      43537.73      44427.22       499.99 o                         
  -7   5   3          2.72        -13.62        27.24 o                         
  -6   5   3       4602.05       4845.65        75.10 o                         
  -5   5   3       7760.85       9012.94       114.39 o                         
  -4   5   3      35777.88      31901.66       357.74 o                         
  -3   5   3      21381.34      24568.59       264.27 o                         
  -2   5   3      67485.67      63769.66       728.38 o                         
  -1   5   3      44404.12      48830.61       650.37 o                         
   0   5   3      66842.54      64781.79       862.47 o                         
   1   5   3       3784.77       3630.01        60.02 o                         
   2   5   3      60391.95      58147.48       676.37 o                         
   3   5   3       3216.86       4323.63        52.68 o                         
   4   5   3        601.14        605.96        18.63 o                         
   5   5   3       2429.59       2374.53       137.21 o                         
   6   5   3      66086.34      65416.81       948.55 o                         
   7   5   3       2334.48       2301.96        89.81 o                         
   8   5   3        850.12        842.44        54.79 o                         
   9   5   3       3345.15       3532.23        88.93 o                         
  10   5   3      39148.04      37499.02       843.30 o                         
  11   5   3       4176.74       3921.38        69.67 o                         
  12   5   3      12668.26      12721.90       262.04 o                         
  13   5   3          6.53         -7.58        44.48 o                         
  14   5   3       6470.97       6133.95       488.18 o                         
  15   5   3        198.74        267.88        75.59 o                         
  16   5   3       4814.97       4795.29       324.19 o                         
  17   5   3        119.92        -64.03       128.07 o                         
 -18   6   3          2.42         35.10       125.05 o                         
 -17   6   3       1429.59       1074.17       129.28 o                         
 -16   6   3        279.18        233.81        73.14 o                         
 -15   6   3       2602.10       2529.73       222.59 o                         
 -14   6   3         29.48        115.82        41.91 o                         
 -13   6   3       4718.57       4542.43       139.68 o                         
 -12   6   3        799.94        867.50        34.96 o                         
 -11   6   3      14877.59      14836.41       271.71 o                         
 -10   6   3       1061.81        940.26        33.73 o                         
  -9   6   3       1548.02       1691.35        65.51 o                         
  -8   6   3         24.83        171.34        77.38 o                         
  -7   6   3      86757.08      84127.48       890.74 o                         
  -5   6   3      23156.66      24415.03       249.39 o                         
  -4   6   3       1052.65        820.21        25.56 o                         
  -3   6   3      48059.82      50349.69       508.94 o                         
  -2   6   3        745.81       1494.00        55.08 o                         
  -1   6   3      79704.48      82082.34       952.20 o                         
   0   6   3        390.72        581.24        48.42 o                         
   1   6   3      17067.68      18119.46       211.92 o                         
   2   6   3         47.56         11.23        35.50 o                         
   3   6   3      26628.50      31568.19       348.38 o                         
   4   6   3       3530.68       3743.91        61.02 o                         
   5   6   3      14010.53      14650.64       165.86 o                         
   6   6   3       1444.95       1681.47        75.33 o                         
   7   6   3       9450.85       9509.69       121.83 o                         
   8   6   3        904.94        860.16        30.52 o                         
   9   6   3      18110.73      18647.17       424.30 o                         
  10   6   3        611.68        546.77        50.06 o                         
  11   6   3         26.45        262.55        72.49 o                         
  12   6   3        590.99        482.65        35.55 o                         
  13   6   3      14557.51      15422.29      1091.00 o                         
  14   6   3        203.10        110.21        63.74 o                         
  15   6   3       3128.00       3104.89       160.36 o                         
  16   6   3         19.92        225.06       160.22 o                         
 -17   7   3        513.59        448.73        89.32 o                         
 -16   7   3       1877.35       1694.44       177.93 o                         
 -15   7   3        287.08        259.21        71.33 o                         
 -14   7   3       6632.13       6296.29       301.20 o                         
 -13   7   3       1012.09        960.80        58.71 o                         
 -12   7   3         28.66         70.96        32.33 o                         
 -11   7   3        146.66        309.47        58.23 o                         
 -10   7   3      23740.40      23392.29       408.81 o                         
  -9   7   3       3500.03       2918.25        52.27 o                         
  -8   7   3      29861.46      31288.77       472.59 o                         
  -7   7   3        699.01        839.43        33.56 o                         
  -6   7   3       1283.52       1432.83        62.73 o                         
  -5   7   3      10548.72      10187.06       117.95 o                         
  -4   7   3      53717.51      53595.48       540.21 o                         
  -3   7   3        124.64        194.96        24.05 o                         
  -2   7   3        930.10       1187.96        41.46 o                         
  -1   7   3       5188.26       4785.70        62.47 o                         
   0   7   3      48783.78      48643.27       527.08 o                         
   1   7   3         61.83        349.85        33.55 o                         
   2   7   3      59912.62      58053.59       612.53 o                         
   3   7   3       2672.66       3111.89        53.21 o                         
   4   7   3       7437.48       7369.53       104.95 o                         
   5   7   3       7162.65       7743.80       103.95 o                         
   6   7   3      61939.77      63613.96       708.87 o                         
   7   7   3         34.67        -23.24        55.84 o                         
   8   7   3       4517.14       4691.75        73.33 o                         
   9   7   3        143.13        377.12       122.86 o                         
  10   7   3      29268.72      29458.18       501.80 o                         
  11   7   3       1754.12       1790.64       110.17 o                         
  12   7   3       3814.53       3461.71       132.52 o                         
  13   7   3        217.08        208.83        43.78 o                         
  14   7   3       5852.44       5978.38       228.74 o                         
  15   7   3        410.06        195.23        93.82 o                         
  16   7   3       6563.42       7322.87       526.20 o                         
 -17   8   3       3653.24       3879.52       430.93 o                         
 -16   8   3        507.68        617.11       152.36 o                         
 -15   8   3        634.78        814.57       179.49 o                         
 -14   8   3         17.70         92.27        64.27 o                         
 -13   8   3       2065.26       2008.84       133.09 o                         
 -12   8   3         71.96         84.87        78.27 o                         
 -11   8   3       8219.37       8661.27       137.49 o                         
 -10   8   3         92.67         86.73        26.58 o                         
  -9   8   3          9.12         10.60        26.37 o                         
  -8   8   3         23.85        132.15        27.68 o                         
  -7   8   3      31635.18      31404.05       329.31 o                         
  -6   8   3        528.35        775.08        45.48 o                         
  -5   8   3      21795.55      22653.03       239.55 o                         
  -4   8   3       2118.88       2223.75        37.67 o                         
  -3   8   3      21777.15      22478.52       247.65 o                         
  -2   8   3        510.43        467.27        26.58 o                         
  -1   8   3      50469.16      52923.52       584.37 o                         
   0   8   3        680.43        591.18        29.39 o                         
   1   8   3        183.63         80.64        26.63 o                         
   2   8   3       2151.99       2111.88        44.83 o                         
   3   8   3      16691.35      15200.35       157.85 o                         
   4   8   3       3509.98       3630.78        84.73 o                         
   5   8   3       9645.05       9722.16       132.72 o                         
   6   8   3         35.52        310.83        24.20 o                         
   7   8   3      19835.68      18591.63       201.82 o                         
   8   8   3       8474.16       7830.49       149.75 o                         
   9   8   3      26168.82      27211.59       661.75 o                         
  10   8   3       1979.99       1925.12        54.47 o                         
  11   8   3        168.41          7.19        40.19 o                         
  12   8   3       1183.48        910.58        83.78 o                         
  13   8   3      11611.00      12555.26       916.65 o                         
  14   8   3        880.25        877.89       101.92 o                         
  15   8   3       1189.15       1228.90       101.29 o                         
  16   8   3        191.01        148.09       233.09 o                         
 -17   9   3         52.14        186.24       127.87 o                         
 -16   9   3       1595.13       1480.89       236.14 o                         
 -15   9   3         17.22         63.92        71.83 o                         
 -14   9   3       8117.64       8072.20       305.22 o                         
 -13   9   3        934.27        854.88        41.83 o                         
 -12   9   3        838.58        809.92        49.27 o                         
 -11   9   3        504.47        421.91        37.74 o                         
 -10   9   3      17519.34      18472.24       251.41 o                         
  -9   9   3       1306.36       1357.35        67.75 o                         
  -8   9   3       8801.92       8645.00       106.69 o                         
  -7   9   3        517.33        476.86        31.71 o                         
  -6   9   3        119.73         83.45        33.39 o                         
  -5   9   3       1687.89       2013.23        52.22 o                         
  -4   9   3      29989.11      33115.29       358.21 o                         
  -3   9   3       1816.68       2086.11        40.50 o                         
  -2   9   3       3370.31       3636.99       111.53 o                         
  -1   9   3      13486.35      16060.17       177.35 o                         
   0   9   3      44153.70      45314.93       471.80 o                         
   1   9   3      10996.96      11837.66       133.80 o                         
   2   9   3      53774.18      55155.15       645.97 o                         
   3   9   3        130.56         42.52        43.93 o                         
   4   9   3      20499.28      20008.90       213.44 o                         
   5   9   3        735.22        798.84        28.98 o                         
   6   9   3      24103.86      23667.20       303.35 o                         
   7   9   3       7184.56       7018.58       115.09 o                         
   8   9   3        398.38        277.35        72.04 o                         
   9   9   3       1752.63       1770.19        52.42 o                         
  10   9   3      22059.17      22119.16       550.80 o                         
  11   9   3       3177.38       3162.09        82.52 o                         
  12   9   3       2910.31       2472.13       102.11 o                         
  13   9   3         15.71        -17.56        48.51 o                         
  14   9   3       2168.07       2192.93       125.76 o                         
  15   9   3       2008.09       1835.78       143.87 o                         
  16   9   3       5467.89       5326.31       416.89 o                         
 -17  10   3       5609.35       5511.84       565.85 o                         
 -16  10   3       1434.74       1550.18       263.59 o                         
 -15  10   3        777.30        774.43        69.98 o                         
 -14  10   3          0.38         23.90        47.48 o                         
 -13  10   3       5727.87       5614.74       212.97 o                         
 -12  10   3         50.85         71.08        33.41 o                         
 -11  10   3      16899.82      16748.97       386.70 o                         
 -10  10   3         48.10        195.84        44.36 o                         
  -9  10   3       1495.04       1457.87        72.39 o                         
  -8  10   3       1019.27        834.51        37.36 o                         
  -7  10   3      15963.12      17112.33       207.39 o                         
  -6  10   3        575.07        705.32        46.17 o                         
  -5  10   3       7335.52       8081.99       161.44 o                         
  -4  10   3        426.70        609.29        66.59 o                         
  -3  10   3      20762.43      20152.23       229.14 o                         
  -2  10   3       6281.02       6868.18       162.57 o                         
  -1  10   3      11117.76       9906.12       113.33 o                         
   0  10   3       3839.45       4416.12        58.44 o                         
   1  10   3       1646.10       1824.45        65.56 o                         
   2  10   3        231.40        154.02        39.92 o                         
   3  10   3      48821.45      47514.33       487.83 o                         
   4  10   3       5644.21       5820.58        80.55 o                         
   5  10   3        380.30        408.16        30.81 o                         
   6  10   3        358.83        358.55        26.99 o                         
   7  10   3      14461.61      14834.73       204.34 o                         
   8  10   3       8332.76       7651.62       108.28 o                         
   9  10   3       5146.94       5261.53        99.95 o                         
  10  10   3       3475.82       3328.99        72.56 o                         
  11  10   3       3251.81       3140.75       139.98 o                         
  12  10   3        114.64        197.20        71.11 o                         
  13  10   3       4886.96       4863.47       408.11 o                         
  14  10   3        649.38        622.48       163.97 o                         
  15  10   3        623.20        579.42       210.59 o                         
 -16  11   3         68.65         10.44       204.67 o                         
 -15  11   3        166.49         66.07        69.50 o                         
 -14  11   3       6124.83       6230.65       438.98 o                         
 -13  11   3        375.74        285.92        60.10 o                         
 -12  11   3       4582.57       4662.85       215.32 o                         
 -11  11   3         26.94         22.11        32.80 o                         
 -10  11   3       7788.20       8133.31       209.06 o                         
  -9  11   3       3908.41       4065.59        68.75 o                         
  -8  11   3       2552.63       2538.85        56.46 o                         
  -7  11   3          4.08        109.02        31.18 o                         
  -6  11   3       1462.66       1258.61        39.85 o                         
  -5  11   3       3541.87       3728.31        61.60 o                         
  -4  11   3      59359.18      59393.71       638.85 o                         
  -3  11   3        207.03        103.47        27.73 o                         
  -2  11   3         50.36        104.51        25.80 o                         
  -1  11   3      16168.31      16729.62       215.55 o                         
   0  11   3      10624.09      10793.46       214.50 o                         
   1  11   3      11821.19      13515.86       188.25 o                         
   2  11   3      43334.04      39569.48       443.71 o                         
   3  11   3        429.24        603.81        33.80 o                         
   4  11   3      14560.35      15606.43       207.77 o                         
   5  11   3       6575.36       6801.28        93.33 o                         
   6  11   3      22965.95      22730.74       270.64 o                         
   7  11   3       3270.32       3142.80       132.78 o                         
   8  11   3        877.17        779.58        34.57 o                         
   9  11   3        108.25         41.93        20.55 o                         
  10  11   3      13044.80      13644.23       344.55 o                         
  11  11   3       1639.52       1592.13        68.36 o                         
  12  11   3       3252.59       3108.51       249.84 o                         
  13  11   3         56.47         90.57        85.37 o                         
  14  11   3        187.84        142.63       109.58 o                         
  15  11   3        456.82        686.67       225.86 o                         
 -16  12   3        444.25        259.08       108.51 o                         
 -15  12   3       1008.96        926.77       336.65 o                         
 -14  12   3        232.16        245.63        66.81 o                         
 -13  12   3       3553.67       3277.74       132.18 o                         
 -12  12   3       1801.66       1539.00        87.47 o                         
 -11  12   3       6770.40       6897.82       151.71 o                         
 -10  12   3        354.63        446.01        43.39 o                         
  -9  12   3        493.96        533.18        43.39 o                         
  -8  12   3        248.16        324.97        52.90 o                         
  -7  12   3       1345.75       1510.45        44.89 o                         
  -6  12   3       1623.98       1633.09        72.08 o                         
  -5  12   3       5008.88       5050.43        77.51 o                         
  -4  12   3       3374.54       3568.78       138.98 o                         
  -3  12   3      11421.56      10411.37       118.86 o                         
  -2  12   3      10966.24      12090.72       260.64 o                         
  -1  12   3      13503.40      14119.42       159.29 o                         
   0  12   3       2515.30       2551.92        49.01 o                         
   1  12   3       3792.87       4136.01        69.75 o                         
   2  12   3       2096.24       2260.20       102.94 o                         
   3  12   3      62758.36      63610.07       690.67 o                         
   4  12   3      12504.72      13349.22       157.28 o                         
   5  12   3       4838.68       4388.64        88.25 o                         
   6  12   3         17.81        -27.69        55.38 o                         
   7  12   3       7093.22       7480.71       126.06 o                         
   8  12   3       2478.07       2649.59       134.34 o                         
   9  12   3       8313.51       8467.39       145.81 o                         
  10  12   3        595.56        402.06        66.90 o                         
  11  12   3       1220.23       1060.08        75.61 o                         
  12  12   3        687.87        730.52       109.79 o                         
  13  12   3       2092.22       2176.73       192.64 o                         
  14  12   3        570.17        562.17       155.13 o                         
  15  12   3        768.24        497.84       118.91 o                         
 -15  13   3       2457.65       2319.24       153.89 o                         
 -14  13   3       5220.69       5422.98       180.14 o                         
 -13  13   3        103.64        272.51        59.42 o                         
 -12  13   3       6467.40       6631.34       231.25 o                         
 -11  13   3       1043.00        849.35        69.22 o                         
 -10  13   3       7567.30       7959.34       155.11 o                         
  -9  13   3       3278.64       3184.64       183.77 o                         
  -8  13   3       7645.11       7729.59       184.39 o                         
  -7  13   3        680.19        572.30        56.39 o                         
  -6  13   3      11080.58      10767.58       330.72 o                         
  -5  13   3       2650.40       2778.29       126.69 o                         
  -4  13   3      40504.58      41816.34       730.27 o                         
  -3  13   3      12978.65      11951.00       181.99 o                         
  -2  13   3       5300.61       6415.29        95.52 o                         
  -1  13   3        393.22        469.83        41.13 o                         
   0  13   3      36184.33      35933.44       427.30 o                         
   1  13   3      11084.67      11743.02       142.67 o                         
   2  13   3      11953.06      11642.58       147.96 o                         
   3  13   3        357.57        284.61        40.12 o                         
   4  13   3      21521.31      22326.28       285.01 o                         
   5  13   3       7813.98       7710.72       175.57 o                         
   6  13   3       7364.25       7456.69       104.12 o                         
   7  13   3        510.22        600.38        48.57 o                         
   8  13   3        368.03        417.13        56.77 o                         
   9  13   3       1233.03       1388.22        79.66 o                         
  10  13   3       4699.12       4713.04       187.48 o                         
  11  13   3       3064.76       3146.44       141.19 o                         
  12  13   3       1909.84       1966.63       230.95 o                         
  13  13   3         48.78         88.29       122.69 o                         
  14  13   3        362.56        454.58       124.61 o                         
 -15  14   3       1043.59       1080.02       269.97 o                         
 -14  14   3        259.23        156.15        97.44 o                         
 -13  14   3        673.65        655.94        80.90 o                         
 -12  14   3       6765.76       6834.74       176.90 o                         
 -11  14   3       8239.89       9191.86       236.77 o                         
 -10  14   3       2799.91       2489.28        76.08 o                         
  -9  14   3       2873.43       2769.82        82.20 o                         
  -8  14   3       5116.12       5255.23       265.44 o                         
  -7  14   3       6776.06       6827.07       113.36 o                         
  -6  14   3      10581.48      10436.18       148.94 o                         
  -5  14   3       1483.94       1604.76        55.38 o                         
  -4  14   3       1550.19       1419.13       100.39 o                         
  -3  14   3      12845.75      11902.80       157.80 o                         
  -2  14   3      10926.05      11373.14       294.37 o                         
  -1  14   3       4017.50       4007.87        74.56 o                         
   0  14   3        925.44        973.95       230.17 o                         
   1  14   3        211.02        105.69        63.69 o                         
   2  14   3       7465.75       7042.79       100.05 o                         
   3  14   3      31462.66      31015.46       427.82 o                         
   4  14   3       4377.26       4473.41        71.35 o                         
   5  14   3       1498.94       1368.20        65.90 o                         
   6  14   3         48.08         23.55        40.01 o                         
   7  14   3       1567.58       1424.36        60.64 o                         
   8  14   3        674.31        724.11        46.12 o                         
   9  14   3      13284.35      13641.29       269.51 o                         
  10  14   3         28.94         14.24        58.10 o                         
  11  14   3        115.82        320.38        96.34 o                         
  12  14   3        117.79         23.37       101.01 o                         
  13  14   3       1808.30       1459.52       167.93 o                         
  14  14   3        597.45        555.72       222.91 o                         
 -14  15   3       4414.20       4926.28       489.35 o                         
 -13  15   3        350.79        313.03        84.50 o                         
 -12  15   3       2317.94       2216.73        97.03 o                         
 -11  15   3       1082.57       1069.54        64.11 o                         
 -10  15   3       6987.57       7109.67       187.06 o                         
  -9  15   3       3882.58       3970.91        99.57 o                         
  -8  15   3       6327.64       6708.42       162.26 o                         
  -7  15   3          7.69         -3.16        67.22 o                         
  -6  15   3        346.17        521.09        69.53 o                         
  -5  15   3       2497.13       2338.39        63.70 o                         
  -4  15   3      16210.66      16005.02       223.91 o                         
  -3  15   3       7031.20       7175.22       269.93 o                         
  -2  15   3        104.82        388.66       117.41 o                         
  -1  15   3       2185.51       2043.82        65.59 o                         
   0  15   3      17355.83      17356.04       315.25 o                         
   1  15   3      11469.94      11452.31       149.02 o                         
   2  15   3      10036.85       9928.15       211.84 o                         
   3  15   3        409.59        511.53        52.98 o                         
   4  15   3       1258.64        994.82       114.78 o                         
   5  15   3       8813.22       8494.94       177.81 o                         
   6  15   3      14696.26      14404.78       208.13 o                         
   7  15   3        512.40        405.81        72.91 o                         
   8  15   3       3339.85       3234.00        89.20 o                         
   9  15   3       6151.48       5375.91       115.96 o                         
  10  15   3       2846.00       2773.87        88.72 o                         
  11  15   3       2499.60       2570.13       167.07 o                         
  12  15   3       2197.49       1781.72       284.80 o                         
  13  15   3         35.44        -46.22        92.44 o                         
 -14  16   3         34.88       -104.82       227.73 o                         
 -13  16   3        177.94         89.54        97.30 o                         
 -12  16   3       3486.65       3506.39       178.04 o                         
 -11  16   3       8340.85       8358.48       230.71 o                         
 -10  16   3        279.59        269.60        56.25 o                         
  -9  16   3        441.14        367.90        95.67 o                         
  -8  16   3       4015.99       4046.07       102.75 o                         
  -7  16   3      20556.31      20128.10       329.11 o                         
  -6  16   3      18886.76      19880.57       414.40 o                         
  -5  16   3       3481.77       3348.88        73.65 o                         
  -4  16   3        870.20        654.06        74.65 o                         
  -3  16   3      22122.30      21992.04       277.77 o                         
  -2  16   3      11299.52      11157.89       187.41 o                         
  -1  16   3       3739.56       3263.59        98.84 o                         
   0  16   3       3318.07       3364.83        74.71 o                         
   1  16   3        804.84        943.53        93.87 o                         
   2  16   3       5756.57       5414.34        96.03 o                         
   3  16   3       7907.38       8168.19       121.09 o                         
   4  16   3        184.64        197.17        36.74 o                         
   5  16   3       1052.85        948.49        63.42 o                         
   6  16   3         47.14        -24.03        48.05 o                         
   7  16   3       3055.53       3200.05        77.55 o                         
   8  16   3       2514.41       2453.21        81.18 o                         
   9  16   3       6544.91       6399.82       221.12 o                         
  10  16   3        145.06        106.35       110.84 o                         
  11  16   3        353.39        417.36       126.56 o                         
  12  16   3        330.14        484.54       341.87 o                         
  13  16   3       2603.20       2679.42       294.45 o                         
 -13  17   3        983.95       1242.93       169.88 o                         
 -12  17   3        243.09        219.54        76.41 o                         
 -11  17   3       1900.76       1957.66       142.94 o                         
 -10  17   3       7003.92       6748.14       170.35 o                         
  -9  17   3       6932.59       6993.18       208.13 o                         
  -8  17   3       5127.22       5073.42       125.17 o                         
  -7  17   3       1919.71       1729.38        73.34 o                         
  -6  17   3        219.91        507.60        58.27 o                         
  -5  17   3       6244.87       5944.48       119.08 o                         
  -4  17   3      14312.34      13811.80       333.55 o                         
  -3  17   3        931.65       1030.41        57.30 o                         
  -2  17   3       5038.52       5350.95       139.99 o                         
  -1  17   3       2195.80       2123.23        71.70 o                         
   0  17   3       1871.90       1936.52        62.28 o                         
   1  17   3       6380.82       6461.81       173.94 o                         
   2  17   3      10541.90      10251.70       171.31 o                         
   3  17   3         99.15         14.56        41.53 o                         
   4  17   3       1409.48       1371.95       102.40 o                         
   5  17   3       1088.03       1128.08        74.95 o                         
   6  17   3      12067.22      12376.49       232.69 o                         
   7  17   3       1151.49       1221.39       160.87 o                         
   8  17   3       1234.33       1056.38        69.79 o                         
   9  17   3       1179.02       1132.39        92.70 o                         
  10  17   3      10424.61      10801.46       357.60 o                         
  11  17   3       1216.35       1340.26       416.62 o                         
  12  17   3       2706.45       2435.22       157.20 o                         
 -13  18   3        585.14        906.11       221.72 o                         
 -12  18   3       2485.22       2305.22       465.11 o                         
 -11  18   3       5189.01       5449.61       249.26 o                         
 -10  18   3       2136.35       1818.12       173.86 o                         
  -9  18   3         20.46         93.65       103.45 o                         
  -8  18   3       1981.86       1944.98        86.07 o                         
  -7  18   3       7122.11       6891.11       166.80 o                         
  -6  18   3       8111.96       8159.90       265.58 o                         
  -5  18   3       4073.18       3729.28       100.19 o                         
  -4  18   3        746.65        695.83        81.91 o                         
  -3  18   3       3343.44       3593.98       172.94 o                         
  -2  18   3       4248.56       4039.94       217.80 o                         
  -1  18   3      10146.24       9530.85       178.54 o                         
   0  18   3       1856.59       1830.17        92.81 o                         
   1  18   3        179.21        152.84        56.56 o                         
   2  18   3        288.94        272.55        73.94 o                         
   3  18   3      11273.81      11213.42       352.84 o                         
   4  18   3       1448.19       1544.79       128.23 o                         
   5  18   3       2743.67       2445.24       120.63 o                         
   6  18   3         81.59         77.63        55.49 o                         
   7  18   3        128.53         32.41        85.95 o                         
   8  18   3       1594.87       1368.48        78.03 o                         
   9  18   3       5797.56       5424.23       166.31 o                         
  10  18   3        245.10         17.68       256.94 o                         
  11  18   3        166.45        -60.16       143.06 o                         
 -12  19   3         57.04        155.11       597.74 o                         
 -11  19   3         72.61        301.61        85.38 o                         
 -10  19   3       2295.63       2062.75       144.63 o                         
  -9  19   3       3990.12       3696.57       188.09 o                         
  -8  19   3       2160.91       2134.57       195.83 o                         
  -7  19   3         86.60         36.92        84.29 o                         
  -6  19   3        201.42        237.99        95.21 o                         
  -5  19   3       3025.65       2778.04       100.75 o                         
  -4  19   3      14570.09      14835.64       409.08 o                         
  -3  19   3       3113.55       3006.87       167.60 o                         
  -2  19   3       4134.22       4425.50       173.02 o                         
  -1  19   3        550.87        568.28       197.38 o                         
   0  19   3       1896.18       1825.92       195.45 o                         
   1  19   3       1358.55       1500.94        80.90 o                         
   2  19   3       5811.34       5309.60       413.47 o                         
   3  19   3         28.25         23.20        66.63 o                         
   4  19   3        119.50        201.84        91.26 o                         
   5  19   3       1099.34       1078.86       108.51 o                         
   6  19   3       6208.51       6302.27       214.24 o                         
   7  19   3       2300.71       2017.67        91.94 o                         
   8  19   3          5.97        -34.02        68.04 o                         
   9  19   3        194.60        389.60       109.13 o                         
  10  19   3       8877.75       9427.16       521.91 o                         
  11  19   3       2051.46       2354.18       445.02 o                         
 -11  20   3       3005.33       2865.47       179.22 o                         
 -10  20   3        891.55        892.11       102.39 o                         
  -9  20   3         52.61        118.02       250.80 o                         
  -8  20   3        955.67        890.66        97.01 o                         
  -7  20   3       4205.30       4270.76       153.09 o                         
  -6  20   3       3578.89       3722.74       283.15 o                         
  -5  20   3       2209.70       2146.52       166.98 o                         
  -4  20   3         46.46         68.63       123.05 o                         
  -3  20   3       2499.76       2325.94       307.10 o                         
  -2  20   3       2785.65       3068.07       227.00 o                         
  -1  20   3       3369.59       3253.41       245.02 o                         
   0  20   3         39.37        255.92        85.85 o                         
   1  20   3        104.16        117.46        73.87 o                         
   2  20   3       2214.70       2236.28       239.84 o                         
   3  20   3       7652.02       6973.77       383.51 o                         
   4  20   3       5955.51       5571.63       173.37 o                         
   5  20   3       1735.92       1445.62       121.58 o                         
   6  20   3        695.65        699.12       107.12 o                         
   7  20   3       1438.89       1217.41        87.90 o                         
   8  20   3       3049.73       2929.36       134.60 o                         
   9  20   3       3139.21       2937.64       199.80 o                         
  10  20   3        771.91        820.42       156.56 o                         
 -10  21   3       1640.03       1259.80       201.16 o                         
  -9  21   3        788.49       1099.21       148.63 o                         
  -8  21   3       1483.40       1402.28       113.53 o                         
  -7  21   3          9.92         95.31       191.45 o                         
  -6  21   3        128.96        284.24       184.96 o                         
  -5  21   3       8378.11       8755.67       313.21 o                         
  -4  21   3       3124.63       3498.19       405.97 o                         
  -3  21   3       2964.78       2987.75       283.70 o                         
  -2  21   3       6129.97       5728.41       244.33 o                         
  -1  21   3       1294.95       1118.37       200.26 o                         
   0  21   3        837.56        970.78       195.78 o                         
   1  21   3       3248.03       3502.74       134.92 o                         
   2  21   3       7572.42       7326.39       265.17 o                         
   3  21   3        122.97        -14.80       108.90 o                         
   4  21   3        190.30        132.75       100.43 o                         
   5  21   3       2116.95       2112.78       126.47 o                         
   6  21   3       6730.83       6802.28       428.56 o                         
   7  21   3       1627.45       1436.68       111.93 o                         
   8  21   3         18.61        359.95       251.50 o                         
   9  21   3        451.67        434.39       171.74 o                         
  -9  22   3          8.71        153.91        95.29 o                         
  -8  22   3         53.77         52.78       101.65 o                         
  -7  22   3       2468.70       2462.35       155.30 o                         
  -6  22   3        358.86        690.30       524.07 o                         
  -5  22   3       1553.36       1444.32       323.28 o                         
  -4  22   3          7.56        163.19        84.30 o                         
  -3  22   3        980.04       1011.53       114.05 o                         
  -2  22   3       2236.27       2448.19       177.73 o                         
  -1  22   3       9313.38       9130.19       415.85 o                         
   0  22   3       1649.53       1746.19       269.54 o                         
   1  22   3        372.93        308.13       194.83 o                         
   2  22   3       3070.26       3100.43       143.44 o                         
   3  22   3       1821.95       1992.07       147.01 o                         
   4  22   3      12376.26      12811.30       800.94 o                         
   5  22   3         93.01        254.58       183.39 o                         
   6  22   3        396.49        289.78       144.44 o                         
   7  22   3       3406.98       3161.76       271.01 o                         
  -7  23   3         74.09         32.01        87.77 o                         
  -6  23   3         30.03        274.15       123.44 o                         
  -5  23   3       4406.93       4196.97       193.51 o                         
  -4  23   3       1996.80       2072.83       150.87 o                         
  -3  23   3       1670.47       2074.67       467.91 o                         
  -2  23   3        312.89        335.07       180.27 o                         
  -1  23   3       1821.46       1929.51       250.36 o                         
   0  23   3       6558.12       7254.22       273.35 o                         
   1  23   3       7056.25       6930.21       312.95 o                         
   2  23   3       1382.11       1179.42       124.40 o                         
   3  23   3         82.52         97.91       123.33 o                         
   4  23   3        761.53        583.41       214.28 o                         
   5  23   3       3580.14       3379.47       366.60 o                         
   6  23   3       2255.94       2321.81       440.53 o                         
  -5  24   3        316.81       -102.75       205.51 o                         
  -4  24   3         21.42        362.68       180.15 o                         
  -3  24   3        290.03         58.27       191.04 o                         
  -2  24   3       4969.43       4758.64       453.07 o                         
  -1  24   3       4596.73       4680.39       598.36 o                         
   0  24   3       3231.52       3166.24       239.45 o                         
   1  24   3         71.73         16.63       101.25 o                         
   2  24   3       2132.19       2365.69       192.12 o                         
   3  24   3       2512.56       2484.90       150.91 o                         
   4  24   3       3676.58       3724.71       199.48 o                         
 -18   0   4        220.40        214.34       192.90 o                         
 -16   0   4      12268.09      11692.17      1398.56 o                         
 -14   0   4       4940.81       4875.86       448.50 o                         
 -12   0   4       6265.97       5890.61       598.00 o                         
 -10   0   4      21545.57      21563.85      1323.00 o                         
  -8   0   4       5246.10       5585.42       456.00 o                         
  -6   0   4      40141.34      37038.52      1601.64 o                         
  -4   0   4       3421.62       4596.94       213.00 o                         
  -2   0   4      57623.47      42781.27       835.02 o                         
   0   0   4     265064.47     249894.08      5242.81 o                         
   2   0   4      23588.48      25822.00       626.14 o                         
   4   0   4      99847.26      99532.85      2198.84 o                         
   6   0   4      12082.20      11928.47       207.91 o                         
   8   0   4      29758.79      30352.46       510.13 o                         
  10   0   4       3720.87       3480.86        86.27 o                         
  12   0   4        408.57        332.22        32.15 o                         
  14   0   4      10481.79      10042.83       425.46 o                         
  16   0   4        700.54        623.19       230.41 o                         
 -18   1   4         89.32        130.49       111.20 o                         
 -17   1   4       7108.06       7612.44       646.12 o                         
 -16   1   4        103.78        112.79        94.98 o                         
 -15   1   4         30.84         28.39        44.47 o                         
 -14   1   4        407.37        471.86        55.45 o                         
 -13   1   4      24462.31      25108.42       994.32 o                         
 -12   1   4         27.60         19.73        37.63 o                         
 -11   1   4         43.96         80.99        32.43 o                         
 -10   1   4       6260.52       5824.57       175.41 o                         
  -9   1   4      23196.57      22478.54       746.82 o                         
  -8   1   4        300.85        156.40        75.72 o                         
  -7   1   4      20416.21      17558.48       459.30 o                         
  -6   1   4        439.57       1094.52        44.87 o                         
  -5   1   4       6812.52       6339.94       202.02 o                         
  -4   1   4      10730.88      11898.07       327.24 o                         
  -3   1   4      47002.22      45651.75       635.37 o                         
  -2   1   4       8454.83       9330.34       125.57 o                         
  -1   1   4        825.94        762.79        26.45 o                         
   0   1   4        822.86       1320.56        26.57 o                         
   1   1   4      11432.45       8460.85       127.68 o                         
   2   1   4      31008.63      35481.24       586.56 o                         
   3   1   4      28102.10      25383.86       362.03 o                         
   4   1   4      20079.08      21296.45       277.89 o                         
   5   1   4       6342.39       6653.23        83.58 o                         
   6   1   4       1879.90       2003.95        62.16 o                         
   7   1   4      65911.40      64906.62      1045.17 o                         
   8   1   4          2.43         64.84        17.74 o                         
   9   1   4       3669.32       3403.78        59.60 o                         
  10   1   4        205.88        267.92        21.59 o                         
  11   1   4       2997.77       3331.89        63.23 o                         
  12   1   4       1508.27       1574.76        81.72 o                         
  13   1   4       4540.07       4497.71       247.56 o                         
  14   1   4         50.16        264.34       114.94 o                         
  15   1   4        186.16        175.36        93.77 o                         
  16   1   4        185.74        211.07       131.01 o                         
  17   1   4       2850.77       3103.83       535.31 o                         
 -18   2   4         39.05          1.28       206.03 o                         
 -17   2   4        255.36         71.85       110.13 o                         
 -16   2   4       6886.02       6658.20       449.90 o                         
 -15   2   4       1195.68       1095.22        97.07 o                         
 -14   2   4       6684.28       6228.37       367.76 o                         
 -13   2   4        965.63       1020.10        88.02 o                         
 -12   2   4      11069.36      11110.60       275.96 o                         
 -11   2   4       3181.84       3017.58       113.69 o                         
 -10   2   4      17462.25      17178.55       462.94 o                         
  -9   2   4        133.29        565.64        31.54 o                         
  -8   2   4       1469.66       1423.89        60.02 o                         
  -7   2   4        722.84        766.44        52.34 o                         
  -6   2   4      80076.25      77401.38       976.90 o                         
  -5   2   4       6071.75       6171.77       109.67 o                         
  -4   2   4       3332.05       2980.22        88.09 o                         
  -3   2   4         34.95        590.28       137.05 o                         
  -2   2   4       1686.91       2639.94        52.98 o                         
  -1   2   4       1151.84       2332.88        34.88 o                         
   0   2   4     127900.12     124155.01      1517.69 o                         
   1   2   4      13965.66      14102.26       334.66 o                         
   2   2   4       2202.96       1582.10        76.26 o                         
   3   2   4         24.57        -16.59        33.18 o                         
   4   2   4      48320.91      48475.09       661.66 o                         
   5   2   4        381.98        545.87        44.32 o                         
   6   2   4      10446.06       9642.37       116.42 o                         
   7   2   4        155.35        150.74        34.65 o                         
   8   2   4      27506.12      26836.94       329.92 o                         
   9   2   4        439.23        390.08        27.12 o                         
  10   2   4      13106.89      13051.48       181.98 o                         
  11   2   4        186.70        246.34        45.81 o                         
  12   2   4          2.26         18.38        61.62 o                         
  13   2   4        620.85        501.41       124.05 o                         
  14   2   4       8408.27       8663.47       298.12 o                         
  15   2   4        672.28        547.97       107.17 o                         
  16   2   4        736.12        341.67       129.96 o                         
  17   2   4        260.94        560.95       260.96 o                         
 -18   3   4         41.93        399.16       183.30 o                         
 -17   3   4       3189.41       3217.64       183.92 o                         
 -16   3   4         61.66         53.75        84.10 o                         
 -15   3   4        485.81        529.52        68.84 o                         
 -14   3   4          9.20        -18.95        37.90 o                         
 -13   3   4      22673.46      22924.39       999.81 o                         
 -12   3   4          4.18         53.99        31.84 o                         
 -11   3   4       3877.34       3395.25        89.49 o                         
 -10   3   4       2436.65       1989.73        68.53 o                         
  -9   3   4       9817.38       9732.03       129.63 o                         
  -8   3   4       3136.92       2940.61        80.36 o                         
  -7   3   4      27028.82      26645.37       305.27 o                         
  -6   3   4      14062.18      15062.22       210.35 o                         
  -5   3   4       8709.79       7267.48        95.20 o                         
  -4   3   4       7726.08       8345.40       106.41 o                         
  -3   3   4      23139.55      21822.63       255.07 o                         
  -2   3   4      11028.80      13364.02       196.61 o                         
  -1   3   4      23979.42      24710.77       398.92 o                         
   0   3   4      18928.27      17524.42       331.41 o                         
   1   3   4       8241.70       8898.91       289.15 o                         
   2   3   4      12243.83      12217.34       438.15 o                         
   3   3   4       4386.65       4759.60        78.28 o                         
   4   3   4        422.06        536.54        14.62 o                         
   5   3   4        384.40        613.02        22.20 o                         
   6   3   4       2523.33       2596.15        90.88 o                         
   7   3   4      18203.37      17626.91       232.33 o                         
   8   3   4        104.49        116.05        39.59 o                         
   9   3   4         47.68        131.62       118.04 o                         
  10   3   4       2075.45       2018.53       183.89 o                         
  11   3   4       4731.35       4604.21       114.25 o                         
  12   3   4        728.08        695.07        36.30 o                         
  13   3   4       8150.95       8023.59       163.76 o                         
  14   3   4          0.64          1.07        51.44 o                         
  15   3   4       1111.62        844.97       102.22 o                         
  16   3   4          1.94         57.47       197.73 o                         
  17   3   4       3033.36       3861.34       863.78 o                         
 -18   4   4         38.48         73.09       114.67 o                         
 -17   4   4        275.41        272.14       117.19 o                         
 -16   4   4       4494.55       4121.08       279.28 o                         
 -15   4   4        634.73        502.78        59.04 o                         
 -14   4   4       3875.86       3463.28       163.66 o                         
 -13   4   4        604.26        608.59        77.34 o                         
 -12   4   4      12241.10      11805.40       237.36 o                         
 -11   4   4       7355.46       6977.22       109.71 o                         
 -10   4   4      23092.35      24143.39       295.60 o                         
  -9   4   4         35.76          7.07        32.41 o                         
  -8   4   4        359.09        363.23        43.08 o                         
  -7   4   4      11150.14      10604.12       180.75 o                         
  -6   4   4      87494.27      92329.77      1022.70 o                         
  -5   4   4         16.26        594.09       319.58 o                         
  -4   4   4      31181.95      33469.18       369.98 o                         
  -2   4   4      10325.25       8651.11       106.87 o                         
  -1   4   4       7910.90       9603.24       135.20 o                         
   0   4   4      49710.63      55691.31       690.24 o                         
   1   4   4         80.10        -11.34        22.68 o                         
   2   4   4        524.37        794.25        34.53 o                         
   3   4   4       2365.19       2362.41        44.20 o                         
   4   4   4      33866.41      31758.69       767.39 o                         
   5   4   4       1605.63       1767.58        81.83 o                         
   6   4   4      29495.90      30151.88       476.66 o                         
   7   4   4          8.31        228.61        39.83 o                         
   8   4   4      12589.85      12076.46       149.65 o                         
   9   4   4         72.88         24.35        28.49 o                         
  10   4   4      19060.08      18947.82       244.55 o                         
  11   4   4        538.97        523.34        70.18 o                         
  12   4   4         82.77         73.65        24.21 o                         
  13   4   4        299.96        172.33        36.31 o                         
  14   4   4      12034.76      12356.09       454.40 o                         
  15   4   4        416.48        555.67       100.20 o                         
  16   4   4        546.42        270.42       128.45 o                         
 -18   5   4         18.87        -71.27       142.54 o                         
 -17   5   4        269.80        222.61       106.77 o                         
 -16   5   4         42.71        127.91        60.56 o                         
 -15   5   4        198.51        299.23        49.34 o                         
 -14   5   4         15.66         26.31        49.27 o                         
 -13   5   4       6302.56       6115.03       213.08 o                         
 -12   5   4       3196.28       2917.57        73.55 o                         
 -11   5   4       3626.71       3312.13        67.56 o                         
 -10   5   4       2049.96       2278.49        69.07 o                         
  -9   5   4       8249.82       8434.58       106.44 o                         
  -8   5   4        755.83        673.96        54.37 o                         
  -7   5   4      38504.55      39636.19       417.66 o                         
  -6   5   4       1112.96       1678.34        80.82 o                         
  -5   5   4       1666.80       2111.81        64.12 o                         
  -4   5   4       3674.58       3027.32        70.55 o                         
  -3   5   4      88210.90      91099.54      1408.41 o                         
  -2   5   4      10310.72       9147.05       133.57 o                         
  -1   5   4      29371.73      27187.06       315.42 o                         
   0   5   4       4550.82       4266.84        73.25 o                         
   1   5   4      59186.23      57695.76       694.61 o                         
   2   5   4      17911.75      18522.30       233.07 o                         
   3   5   4      26516.55      24199.18       293.11 o                         
   4   5   4        417.21        571.25        47.73 o                         
   5   5   4        275.97        229.31        28.15 o                         
   6   5   4         22.07         30.78        38.52 o                         
   7   5   4      29830.86      28422.90       976.31 o                         
   8   5   4         22.29        -16.25        32.51 o                         
   9   5   4         54.41          6.14        16.60 o                         
  10   5   4       7118.70       6922.57       154.22 o                         
  11   5   4      18454.96      17385.45       303.23 o                         
  12   5   4         22.25          8.24        47.19 o                         
  13   5   4       7399.34       7366.03       148.59 o                         
  14   5   4         29.99         16.40        61.71 o                         
  15   5   4       1303.25       1503.70       296.32 o                         
  16   5   4        309.34        466.79       142.26 o                         
 -18   6   4          7.21         49.98       127.27 o                         
 -17   6   4         27.62         61.70       147.88 o                         
 -16   6   4       3468.72       3060.77       199.55 o                         
 -15   6   4         21.27         70.78        62.57 o                         
 -14   6   4       1658.26       1609.29        65.74 o                         
 -13   6   4         48.32        136.98        80.51 o                         
 -12   6   4       4262.03       4107.83        76.27 o                         
 -11   6   4       2357.82       2014.14       105.73 o                         
 -10   6   4      23907.44      23631.77       289.68 o                         
  -9   6   4       1987.35       1824.42        74.40 o                         
  -8   6   4          1.93         47.28        28.54 o                         
  -6   6   4      44686.52      47309.36       481.55 o                         
  -5   6   4       7972.94       8891.60       151.67 o                         
  -4   6   4       9879.88      11738.33       571.64 o                         
  -3   6   4         76.85          1.76        42.04 o                         
  -2   6   4      97683.82     100203.70      1095.54 o                         
  -1   6   4      13140.02      14249.08       162.83 o                         
   0   6   4      43897.22      42252.12       502.58 o                         
   1   6   4      22308.58      25852.01       512.97 o                         
   2   6   4        265.70         29.82        23.96 o                         
   3   6   4       6991.91       6364.33        75.84 o                         
   4   6   4      30228.93      31691.69       344.30 o                         
   5   6   4       8583.71       8422.97       104.88 o                         
   6   6   4      13103.15      13075.72       273.41 o                         
   7   6   4       2742.89       3119.19        62.42 o                         
   8   6   4       6488.13       6181.02       309.43 o                         
   9   6   4       4955.95       4490.21        99.99 o                         
  10   6   4      35095.34      34770.49       521.67 o                         
  11   6   4        702.06        825.83        54.58 o                         
  12   6   4        377.74        322.70        40.44 o                         
  13   6   4         65.26         34.50        45.41 o                         
  14   6   4      16640.84      17125.35       785.64 o                         
  15   6   4        835.54        829.40       164.24 o                         
  16   6   4       1110.84       1312.30       600.68 o                         
 -17   7   4        702.47        677.74       143.76 o                         
 -16   7   4         59.14        143.80        97.76 o                         
 -15   7   4        455.07        404.52       129.15 o                         
 -14   7   4        175.60        165.93       120.96 o                         
 -13   7   4       3642.84       3940.92       117.64 o                         
 -12   7   4       2094.52       1867.34        85.93 o                         
 -11   7   4        239.66        162.44        48.96 o                         
 -10   7   4        496.07        824.68        91.49 o                         
  -9   7   4      26423.15      26499.42       422.38 o                         
  -8   7   4       2975.62       2773.40        50.55 o                         
  -7   7   4      38644.48      39359.76       552.38 o                         
  -6   7   4       1503.13       2321.86       100.61 o                         
  -5   7   4       2233.70       2750.80        42.63 o                         
  -4   7   4      13942.03      14723.21       294.61 o                         
  -3   7   4      67444.81      67961.48       698.63 o                         
  -2   7   4         49.47         87.19        28.32 o                         
  -1   7   4       7033.21       8045.37       354.36 o                         
   0   7   4       2096.24       2167.75        39.13 o                         
   1   7   4      61564.53      62861.82       710.92 o                         
   2   7   4       8109.00       7823.57       102.04 o                         
   3   7   4      30403.57      30249.98       323.29 o                         
   4   7   4       4077.03       4262.70        58.22 o                         
   5   7   4       9449.84       9152.04       190.65 o                         
   6   7   4        282.48        367.45        27.88 o                         
   7   7   4      25309.44      25017.10       306.38 o                         
   8   7   4       2221.01       1865.89        57.20 o                         
   9   7   4        902.91        906.79        63.18 o                         
  10   7   4        611.58        718.27        45.45 o                         
  11   7   4       9351.40       8822.37       259.59 o                         
  12   7   4        476.67        462.76       111.47 o                         
  13   7   4       4662.11       4500.78       288.90 o                         
  14   7   4        908.10        881.38       109.04 o                         
  15   7   4       1426.60       1274.72       112.52 o                         
  16   7   4        807.85        495.69       274.09 o                         
 -17   8   4        379.23        392.70        88.82 o                         
 -16   8   4       3886.30       3744.17       214.13 o                         
 -15   8   4         51.29         38.04        52.59 o                         
 -14   8   4       2391.71       2321.23       127.09 o                         
 -13   8   4       1158.52        993.65       113.21 o                         
 -12   8   4       2106.78       2016.85        73.50 o                         
 -11   8   4         44.36        -15.69        31.39 o                         
 -10   8   4      16702.51      17095.05       381.08 o                         
  -9   8   4       2010.32       2234.87        49.42 o                         
  -8   8   4        571.20        632.66        30.44 o                         
  -7   8   4       2049.67       1982.73        74.02 o                         
  -6   8   4      29957.59      31123.28       403.19 o                         
  -5   8   4       9457.04      10109.42       163.81 o                         
  -4   8   4      25393.52      24992.40       245.59 o                         
  -3   8   4       6239.85       6112.18        77.51 o                         
  -2   8   4       4868.99       4497.24        77.45 o                         
  -1   8   4       4789.11       4619.95       124.75 o                         
   0   8   4      80256.38      81571.92       950.23 o                         
   1   8   4       5857.25       7256.48        95.67 o                         
   2   8   4       9677.04      10029.14       139.84 o                         
   3   8   4      27205.11      25358.95       302.72 o                         
   4   8   4      43710.54      45810.31       515.28 o                         
   5   8   4       2648.79       2769.79        62.96 o                         
   6   8   4      10627.80      10056.41       120.81 o                         
   7   8   4        116.17        318.90        76.20 o                         
   8   8   4      13074.01      12765.06       193.08 o                         
   9   8   4       3940.71       3687.47        82.78 o                         
  10   8   4      26869.88      27747.36      1226.58 o                         
  11   8   4         52.81        -18.44        86.46 o                         
  12   8   4       1129.04       1015.73       101.99 o                         
  13   8   4        423.87        395.14        48.81 o                         
  14   8   4      13722.62      13395.07       798.14 o                         
  15   8   4        846.37        915.18       147.36 o                         
  16   8   4       1957.88       2147.14       237.38 o                         
 -17   9   4       2442.83       2308.41       164.36 o                         
 -16   9   4        257.78        208.82       130.05 o                         
 -15   9   4       1273.46       1059.82       151.79 o                         
 -14   9   4         66.03         69.23        69.61 o                         
 -13   9   4       9837.55       9019.34       199.85 o                         
 -12   9   4       1071.88       1005.69        77.96 o                         
 -11   9   4       1003.74       1042.74       113.46 o                         
 -10   9   4         38.59         -9.08        27.02 o                         
  -9   9   4      16411.32      15955.89       346.11 o                         
  -8   9   4        294.88        461.69        29.79 o                         
  -7   9   4      25152.87      24012.00       274.80 o                         
  -6   9   4       3443.41       3676.08        79.71 o                         
  -5   9   4         70.30         27.84        26.07 o                         
  -4   9   4       6277.35       5817.55        71.82 o                         
  -3   9   4      32935.25      33813.74       344.66 o                         
  -2   9   4       1730.20       2216.92        56.07 o                         
  -1   9   4       1706.29       1452.01        36.88 o                         
   0   9   4       2931.65       3333.44        95.85 o                         
   1   9   4      42181.56      40745.11       437.99 o                         
   2   9   4       2438.87       2746.20       103.02 o                         
   3   9   4       9195.17       8273.59       120.54 o                         
   4   9   4        850.03        547.48        77.45 o                         
   5   9   4       4190.43       4171.57        61.50 o                         
   6   9   4       2201.95       1970.59        64.43 o                         
   7   9   4      26107.83      27446.37       494.59 o                         
   8   9   4      24772.05      25766.80       344.92 o                         
   9   9   4        678.67        728.57        73.30 o                         
  10   9   4        623.20        534.07        37.00 o                         
  11   9   4       8652.42       8180.38       230.08 o                         
  12   9   4        514.79        510.20        86.41 o                         
  13   9   4       1953.68       1822.12        75.38 o                         
  14   9   4        140.31        -44.25        88.50 o                         
  15   9   4       1456.93       1141.70       214.87 o                         
 -17  10   4       1191.89       1063.52       117.00 o                         
 -16  10   4       5218.00       5073.38       749.46 o                         
 -15  10   4         31.05         -0.93        97.03 o                         
 -14  10   4       2605.43       2384.10       109.98 o                         
 -13  10   4       1118.00        924.01        71.10 o                         
 -12  10   4       4485.17       4393.33       114.31 o                         
 -11  10   4         41.97        158.45        46.56 o                         
 -10  10   4      21231.29      20772.12       434.98 o                         
  -9  10   4        551.09        559.34        46.33 o                         
  -8  10   4       1462.42       1532.16        45.13 o                         
  -7  10   4         27.96          7.60        40.01 o                         
  -6  10   4      16599.73      17566.04       321.67 o                         
  -5  10   4      10072.33       9520.26       118.49 o                         
  -4  10   4      24795.80      24030.72       253.99 o                         
  -3  10   4      13398.41      12738.52       157.62 o                         
  -2  10   4       9345.79       8403.47       149.35 o                         
  -1  10   4      34432.83      35281.73       388.85 o                         
   0  10   4      22981.09      21902.84       244.26 o                         
   1  10   4      12321.55      11257.52       127.95 o                         
   2  10   4         73.54        158.16        33.56 o                         
   3  10   4       6222.00       6189.32       101.63 o                         
   4  10   4      53107.83      53146.35       577.84 o                         
   5  10   4        999.27       1362.66        60.41 o                         
   6  10   4       3937.28       4136.03        63.85 o                         
   7  10   4        278.10        354.63        28.67 o                         
   8  10   4       3707.71       3876.11        67.64 o                         
   9  10   4       6878.49       6851.46       126.30 o                         
  10  10   4      10556.42      10540.18       191.36 o                         
  11  10   4        935.80        941.39        70.83 o                         
  12  10   4        318.98        182.57        48.72 o                         
  13  10   4        314.20        233.18        83.06 o                         
  14  10   4       1911.19       1902.79       122.72 o                         
  15  10   4        645.86        499.72       123.78 o                         
 -16  11   4        318.05        208.59       123.27 o                         
 -15  11   4        929.39        700.74       105.67 o                         
 -14  11   4        185.61        179.14        72.96 o                         
 -13  11   4      11762.91      11731.82       260.12 o                         
 -12  11   4        623.39        619.13        51.19 o                         
 -11  11   4       3541.23       3473.90        90.10 o                         
 -10  11   4       2014.46       1923.91        60.71 o                         
  -9  11   4       7758.32       7461.95       112.46 o                         
  -8  11   4        427.37        400.44        44.55 o                         
  -7  11   4       2422.79       2408.22        51.55 o                         
  -6  11   4         16.43         40.70        50.43 o                         
  -5  11   4       9523.88      10686.77       237.33 o                         
  -4  11   4       1660.06       1793.39        46.61 o                         
  -3  11   4      26411.87      28138.43       316.02 o                         
  -2  11   4        225.21        130.95        61.24 o                         
  -1  11   4         80.81          6.00        29.06 o                         
   0  11   4       4533.21       4496.38        66.56 o                         
   1  11   4      28046.42      28240.80       508.45 o                         
   2  11   4       3272.04       3067.35       111.45 o                         
   3  11   4      44052.67      44700.09       985.94 o                         
   4  11   4        379.66        265.79        36.51 o                         
   5  11   4       4141.74       4526.57        75.54 o                         
   6  11   4       7576.73       8237.59       122.66 o                         
   7  11   4      15470.69      15632.58       213.05 o                         
   8  11   4       1945.56       1949.52        52.32 o                         
   9  11   4        824.45        970.96        96.62 o                         
  10  11   4         99.27        108.33        43.68 o                         
  11  11   4      11977.96      10924.20       580.37 o                         
  12  11   4        975.38        947.55        98.09 o                         
  13  11   4       5531.25       5541.69       328.21 o                         
  14  11   4         47.06         78.40       116.73 o                         
  15  11   4        155.58         75.43        80.11 o                         
 -16  12   4       2648.50       2414.09       154.21 o                         
 -15  12   4        412.31        478.43       205.22 o                         
 -14  12   4       1141.89        932.81       149.14 o                         
 -13  12   4        542.19        573.22        56.41 o                         
 -12  12   4        505.52        477.55        71.26 o                         
 -11  12   4       1629.98       1629.55        63.59 o                         
 -10  12   4       8386.25       8792.33       149.41 o                         
  -9  12   4        114.18        296.19        49.15 o                         
  -8  12   4          6.24         37.09        38.08 o                         
  -7  12   4        509.75        492.96        47.11 o                         
  -6  12   4      14896.57      15128.40       195.03 o                         
  -5  12   4       7043.07       6719.60       118.57 o                         
  -4  12   4      17479.10      16747.29       205.58 o                         
  -3  12   4        235.08        315.45        41.46 o                         
  -2  12   4      10422.01      10389.85       159.31 o                         
  -1  12   4       1148.35       1008.20        49.73 o                         
   0  12   4      15871.08      16580.02       194.50 o                         
   1  12   4       6615.18       6325.26        85.77 o                         
   2  12   4       1061.27       1191.27        81.98 o                         
   3  12   4       8455.91       9197.21       141.77 o                         
   4  12   4      60217.90      61246.27       988.44 o                         
   5  12   4      10613.68      10559.71       192.41 o                         
   6  12   4       2681.55       2853.66        80.28 o                         
   7  12   4         12.20         10.94        27.18 o                         
   8  12   4       8514.36       8060.20       188.72 o                         
   9  12   4       5040.24       5318.79       102.51 o                         
  10  12   4       8749.95       8483.58       211.58 o                         
  11  12   4        398.87        310.67        72.85 o                         
  12  12   4          2.72        -32.22       163.17 o                         
  13  12   4        247.82        220.43       110.13 o                         
  14  12   4        403.95        530.79       103.21 o                         
 -16  13   4          4.01        148.99       173.04 o                         
 -15  13   4        374.13        489.66       121.42 o                         
 -14  13   4       1360.93       1396.78       180.78 o                         
 -13  13   4      12985.08      12950.88       353.86 o                         
 -12  13   4       2029.25       2079.57        83.06 o                         
 -11  13   4       1021.67       1273.77        73.55 o                         
 -10  13   4        147.06        123.59        55.09 o                         
  -9  13   4      18197.73      18842.26       291.61 o                         
  -8  13   4        507.09        508.86        38.21 o                         
  -7  13   4        251.75        286.32        39.01 o                         
  -6  13   4        515.03        646.21        68.14 o                         
  -5  13   4      17492.14      16810.38       254.15 o                         
  -4  13   4       5362.16       5590.06        97.57 o                         
  -3  13   4      17605.53      18000.48       214.69 o                         
  -2  13   4       2935.74       3090.43        58.39 o                         
  -1  13   4       6191.13       7120.99        97.81 o                         
   0  13   4        687.87        485.62        49.31 o                         
   1  13   4      24035.00      24077.13       396.86 o                         
   2  13   4       6444.88       6283.36        92.02 o                         
   3  13   4       8069.50       7945.28       168.84 o                         
   4  13   4       2767.63       2486.70        94.82 o                         
   5  13   4       6378.66       6374.99       100.66 o                         
   6  13   4        949.86       1067.73        36.89 o                         
   7  13   4       8924.21       8775.88       209.06 o                         
   8  13   4        531.08        693.65        66.28 o                         
   9  13   4       2534.61       2523.01       132.57 o                         
  10  13   4       1416.32       1294.20       103.79 o                         
  11  13   4       3358.25       3037.02       113.26 o                         
  12  13   4        944.35       1183.25       104.96 o                         
  13  13   4       2497.18       2433.14       185.25 o                         
  14  13   4        135.03        -58.64       117.28 o                         
 -15  14   4       2427.76       2662.74       179.75 o                         
 -14  14   4       2970.86       3000.63       173.51 o                         
 -13  14   4        675.02        929.90       187.01 o                         
 -12  14   4        325.78        616.42        71.43 o                         
 -11  14   4       8488.32       9013.15       223.97 o                         
 -10  14   4       4597.47       4551.40       163.48 o                         
  -9  14   4        309.36        464.07       108.19 o                         
  -8  14   4          3.90        265.34        53.37 o                         
  -7  14   4      11202.37      11020.64       254.84 o                         
  -6  14   4       6062.11       6042.29        93.24 o                         
  -5  14   4       2334.76       2341.25        89.02 o                         
  -4  14   4       6314.86       6047.58       101.93 o                         
  -3  14   4        307.74        147.00       115.83 o                         
  -2  14   4      15605.44      15089.78       187.13 o                         
  -1  14   4        889.21       1141.38        49.46 o                         
   0  14   4      19238.65      19898.77       249.19 o                         
   1  14   4         77.46        100.77        34.83 o                         
   2  14   4        281.25        481.49        90.03 o                         
   3  14   4       2641.31       3030.29        72.94 o                         
   4  14   4      25664.93      26317.76       328.40 o                         
   5  14   4       5156.14       5017.90        82.85 o                         
   6  14   4       6275.79       6044.42       166.21 o                         
   7  14   4         14.05        -26.73        53.45 o                         
   8  14   4       3744.20       3669.63        87.68 o                         
   9  14   4       3254.82       3240.12        82.72 o                         
  10  14   4       5674.48       5616.26       146.35 o                         
  11  14   4        539.69        898.36       487.35 o                         
  12  14   4         23.27        -18.90       150.04 o                         
  13  14   4        390.44        336.58       130.12 o                         
  14  14   4       2188.75       1689.05       185.43 o                         
 -15  15   4        149.01        -20.85       115.00 o                         
 -14  15   4       1420.81       1161.65       298.97 o                         
 -13  15   4       3598.48       3947.29       154.65 o                         
 -12  15   4       1212.55        812.57        87.37 o                         
 -11  15   4       1649.52       1674.85        95.47 o                         
 -10  15   4        258.71        221.81        70.54 o                         
  -9  15   4       7141.01       6801.25       156.23 o                         
  -8  15   4       5185.55       5413.46       221.66 o                         
  -7  15   4      15183.83      15376.73       276.19 o                         
  -6  15   4       2875.71       2655.53       205.19 o                         
  -5  15   4       2710.02       2801.16        78.35 o                         
  -4  15   4        531.18        839.49        67.70 o                         
  -3  15   4      18883.92      19144.13       247.81 o                         
  -2  15   4      15933.32      15708.30       198.50 o                         
  -1  15   4       2729.22       2690.33        59.47 o                         
   0  15   4         28.36        -29.20        58.40 o                         
   1  15   4      10506.88      10714.89       140.19 o                         
   2  15   4       4244.04       4100.96        76.47 o                         
   3  15   4      10899.05      10528.07       190.11 o                         
   4  15   4        283.56        335.59        40.61 o                         
   5  15   4       4880.59       4558.10       176.96 o                         
   6  15   4       1193.70       1158.13        55.61 o                         
   7  15   4      11800.21      11824.13       230.48 o                         
   8  15   4         80.52         55.97        62.33 o                         
   9  15   4       3661.70       3605.73       204.42 o                         
  10  15   4        754.29        736.96        82.45 o                         
  11  15   4       3629.65       3940.90       232.56 o                         
  12  15   4        661.02        659.57       125.41 o                         
  13  15   4       1651.54       1719.55       185.40 o                         
 -14  16   4       2093.89       1611.91       165.59 o                         
 -13  16   4        143.09        183.32        82.09 o                         
 -12  16   4        550.23        423.97        82.25 o                         
 -11  16   4       4038.34       3911.92       202.94 o                         
 -10  16   4      12911.86      13336.08       371.48 o                         
  -9  16   4       1122.24       1149.87       105.19 o                         
  -8  16   4         15.24         19.82        99.08 o                         
  -7  16   4       7444.87       7522.84       170.15 o                         
  -6  16   4      12074.76      12112.04       221.68 o                         
  -5  16   4       9633.20       9530.31       184.54 o                         
  -4  16   4       2311.04       2474.55        73.28 o                         
  -3  16   4        137.84         89.00        65.34 o                         
  -2  16   4      10637.40      10139.42       299.28 o                         
  -1  16   4       3054.15       3201.61        68.46 o                         
   0  16   4       6485.10       6242.54       123.44 o                         
   1  16   4       2746.66       2853.75       125.76 o                         
   2  16   4         63.19         -4.93        40.51 o                         
   3  16   4         63.20        148.69        61.02 o                         
   4  16   4       3489.79       3478.53        77.42 o                         
   5  16   4       1978.55       1878.29        97.80 o                         
   6  16   4       1280.59       1193.29       106.72 o                         
   7  16   4         33.15        -23.10        46.19 o                         
   8  16   4        668.29        617.93        53.08 o                         
   9  16   4       3887.65       3763.69       167.91 o                         
  10  16   4       4437.72       5086.80       231.86 o                         
  11  16   4        533.77        558.80       122.42 o                         
  12  16   4        104.80        188.27       185.40 o                         
 -13  17   4       1139.54       1263.10       279.73 o                         
 -12  17   4       1032.82       1113.18        91.21 o                         
 -11  17   4       1525.24       1668.26       129.52 o                         
 -10  17   4       1004.17       1018.94        77.65 o                         
  -9  17   4       6037.15       6340.25       152.35 o                         
  -8  17   4      11977.00      11965.75       276.00 o                         
  -7  17   4       8275.59       8987.19       203.10 o                         
  -6  17   4        731.77        742.85       116.29 o                         
  -5  17   4        420.89        530.39       167.42 o                         
  -4  17   4       2508.36       2658.48       106.16 o                         
  -3  17   4      34181.86      33783.76       504.80 o                         
  -2  17   4       6417.41       6480.60       283.38 o                         
  -1  17   4       5985.63       6213.60       111.51 o                         
   0  17   4        476.80        378.58        50.74 o                         
   1  17   4       5560.37       5153.32       107.12 o                         
   2  17   4       2348.81       2487.00       110.06 o                         
   3  17   4       6554.82       5994.61       140.45 o                         
   4  17   4          7.88         -4.71        42.69 o                         
   5  17   4       5266.27       5043.63       118.49 o                         
   6  17   4       2339.68       2381.88        96.06 o                         
   7  17   4       5847.78       5715.69       171.93 o                         
   8  17   4        298.45        233.14        66.89 o                         
   9  17   4        174.56        -11.36       102.09 o                         
  10  17   4         67.47        -29.74       141.20 o                         
  11  17   4       6274.80       6599.79       262.43 o                         
  12  17   4        532.93        693.21       303.02 o                         
 -13  18   4         42.92        -95.63       191.26 o                         
 -12  18   4        652.18        763.49       112.57 o                         
 -11  18   4       3601.35       3802.68       146.09 o                         
 -10  18   4       5058.85       5158.32       284.23 o                         
  -9  18   4       2787.47       2515.16       115.40 o                         
  -8  18   4        256.58        105.09        61.08 o                         
  -7  18   4       5372.65       5809.32       152.81 o                         
  -6  18   4       4348.35       4338.06       162.19 o                         
  -5  18   4       2431.49       2697.86        91.03 o                         
  -4  18   4      12155.03      12687.43       233.89 o                         
  -3  18   4          8.49        -34.42        68.84 o                         
  -2  18   4       2111.64       2300.26       248.16 o                         
  -1  18   4       9933.21       9098.67       352.53 o                         
   0  18   4       8441.38       7543.74       185.26 o                         
   1  18   4       1615.58       1575.32        67.84 o                         
   2  18   4       1242.88       1172.85        82.99 o                         
   3  18   4        611.43        515.20        85.77 o                         
   4  18   4       9322.45       8856.89       176.63 o                         
   5  18   4       1172.25       1253.38        68.72 o                         
   6  18   4       6983.74       6834.33       341.23 o                         
   7  18   4          3.24        106.35        65.77 o                         
   8  18   4       1272.23       1254.24        69.92 o                         
   9  18   4        525.37        708.50        84.12 o                         
  10  18   4       8238.76       8100.47       514.14 o                         
  11  18   4        714.82        566.82       162.84 o                         
 -12  19   4       1440.27       1404.60       135.36 o                         
 -11  19   4        882.62        717.17       111.78 o                         
 -10  19   4         14.44         17.92       114.07 o                         
  -9  19   4       3567.78       3161.39       153.14 o                         
  -8  19   4       4301.88       4462.81       124.05 o                         
  -7  19   4       5129.67       4762.97       143.12 o                         
  -6  19   4        985.15        949.45        85.61 o                         
  -5  19   4        833.04        714.92       102.48 o                         
  -4  19   4       4098.27       4076.61       208.67 o                         
  -3  19   4      16823.21      16257.87       734.90 o                         
  -2  19   4       3394.61       3466.88       113.06 o                         
  -1  19   4       1665.58       1603.44        95.05 o                         
   0  19   4        124.90         18.01        71.21 o                         
   1  19   4       5096.01       5238.64       146.41 o                         
   2  19   4        412.77        606.80        80.38 o                         
   3  19   4      10283.21       9383.12       380.14 o                         
   4  19   4        572.27        589.56        71.96 o                         
   5  19   4        844.32        862.55        69.23 o                         
   6  19   4        528.34        587.81       132.64 o                         
   7  19   4       2103.42       2088.91        90.09 o                         
   8  19   4       1645.89       1710.48       147.50 o                         
   9  19   4        350.52        314.19       225.06 o                         
  10  19   4         51.06         34.59       136.79 o                         
 -11  20   4       1008.84        816.93       154.66 o                         
 -10  20   4       2327.56       2420.38       138.82 o                         
  -9  20   4       2193.71       2227.06       201.27 o                         
  -8  20   4         37.33        -86.89       173.79 o                         
  -7  20   4       2244.24       2013.76       162.20 o                         
  -6  20   4       3803.23       4304.17       164.82 o                         
  -5  20   4       7141.05       7133.20       235.80 o                         
  -4  20   4       2753.29       2755.23       229.17 o                         
  -3  20   4        271.24        132.27        85.19 o                         
  -2  20   4        115.74         44.21        89.15 o                         
  -1  20   4       4254.52       3973.98       140.14 o                         
   0  20   4       5462.89       4935.62       302.95 o                         
   1  20   4         44.27         -6.31        99.66 o                         
   2  20   4        144.40         50.00        92.95 o                         
   3  20   4       3244.01       2982.12       156.85 o                         
   4  20   4       2817.00       2713.62        96.56 o                         
   5  20   4       6072.07       6315.51       252.73 o                         
   6  20   4       1897.22       1854.97       145.71 o                         
   7  20   4        288.43        255.95       223.59 o                         
   8  20   4       2720.59       2933.01       184.73 o                         
   9  20   4       1587.02       1900.71       191.76 o                         
 -10  21   4        118.11        -65.77       131.54 o                         
  -9  21   4       1755.79       2056.80       146.76 o                         
  -8  21   4       1116.28        833.00       133.04 o                         
  -7  21   4       2966.70       2831.49       172.67 o                         
  -6  21   4        415.88        674.57       167.21 o                         
  -5  21   4         44.68         97.15       136.64 o                         
  -4  21   4       2308.13       2435.35       150.82 o                         
  -3  21   4       6070.16       5876.12       377.81 o                         
  -2  21   4       1804.48       1857.29       143.04 o                         
  -1  21   4       7466.33       7098.40       616.19 o                         
   0  21   4       1791.73       1687.97       278.82 o                         
   1  21   4       2799.21       2876.14       149.63 o                         
   2  21   4       5826.62       6127.21       443.20 o                         
   3  21   4       4492.87       4426.22       173.70 o                         
   4  21   4       2198.96       2223.44       129.78 o                         
   5  21   4        914.50        776.55       192.40 o                         
   6  21   4       1365.36       1248.98       190.19 o                         
   7  21   4       5189.42       5206.46       231.55 o                         
   8  21   4       1959.91       1782.89       162.90 o                         
  -9  22   4       1368.55       1305.52       129.00 o                         
  -8  22   4         21.25        192.47       137.09 o                         
  -7  22   4         47.92        198.53       348.51 o                         
  -6  22   4       1770.20       1820.35       184.15 o                         
  -5  22   4       2907.76       3251.37       204.14 o                         
  -4  22   4        783.64        860.06       186.08 o                         
  -3  22   4        546.44        329.13       186.36 o                         
  -2  22   4       1640.65       1696.17       123.33 o                         
  -1  22   4       6542.17       6206.34       214.11 o                         
   0  22   4       6377.63       6044.72       214.35 o                         
   1  22   4       1658.24       1485.51       243.35 o                         
   2  22   4        372.70        231.62       102.25 o                         
   3  22   4       5253.34       5247.03       183.81 o                         
   4  22   4       2389.94       2538.36       225.31 o                         
   5  22   4      10282.18      10236.71       580.46 o                         
   6  22   4        837.14        981.01       190.18 o                         
   7  22   4        270.12        -39.87       122.59 o                         
  -7  23   4       1772.47       1409.84       137.24 o                         
  -6  23   4        145.86         -5.92       144.01 o                         
  -5  23   4        323.15        438.86       101.83 o                         
  -4  23   4       1714.10       1497.24       188.08 o                         
  -3  23   4        206.68        594.16       156.45 o                         
  -2  23   4       1949.96       1948.44       150.32 o                         
  -1  23   4         11.52         96.63       211.04 o                         
   0  23   4       1234.34       1299.55       199.97 o                         
   1  23   4       1470.22       1488.19       158.10 o                         
   2  23   4       5240.58       5234.63       384.08 o                         
   3  23   4        981.26       1165.23       230.56 o                         
   4  23   4        909.12        978.87       167.37 o                         
   5  23   4        584.35        628.15       153.83 o                         
  -5  24   4       1503.10        787.77       218.10 o                         
  -4  24   4        334.13        396.55       108.38 o                         
  -3  24   4         80.45        -76.57       273.28 o                         
  -2  24   4       1716.40       1523.81       125.62 o                         
  -1  24   4       9391.63      10062.65       521.49 o                         
   0  24   4       5843.26       6778.61       283.54 o                         
   1  24   4       2779.48       2919.20       242.52 o                         
   2  24   4          1.25        -38.67       141.14 o                         
   3  24   4       1173.95       1034.95       202.94 o                         
 -17   0   5        122.11        168.74       331.15 o                         
 -15   0   5       8093.95       7608.36       637.39 o                         
 -13   0   5      15856.10      14883.78      1474.38 o                         
 -11   0   5      16402.62      17723.41      1613.97 o                         
  -9   0   5      35286.31      38102.51      2496.24 o                         
  -7   0   5        133.29        403.56       125.92 o                         
  -5   0   5      28496.01      22573.13       410.14 o                         
  -3   0   5        959.57        684.21       113.06 o                         
  -1   0   5      46807.46      55675.00      1120.37 o                         
   3   0   5       2425.34       2250.98        83.32 o                         
   5   0   5      47421.70      46837.16       869.56 o                         
   7   0   5      17366.76      18418.64       317.76 o                         
   9   0   5        206.59         85.20        38.05 o                         
  11   0   5       3833.05       3395.12       110.92 o                         
  13   0   5         14.64        -16.08        32.69 o                         
  15   0   5       2409.84       2529.19       176.83 o                         
 -18   1   5       5054.36       5494.47       667.40 o                         
 -17   1   5        516.80        486.85       136.27 o                         
 -16   1   5      11759.84      11744.54       710.47 o                         
 -15   1   5        118.95         58.82        35.25 o                         
 -14   1   5       1536.16       1257.49        84.46 o                         
 -12   1   5      18428.36      16508.85       862.99 o                         
 -11   1   5        225.78         92.25        35.59 o                         
 -10   1   5       3358.88       3185.89       182.68 o                         
  -9   1   5       7957.49       8247.85       386.33 o                         
  -8   1   5      11246.99       9729.08       355.24 o                         
  -7   1   5        598.96        580.27        55.69 o                         
  -6   1   5      16111.04      17034.45       327.98 o                         
  -5   1   5        856.64        790.49        24.52 o                         
  -4   1   5         65.05        256.78        25.09 o                         
  -3   1   5      14992.20      13178.48       186.36 o                         
  -2   1   5     119501.10     123988.37      1785.85 o                         
  -1   1   5      70737.78      58591.56      1145.52 o                         
   0   1   5      78237.69      78950.27      1523.76 o                         
   1   1   5      20190.33      17805.10       243.37 o                         
   2   1   5      37612.38      44312.74       686.66 o                         
   3   1   5      28680.09      28099.01       396.39 o                         
   4   1   5      75380.20      74051.43       937.45 o                         
   5   1   5       9437.93       8889.47       109.73 o                         
   6   1   5      13223.19      13137.81       290.38 o                         
   7   1   5       3087.23       3926.87       101.01 o                         
   8   1   5      54978.62      55217.93       894.33 o                         
   9   1   5        102.79         93.48        18.93 o                         
  10   1   5       8189.00       8200.19       172.27 o                         
  11   1   5         74.52        120.19        18.14 o                         
  12   1   5      12129.40      12285.26       240.07 o                         
  13   1   5         50.36        -20.94        82.79 o                         
  14   1   5       6520.70       7569.01       615.42 o                         
  15   1   5        471.11        597.92       201.21 o                         
  16   1   5        117.35        -49.07       331.96 o                         
 -18   2   5        473.86        673.58       242.25 o                         
 -17   2   5        282.39        316.82        80.30 o                         
 -16   2   5        551.68        652.90        74.47 o                         
 -15   2   5       7466.61       7415.99       293.13 o                         
 -14   2   5        366.04        162.58        47.33 o                         
 -13   2   5       6686.30       6646.99       254.38 o                         
 -12   2   5        630.17        626.26        86.58 o                         
 -11   2   5       6805.49       6942.41       241.85 o                         
 -10   2   5       5936.87       6877.45       139.99 o                         
  -9   2   5      36696.70      35575.77       875.64 o                         
  -8   2   5       1152.59       1654.87       129.55 o                         
  -7   2   5        572.52       1259.69        86.70 o                         
  -6   2   5       5745.47       6263.52       139.07 o                         
  -5   2   5      12525.68      11376.96       151.93 o                         
  -4   2   5       1143.41        629.95        37.05 o                         
  -3   2   5       7839.30       9866.44       163.50 o                         
  -1   2   5      43575.84      43413.73       602.43 o                         
   1   2   5      16662.89      17566.98       234.51 o                         
   2   2   5      21537.37      21737.63       535.83 o                         
   3   2   5        609.85        451.39        28.08 o                         
   4   2   5       4775.23       5076.96        74.80 o                         
   5   2   5      19150.29      17222.40       374.40 o                         
   6   2   5       1277.10       1235.64        42.05 o                         
   7   2   5       4796.96       4600.00        84.40 o                         
   8   2   5        179.76        143.43        50.64 o                         
   9   2   5       6755.11       6309.19       134.23 o                         
  10   2   5       1312.59       1288.52        74.21 o                         
  11   2   5      10140.12       9928.06       204.42 o                         
  12   2   5       3663.39       3890.29       156.20 o                         
  13   2   5          1.29        -25.46        56.53 o                         
  14   2   5        287.59        504.33        65.51 o                         
  15   2   5       3929.36       4257.13       188.42 o                         
  16   2   5        471.24        336.29       151.82 o                         
 -18   3   5       3333.93       3510.85       250.58 o                         
 -17   3   5        542.00        517.10       115.60 o                         
 -16   3   5       5085.76       4850.32       261.96 o                         
 -15   3   5         61.53        210.34        66.67 o                         
 -14   3   5       1079.66        988.66       103.95 o                         
 -13   3   5          3.10         67.90        45.21 o                         
 -12   3   5      28146.78      27708.56       406.28 o                         
 -11   3   5       1120.88       1218.10        58.55 o                         
 -10   3   5       6870.23       7198.85       106.02 o                         
  -9   3   5       6683.89       6613.95        90.71 o                         
  -8   3   5      42684.57      40748.96       552.46 o                         
  -7   3   5       3003.12       3541.30        89.79 o                         
  -6   3   5      60795.45      63995.56       760.37 o                         
  -5   3   5        665.47        958.75        90.34 o                         
  -4   3   5      10210.15      12687.68       249.58 o                         
  -3   3   5      24567.13      22311.47       282.62 o                         
  -2   3   5      54153.99      54910.71       636.73 o                         
  -1   3   5       4961.40       5744.64        84.75 o                         
   0   3   5        382.75        683.31        75.44 o                         
   1   3   5       5767.30       5916.82       173.02 o                         
   2   3   5      56166.48      55332.86       812.45 o                         
   3   3   5       3240.14       3183.60        57.31 o                         
   4   3   5      34028.33      33626.46       486.59 o                         
   5   3   5       1186.78        832.31        23.18 o                         
   6   3   5        270.39        346.33        76.24 o                         
   7   3   5        151.47         36.32        28.00 o                         
   8   3   5      20522.36      20806.66       433.77 o                         
   9   3   5         53.53        177.99        20.14 o                         
  10   3   5       2655.30       2736.64        52.33 o                         
  11   3   5         90.31        142.16       110.65 o                         
  12   3   5      12810.57      12275.43       276.50 o                         
  13   3   5         48.80        -28.13        56.26 o                         
  14   3   5       4110.01       4247.67       253.72 o                         
  15   3   5        412.63        306.06      4000.36 o                         
  16   3   5        954.01        971.38       162.52 o                         
 -18   4   5        453.24        385.90       124.39 o                         
 -17   4   5          2.87        225.02        83.24 o                         
 -16   4   5        825.63        570.68        61.56 o                         
 -15   4   5       7443.82       7154.54       392.98 o                         
 -14   4   5        766.36        672.55        44.70 o                         
 -13   4   5       2760.29       2608.70       116.79 o                         
 -12   4   5       1790.85       1779.82        60.02 o                         
 -11   4   5       2506.52       2552.22        60.10 o                         
 -10   4   5       7864.45       8307.83       108.42 o                         
  -9   4   5      16855.97      16161.23       200.85 o                         
  -8   4   5       9044.08       9738.88       134.81 o                         
  -7   4   5       1391.54       1413.66        41.53 o                         
  -6   4   5        248.24        795.63        63.47 o                         
  -5   4   5      35641.85      34208.48       447.72 o                         
  -4   4   5       3462.26       2872.63        45.95 o                         
  -3   4   5      32853.58      31997.52       348.90 o                         
  -2   4   5      14050.73      14376.11       167.31 o                         
  -1   4   5       6532.09       4406.41        63.34 o                         
   0   4   5      24586.17      26710.88       341.13 o                         
   1   4   5      21555.82      20737.71       284.50 o                         
   2   4   5       4207.10       5013.71        91.34 o                         
   3   4   5       4463.92       5085.63        81.23 o                         
   4   4   5       2119.71       2121.30        44.50 o                         
   5   4   5      33171.84      31935.61       424.84 o                         
   6   4   5        708.10        785.64        45.94 o                         
   7   4   5       3800.32       3407.91        81.77 o                         
   8   4   5        141.34        362.10        82.06 o                         
   9   4   5      10416.74      10412.46       163.52 o                         
  10   4   5       1365.86       1489.68        48.32 o                         
  11   4   5      11920.11      12359.75       212.57 o                         
  12   4   5       2362.90       2303.22        79.11 o                         
  13   4   5         73.88        -17.99        35.97 o                         
  14   4   5        134.41         84.80        63.67 o                         
  15   4   5       6014.06       7117.18       618.90 o                         
  16   4   5        720.65        835.94       468.33 o                         
 -18   5   5        673.89        407.97       138.62 o                         
 -17   5   5        138.71        210.42       126.97 o                         
 -16   5   5       2272.89       2099.53       148.19 o                         
 -15   5   5        259.84        351.14        51.23 o                         
 -14   5   5        282.78        275.44        35.56 o                         
 -13   5   5       1094.76       1142.54        55.15 o                         
 -12   5   5      11649.25      11856.38       299.47 o                         
 -11   5   5       2997.30       2819.79        99.49 o                         
 -10   5   5      12870.00      12681.29       172.56 o                         
  -9   5   5       1276.81       1632.14        86.84 o                         
  -8   5   5      13978.15      14079.78       165.40 o                         
  -7   5   5       6017.15       5330.08       123.28 o                         
  -6   5   5      72868.56      74940.15       857.07 o                         
  -5   5   5       8595.48       8498.50       100.85 o                         
  -4   5   5        471.44        465.18        24.68 o                         
  -3   5   5      12236.31      12687.27       138.30 o                         
  -2   5   5      88497.99      95517.88      1024.68 o                         
  -1   5   5       1403.98       2174.92        44.66 o                         
   0   5   5      16856.05      18352.86       222.51 o                         
   1   5   5          2.73         10.51        18.61 o                         
   2   5   5      34697.55      34899.07       405.59 o                         
   3   5   5        373.45        690.64        21.74 o                         
   4   5   5      27818.63      28725.83       357.64 o                         
   5   5   5        150.83        132.45        14.73 o                         
   6   5   5       3758.64       3777.67       119.80 o                         
   7   5   5        287.29        228.48        49.87 o                         
   8   5   5      18494.05      17945.67       226.84 o                         
   9   5   5         29.30         -5.74        29.27 o                         
  10   5   5        567.63        394.94        36.05 o                         
  11   5   5          3.21        179.63        91.90 o                         
  12   5   5       9907.90       9875.67       289.98 o                         
  13   5   5         22.92         82.31        59.42 o                         
  14   5   5       6628.86       7658.02       255.22 o                         
  15   5   5        325.54        167.96       120.20 o                         
  16   5   5       1704.55       1631.00       774.83 o                         
 -18   6   5        427.85        123.20       122.91 o                         
 -17   6   5         13.33        -17.50       127.77 o                         
 -16   6   5         10.02         70.23        68.07 o                         
 -15   6   5       3783.16       3581.79       102.11 o                         
 -14   6   5         10.74         41.64        29.14 o                         
 -13   6   5       1183.30        950.98        46.37 o                         
 -12   6   5        903.26        960.43        42.81 o                         
 -11   6   5       6876.11       5928.03       124.82 o                         
 -10   6   5       2484.94       2577.64        62.43 o                         
  -9   6   5      30228.90      30500.61       542.10 o                         
  -8   6   5        852.43       1495.88        41.84 o                         
  -7   6   5       1946.38       1924.82        55.82 o                         
  -6   6   5        817.55        955.36        30.04 o                         
  -5   6   5      48354.98      47304.29       480.49 o                         
  -4   6   5      29392.58      30742.75       325.07 o                         
  -3   6   5      30040.60      31262.57       493.14 o                         
  -2   6   5       1524.13       1187.55        43.97 o                         
  -1   6   5      28988.48      30457.87       329.35 o                         
   0   6   5       1777.17       2278.24        54.58 o                         
   1   6   5      19907.36      17735.87       206.68 o                         
   2   6   5       9076.32       9098.72       115.70 o                         
   3   6   5         11.51        144.14        31.79 o                         
   4   6   5       4237.81       4181.34       109.21 o                         
   5   6   5      29037.93      29219.88       548.96 o                         
   6   6   5       3709.99       3738.00       139.39 o                         
   7   6   5       6779.49       6176.87       122.51 o                         
   8   6   5         91.05        236.26        35.25 o                         
   9   6   5      17946.16      17911.46       252.10 o                         
  10   6   5       3726.91       3610.40        75.24 o                         
  11   6   5      12416.33      13079.97       460.83 o                         
  12   6   5        142.29        148.73        65.73 o                         
  13   6   5        183.29        346.10       124.05 o                         
  14   6   5        141.36        185.72        88.41 o                         
  15   6   5       5558.59       6043.27       307.04 o                         
  16   6   5        732.93        526.39       162.94 o                         
 -18   7   5        970.64       1046.60       188.54 o                         
 -17   7   5        632.39        762.75       208.96 o                         
 -16   7   5       2792.14       2812.35       296.75 o                         
 -15   7   5        236.61        207.58        53.94 o                         
 -14   7   5         16.73         77.24        38.40 o                         
 -13   7   5         17.14          9.12        32.76 o                         
 -12   7   5       6378.84       6829.94       126.60 o                         
 -11   7   5       2040.84       2098.96        62.65 o                         
 -10   7   5       3147.06       3074.06        79.20 o                         
  -9   7   5         30.69        340.29        32.82 o                         
  -8   7   5      27814.11      28901.84       321.90 o                         
  -7   7   5         48.94          4.08        25.66 o                         
  -6   7   5      49776.39      50085.75       523.19 o                         
  -5   7   5         13.69         60.19        28.54 o                         
  -4   7   5       8540.90       8067.25       163.73 o                         
  -3   7   5       8091.80       9345.02       106.66 o                         
  -2   7   5      97626.00      94722.97      1071.24 o                         
  -1   7   5        500.23        759.10        42.54 o                         
   0   7   5       8461.82       8638.42       100.31 o                         
   1   7   5       1064.64       1279.55        37.99 o                         
   2   7   5      35435.91      38108.45       632.51 o                         
   3   7   5       6052.87       6464.43       138.75 o                         
   4   7   5      12705.93      13273.58       197.15 o                         
   5   7   5       1114.85       1213.37        39.68 o                         
   6   7   5       2685.15       2462.41        53.89 o                         
   7   7   5       1213.73        947.38        43.08 o                         
   8   7   5      22339.29      21920.07       827.97 o                         
   9   7   5       3108.95       2895.09       169.01 o                         
  10   7   5       1848.62       1809.36        68.50 o                         
  11   7   5        129.84        186.11        44.42 o                         
  12   7   5       7694.41       7571.89       160.47 o                         
  13   7   5        645.76        726.97        96.79 o                         
  14   7   5       7400.29       7722.25       263.24 o                         
  15   7   5        196.77        426.65       330.08 o                         
  16   7   5        494.45        885.63       438.59 o                         
 -17   8   5         74.86        171.30       129.33 o                         
 -16   8   5         26.97        -61.49       122.97 o                         
 -15   8   5       3833.81       3502.83       115.70 o                         
 -14   8   5         40.84        199.76       113.43 o                         
 -13   8   5       4091.02       3978.83        92.39 o                         
 -12   8   5       1653.43       1730.99        54.46 o                         
 -11   8   5       3039.75       2666.13        60.56 o                         
 -10   8   5       1504.82       1475.24        50.97 o                         
  -9   8   5      16424.18      16258.47       233.78 o                         
  -8   8   5       1137.47       1575.75        98.20 o                         
  -7   8   5       3419.94       3077.19        50.29 o                         
  -6   8   5        796.49        852.95        39.25 o                         
  -5   8   5      25172.24      26582.62       332.54 o                         
  -4   8   5       7373.29       8107.27       205.04 o                         
  -3   8   5      26749.27      27567.08       321.11 o                         
  -2   8   5       9245.36       7788.33        98.99 o                         
  -1   8   5      20315.42      20646.46       212.36 o                         
   0   8   5      19698.54      22128.08       254.32 o                         
   1   8   5      66046.56      71419.41       814.41 o                         
   2   8   5         29.36        105.84        39.67 o                         
   3   8   5       5399.36       5806.54        85.34 o                         
   4   8   5       9799.82       9891.40       119.99 o                         
   5   8   5      31410.03      32695.40       516.80 o                         
   6   8   5        182.73        255.32        44.24 o                         
   7   8   5      10422.71      11070.68       341.39 o                         
   8   8   5       2209.36       2025.95        55.47 o                         
   9   8   5       8691.46       8354.38       391.91 o                         
  10   8   5        587.91        522.49        52.48 o                         
  11   8   5       9968.45      10314.19       346.62 o                         
  12   8   5        131.19        113.07        47.74 o                         
  13   8   5       1803.37       1440.77       129.41 o                         
  14   8   5         31.09         61.82        93.51 o                         
  15   8   5       6801.88       7116.41       385.17 o                         
 -17   9   5       1025.43        963.07       286.03 o                         
 -16   9   5       3468.43       3300.82       410.73 o                         
 -15   9   5          2.60         47.65       147.65 o                         
 -14   9   5        385.06        269.31        55.65 o                         
 -13   9   5       1421.81       1463.42        57.08 o                         
 -12   9   5      11811.44      12129.61       224.86 o                         
 -11   9   5        123.75        139.40        41.59 o                         
 -10   9   5        721.59        691.29        57.00 o                         
  -9   9   5        688.74        615.79        30.13 o                         
  -8   9   5      16695.42      17004.50       189.88 o                         
  -7   9   5        277.50        361.78        36.25 o                         
  -6   9   5      26606.97      27204.46       303.35 o                         
  -5   9   5       9586.01      10125.35       113.89 o                         
  -4   9   5       4986.96       4113.38       146.11 o                         
  -3   9   5       6103.11       6191.02       130.59 o                         
  -2   9   5      21236.46      20824.58       219.95 o                         
  -1   9   5       8059.68       7752.33       104.34 o                         
   0   9   5       4541.80       3449.77        57.97 o                         
   1   9   5        633.63        664.78        34.68 o                         
   2   9   5       5697.05       5784.03        88.28 o                         
   3   9   5      33227.00      36336.00       421.83 o                         
   4   9   5      38029.43      38517.61       442.69 o                         
   5   9   5          5.34        -14.74        29.48 o                         
   6   9   5       3625.31       3483.50        70.46 o                         
   7   9   5      14535.42      14634.56       200.35 o                         
   8   9   5      19897.68      20316.29       467.62 o                         
   9   9   5      17860.04      18610.04       734.92 o                         
  10   9   5        602.37        526.27        62.41 o                         
  11   9   5         83.97         57.64        46.43 o                         
  12   9   5       5054.99       5074.34       125.73 o                         
  13   9   5       2219.19       2107.00        94.89 o                         
  14   9   5       2748.51       3302.85       360.62 o                         
  15   9   5         88.69         13.69       147.09 o                         
 -17  10   5        152.24         57.22       172.43 o                         
 -16  10   5          7.63        -69.78       139.55 o                         
 -15  10   5       6356.53       6875.89       605.38 o                         
 -14  10   5         94.57        145.16        59.26 o                         
 -13  10   5       4769.55       5607.41       240.75 o                         
 -12  10   5       2459.68       2061.46        64.75 o                         
 -11  10   5       8224.11       8323.79       158.09 o                         
 -10  10   5        999.92       1226.50        42.18 o                         
  -9  10   5      11995.82      11987.13       305.50 o                         
  -8  10   5       2224.02       2231.66        47.67 o                         
  -7  10   5        262.51        178.34        29.43 o                         
  -6  10   5         49.94         15.85        33.46 o                         
  -5  10   5      39385.16      39227.51       419.77 o                         
  -4  10   5       3981.03       4325.52        68.32 o                         
  -3  10   5       9845.00       9914.58       115.23 o                         
  -2  10   5       6925.08       7306.40        94.39 o                         
  -1  10   5      10250.52       9892.29       122.70 o                         
   0  10   5      22948.68      24736.31       295.76 o                         
   1  10   5      23088.42      25040.63       365.68 o                         
   2  10   5       1740.39       1453.65        65.61 o                         
   3  10   5         67.84         17.24        30.16 o                         
   4  10   5       5085.33       5024.04        78.77 o                         
   5  10   5      18659.79      18369.52       207.69 o                         
   6  10   5       5091.83       5397.94        88.17 o                         
   7  10   5       7113.67       7112.17        99.59 o                         
   8  10   5       1074.78       1029.40        85.55 o                         
   9  10   5       5230.77       5290.22       175.85 o                         
  10  10   5        899.89        795.95        53.13 o                         
  11  10   5      10733.86      11151.83       918.63 o                         
  12  10   5        173.64        119.74        53.22 o                         
  13  10   5        268.22        350.12       100.68 o                         
  14  10   5        205.54        289.37       123.40 o                         
  15  10   5       2266.48       2169.58       340.26 o                         
 -16  11   5       3192.48       3355.24       222.06 o                         
 -15  11   5          7.64        -58.05       116.09 o                         
 -14  11   5        646.68        510.36        69.28 o                         
 -13  11   5        134.86        137.79        83.68 o                         
 -12  11   5      12468.47      12482.30       349.82 o                         
 -11  11   5        208.03        127.46        45.35 o                         
 -10  11   5       2303.22       2571.45        63.44 o                         
  -9  11   5         48.94         49.62        37.38 o                         
  -8  11   5       3392.51       3354.27        78.39 o                         
  -7  11   5        797.06        855.67        68.99 o                         
  -6  11   5       4276.87       4053.98        62.59 o                         
  -5  11   5       2567.63       2534.73        58.86 o                         
  -4  11   5         38.42        172.94        34.37 o                         
  -3  11   5       4256.35       4280.30        62.35 o                         
  -2  11   5      16140.11      16992.38       245.49 o                         
  -1  11   5       4091.60       4260.98        82.76 o                         
   0  11   5      10262.33       9806.55       126.28 o                         
   1  11   5       1719.97       1861.37        70.30 o                         
   2  11   5      40825.58      42118.70       491.20 o                         
   3  11   5      24941.16      25001.90       303.20 o                         
   4  11   5      62939.75      63807.11       789.36 o                         
   5  11   5        113.96         32.60        46.33 o                         
   6  11   5         75.20         65.91        37.49 o                         
   7  11   5       3171.51       3221.01        58.01 o                         
   8  11   5      22366.94      23135.45       304.85 o                         
   9  11   5      10620.81      10365.71       208.20 o                         
  10  11   5        997.76        908.34       109.02 o                         
  11  11   5        435.45        297.02        63.56 o                         
  12  11   5       6342.91       6904.62       230.28 o                         
  13  11   5        579.06        500.52       111.02 o                         
  14  11   5       2028.26       1925.90       366.52 o                         
  15  11   5         46.05         26.20       113.04 o                         
 -16  12   5        258.68        335.33       164.90 o                         
 -15  12   5       2990.40       3177.50       602.69 o                         
 -14  12   5         99.77        287.55       111.76 o                         
 -13  12   5       7586.99       8415.42       222.65 o                         
 -12  12   5        144.00         65.92        77.34 o                         
 -11  12   5       1100.96        948.88        55.84 o                         
 -10  12   5       2489.54       2400.15        87.37 o                         
  -9  12   5      11746.38      12088.16       170.38 o                         
  -8  12   5         89.63        132.81        39.18 o                         
  -7  12   5       3152.98       3267.49        87.74 o                         
  -6  12   5         48.82         81.21        85.32 o                         
  -5  12   5      48805.71      51506.70       608.45 o                         
  -4  12   5       7475.91       6811.04        99.31 o                         
  -3  12   5       9174.87       9533.19       130.25 o                         
  -2  12   5       1515.21       1365.63        40.58 o                         
  -1  12   5       4855.24       4103.49       113.38 o                         
   0  12   5       2053.94       2025.77        53.71 o                         
   1  12   5      27757.02      28742.88       328.01 o                         
   2  12   5       4416.98       4196.78       108.74 o                         
   3  12   5        230.41        273.89        70.25 o                         
   4  12   5       4203.66       4273.04        71.63 o                         
   5  12   5      25634.38      25290.04       388.88 o                         
   6  12   5       3526.11       3662.77        88.87 o                         
   7  12   5       8694.11       8350.99       130.75 o                         
   8  12   5          0.00          2.44        53.37 o                         
   9  12   5       2974.48       2921.02        91.59 o                         
  10  12   5       8578.34       8250.13       228.16 o                         
  11  12   5      10902.83      11167.10       794.16 o                         
  12  12   5        603.94        474.16       102.91 o                         
  13  12   5       2005.82       1964.08       262.56 o                         
  14  12   5        194.12        123.59        90.90 o                         
 -16  13   5       3564.80       3061.99       348.42 o                         
 -15  13   5         75.43        -62.66       125.32 o                         
 -14  13   5       1310.88       1449.16       268.33 o                         
 -13  13   5       3478.20       3401.52       130.54 o                         
 -12  13   5       8448.72       8755.45       209.58 o                         
 -11  13   5       8783.57       8622.65       376.81 o                         
 -10  13   5         67.57         99.40        43.07 o                         
  -9  13   5        972.29        917.68        77.57 o                         
  -8  13   5       3403.45       3569.90        79.46 o                         
  -7  13   5       3133.56       3173.57        69.77 o                         
  -6  13   5        666.60        622.93        55.69 o                         
  -5  13   5        398.75        303.95        45.67 o                         
  -4  13   5       2833.20       2718.05        58.36 o                         
  -3  13   5       2240.63       2341.61       129.63 o                         
  -2  13   5       7848.62       8006.86       103.33 o                         
  -1  13   5        578.20        511.81        40.12 o                         
   0  13   5        321.37        349.16        52.75 o                         
   1  13   5        125.01         73.90        36.74 o                         
   2  13   5      13691.17      13426.97       181.87 o                         
   3  13   5      20404.23      20010.50       465.68 o                         
   4  13   5      15682.75      15816.74       292.97 o                         
   5  13   5       2121.15       2164.15        59.90 o                         
   6  13   5        614.96        755.01       105.26 o                         
   7  13   5        379.43        617.20       101.55 o                         
   8  13   5      23233.73      23145.64       569.40 o                         
   9  13   5       1045.05        965.67        73.17 o                         
  10  13   5       3174.27       3197.20       153.80 o                         
  11  13   5       1500.94       1335.51       148.29 o                         
  12  13   5       1975.76       2005.76       137.44 o                         
  13  13   5        977.19        920.62       155.71 o                         
  14  13   5       2721.92       2671.70       231.49 o                         
 -15  14   5       3684.04       3830.70       498.87 o                         
 -14  14   5       3230.11       3251.36       484.27 o                         
 -13  14   5       5660.39       6073.83       202.91 o                         
 -12  14   5        723.00        892.12       119.71 o                         
 -11  14   5        791.32        801.56        60.42 o                         
 -10  14   5       3491.08       3183.98        90.59 o                         
  -9  14   5      14145.06      14540.23       292.63 o                         
  -8  14   5        891.65       1071.30       102.36 o                         
  -7  14   5       1491.32       1414.07        48.21 o                         
  -6  14   5       2758.38       2688.95        68.43 o                         
  -5  14   5      21149.64      21633.46       255.42 o                         
  -4  14   5       2248.11       2634.80        81.13 o                         
  -3  14   5       3135.88       3166.32        64.06 o                         
  -2  14   5        714.38        660.31        43.32 o                         
  -1  14   5      16924.14      17635.73       211.22 o                         
   0  14   5        196.24        390.57        53.99 o                         
   1  14   5      28846.20      29263.45       535.29 o                         
   2  14   5        194.68        306.78        40.80 o                         
   3  14   5        368.05        548.09        75.18 o                         
   4  14   5        273.60        172.15        40.79 o                         
   5  14   5      15104.93      15600.97       401.95 o                         
   6  14   5        622.66        663.25        44.46 o                         
   7  14   5       8071.16       7494.89       136.74 o                         
   8  14   5       1509.76       1371.53        69.37 o                         
   9  14   5        661.33        790.96        71.84 o                         
  10  14   5       2491.41       2470.93       130.67 o                         
  11  14   5       6839.82       7149.78       270.91 o                         
  12  14   5         62.71        -56.26       112.53 o                         
  13  14   5        175.51         37.95       118.23 o                         
 -15  15   5        494.93        934.40       360.68 o                         
 -14  15   5        116.56         31.51       122.66 o                         
 -13  15   5       2486.36       2408.20       186.74 o                         
 -12  15   5       3928.99       4108.13       205.96 o                         
 -11  15   5       2537.53       2658.06       245.10 o                         
 -10  15   5       3016.23       3387.99       170.70 o                         
  -9  15   5       1742.55       1862.16        99.62 o                         
  -8  15   5       9650.86       9451.75       186.67 o                         
  -7  15   5       9974.46       9890.03       683.94 o                         
  -6  15   5       7856.54       8120.53       141.31 o                         
  -5  15   5        440.66        533.21        72.55 o                         
  -4  15   5        454.86        592.81        43.60 o                         
  -3  15   5       3719.34       4182.36       116.07 o                         
  -2  15   5      14301.55      13908.98       312.39 o                         
  -1  15   5       3993.73       4395.02        82.63 o                         
   0  15   5       1557.46       1825.70        65.33 o                         
   1  15   5        617.63        457.35       106.73 o                         
   2  15   5      11517.85      11325.91       340.54 o                         
   3  15   5       3088.99       2827.47        78.12 o                         
   4  15   5       5855.97       5451.79       146.33 o                         
   5  15   5        339.45        343.37        45.83 o                         
   6  15   5       1834.76       1836.78        80.98 o                         
   7  15   5        569.57        511.07        48.48 o                         
   8  15   5       8071.55       8370.91       184.60 o                         
   9  15   5        516.06        384.40        39.19 o                         
  10  15   5       1435.11       1500.24       122.36 o                         
  11  15   5        298.10        360.62       112.76 o                         
  12  15   5       2772.61       2673.58       193.71 o                         
  13  15   5       1711.16       1675.93       176.56 o                         
 -14  16   5       2065.28       1774.72       194.82 o                         
 -13  16   5       1830.27       1925.42       238.68 o                         
 -12  16   5        590.82        666.58       126.60 o                         
 -11  16   5       2726.36       2841.63       169.55 o                         
 -10  16   5       3730.84       3424.63       166.07 o                         
  -9  16   5       9935.50      10156.58       329.09 o                         
  -8  16   5       1306.54       1362.68       143.40 o                         
  -7  16   5        173.42         44.65        84.15 o                         
  -6  16   5       4297.76       4355.44       249.35 o                         
  -5  16   5       6995.82       6624.79       136.73 o                         
  -4  16   5       1595.77       1771.47        62.05 o                         
  -3  16   5       3052.71       3015.70        98.92 o                         
  -2  16   5       2077.01       1823.88        56.96 o                         
  -1  16   5       6852.13       6686.41       118.36 o                         
   0  16   5       3892.94       3864.55        86.57 o                         
   1  16   5      12905.34      12487.63       172.24 o                         
   2  16   5       1484.75       1803.96        58.90 o                         
   3  16   5        921.10       1051.38        88.87 o                         
   4  16   5        284.15        242.77        41.15 o                         
   5  16   5       6203.44       5950.93       163.27 o                         
   6  16   5       4140.41       4410.03       108.72 o                         
   7  16   5       2711.50       2647.50        82.89 o                         
   8  16   5       1950.70       1696.23        73.81 o                         
   9  16   5       1004.70        995.81        79.09 o                         
  10  16   5       1020.27       1089.59       117.05 o                         
  11  16   5       2410.54       2596.44       177.28 o                         
  12  16   5        201.95        142.20       171.47 o                         
 -13  17   5       2611.83       2841.36       204.73 o                         
 -12  17   5       3069.31       3157.46       230.71 o                         
 -11  17   5       2174.67       2115.28       303.57 o                         
 -10  17   5       1185.76       1180.85       172.24 o                         
  -9  17   5       1280.22       1039.52        78.14 o                         
  -8  17   5       2194.88       2208.99        99.46 o                         
  -7  17   5      17370.76      16812.57       375.50 o                         
  -6  17   5      20088.37      20450.21       408.29 o                         
  -5  17   5        124.10        220.80       119.73 o                         
  -4  17   5       1211.48       1292.99        67.76 o                         
  -3  17   5       7440.48       7335.58       146.87 o                         
  -2  17   5      28483.26      27558.11       431.84 o                         
  -1  17   5      10710.91      10605.38       179.05 o                         
   0  17   5       1790.71       1679.24       108.10 o                         
   1  17   5        356.64        260.46        65.06 o                         
   2  17   5       4575.45       4626.33       108.74 o                         
   3  17   5        152.20        256.70       100.55 o                         
   4  17   5        886.58        980.25       112.20 o                         
   5  17   5         32.64        104.94        61.95 o                         
   6  17   5        773.11        713.56        80.82 o                         
   7  17   5       1861.95       1668.21       100.16 o                         
   8  17   5       4014.28       3585.60       121.31 o                         
   9  17   5        293.65        121.22        82.07 o                         
  10  17   5         15.88         -4.89       109.93 o                         
  11  17   5        165.56         81.22       262.56 o                         
 -13  18   5        654.39        557.83       204.22 o                         
 -12  18   5        189.77        174.53       135.97 o                         
 -11  18   5        160.62        335.33        87.67 o                         
 -10  18   5       2632.40       2598.26       117.05 o                         
  -9  18   5       6821.49       7184.73       185.06 o                         
  -8  18   5       3081.52       3069.18       122.62 o                         
  -7  18   5       1009.62        821.22        77.95 o                         
  -6  18   5       2082.99       1958.87       163.58 o                         
  -5  18   5      10199.45      10404.83       245.37 o                         
  -4  18   5       4279.62       4326.44       125.56 o                         
  -3  18   5      16800.46      16638.88       376.97 o                         
  -2  18   5         55.53         29.67        73.94 o                         
  -1  18   5        999.00        884.98        94.52 o                         
   0  18   5       4020.58       3792.13       168.08 o                         
   1  18   5      14076.58      13812.16       355.78 o                         
   2  18   5        161.18        284.91        75.05 o                         
   3  18   5        187.64        330.26        72.37 o                         
   4  18   5         48.13         66.69        66.12 o                         
   5  18   5      11140.17      11163.44       548.75 o                         
   6  18   5       2225.92       2288.82       197.22 o                         
   7  18   5       2020.80       2089.46       102.30 o                         
   8  18   5        328.74        147.74       159.68 o                         
   9  18   5       5112.05       5015.87       183.51 o                         
  10  18   5        249.74         52.00       125.32 o                         
  11  18   5       4182.12       4271.84       268.24 o                         
 -12  19   5       3329.39       3510.44       318.29 o                         
 -11  19   5       1756.31       1597.69        97.43 o                         
 -10  19   5        462.86        349.74       121.63 o                         
  -9  19   5         54.99        -45.35       105.01 o                         
  -8  19   5       4448.50       4371.98       197.38 o                         
  -7  19   5      10212.63      10392.52       235.12 o                         
  -6  19   5       5826.48       5806.89       203.64 o                         
  -5  19   5       1046.02        992.34        91.19 o                         
  -4  19   5       1210.86       1078.60        91.14 o                         
  -3  19   5       2593.98       2482.74       112.08 o                         
  -2  19   5       7890.14       7813.10       296.61 o                         
  -1  19   5       6564.37       5982.31       165.20 o                         
   0  19   5        154.97        115.63        66.97 o                         
   1  19   5        517.10        703.39        83.14 o                         
   2  19   5       7627.19       7555.92       417.88 o                         
   3  19   5       4264.98       4372.60       214.10 o                         
   4  19   5       2274.83       2250.52       198.54 o                         
   5  19   5       1890.44       1526.79       134.58 o                         
   6  19   5        124.75        -15.83        94.36 o                         
   7  19   5       2310.75       2183.01       124.14 o                         
   8  19   5        900.39        836.00        93.46 o                         
   9  19   5        778.21        902.72       166.21 o                         
  10  19   5         11.97         97.71       144.64 o                         
 -11  20   5       1377.24       1220.58       151.98 o                         
 -10  20   5       1049.16        846.16       108.63 o                         
  -9  20   5       2682.83       2416.59       140.66 o                         
  -8  20   5       2984.65       2971.35       133.27 o                         
  -7  20   5          1.37        202.81        95.50 o                         
  -6  20   5       3521.17       3876.73       166.60 o                         
  -5  20   5       4956.54       4863.22       166.56 o                         
  -4  20   5       6824.33       6884.23       403.71 o                         
  -3  20   5       5358.16       5642.78       249.06 o                         
  -2  20   5         27.15        152.64       110.67 o                         
  -1  20   5        506.95        258.49        91.17 o                         
   0  20   5       5661.64       5618.42       372.10 o                         
   1  20   5       7008.04       7575.82       361.42 o                         
   2  20   5        265.06        276.98        91.10 o                         
   3  20   5        299.95        204.57        58.12 o                         
   4  20   5       1423.05       1321.33        78.66 o                         
   5  20   5       4853.82       4787.64       220.27 o                         
   6  20   5        995.99       1015.95        80.65 o                         
   7  20   5        867.86        841.52       181.42 o                         
   8  20   5         64.17        193.63        83.66 o                         
   9  20   5       2199.78       1954.24       255.33 o                         
 -10  21   5         79.06        285.15        99.47 o                         
  -9  21   5       1148.48       1491.81       230.09 o                         
  -8  21   5       1637.78       1761.07       171.47 o                         
  -7  21   5       1134.51       1375.83       184.69 o                         
  -6  21   5       4775.93       4605.40       163.93 o                         
  -5  21   5        458.12        408.16       107.51 o                         
  -4  21   5         89.94         60.71        88.95 o                         
  -3  21   5        640.38        668.84        86.13 o                         
  -2  21   5       8176.03       7608.46       444.72 o                         
  -1  21   5       4227.43       4342.69       175.54 o                         
   0  21   5       3099.53       3208.17       170.83 o                         
   1  21   5       2377.15       2537.53       214.93 o                         
   2  21   5       1648.74       1559.37       122.47 o                         
   3  21   5       8402.77       7756.52       453.65 o                         
   4  21   5       3998.16       3641.32       468.16 o                         
   5  21   5       3120.53       2979.68       234.74 o                         
   6  21   5        455.05        483.95       169.35 o                         
   7  21   5       5190.21       5428.46       540.26 o                         
   8  21   5       5062.21       5132.44       503.66 o                         
  -8  22   5       2314.90       2195.12       196.38 o                         
  -7  22   5         26.81        187.74        94.77 o                         
  -6  22   5       1442.98       1657.15       343.36 o                         
  -5  22   5       1295.31       1493.83       270.44 o                         
  -4  22   5       4365.20       4142.25       208.76 o                         
  -3  22   5        280.85        361.12       123.98 o                         
  -2  22   5          9.43        231.86       165.48 o                         
  -1  22   5        668.89        618.83       236.44 o                         
   0  22   5       8902.11       9046.50       389.58 o                         
   1  22   5       4654.20       4355.86       444.95 o                         
   2  22   5        891.87        766.78       177.66 o                         
   3  22   5        292.43        340.34       276.20 o                         
   4  22   5       2870.60       3187.99       522.21 o                         
   5  22   5       3940.93       3977.93       210.32 o                         
   6  22   5       5720.21       5452.19       295.79 o                         
   7  22   5        596.98        871.79       323.07 o                         
  -7  23   5       1331.43       1350.58       178.90 o                         
  -6  23   5        408.49        419.42       112.58 o                         
  -5  23   5        187.51        290.71       105.49 o                         
  -4  23   5        235.06         97.75       109.93 o                         
  -3  23   5        773.27        806.35       184.30 o                         
  -2  23   5       1093.81       1052.73       134.26 o                         
  -1  23   5       4525.76       4627.26       295.55 o                         
   0  23   5       1215.00       1354.08       184.00 o                         
   1  23   5       1190.49       1409.48       578.15 o                         
   2  23   5        677.20        632.73       218.26 o                         
   3  23   5       7250.49       7390.57       315.52 o                         
   4  23   5       1527.70       1511.76       420.74 o                         
   5  23   5        951.27       1099.68       141.86 o                         
  -4  24   5        993.32       1107.95       159.94 o                         
  -3  24   5         55.39         49.27       359.28 o                         
  -2  24   5         82.10        138.72       104.49 o                         
  -1  24   5       2163.70       1905.39       120.06 o                         
   0  24   5       5557.30       5549.67       292.43 o                         
   1  24   5       2631.46       2461.75       539.86 o                         
   2  24   5       2358.81       2687.91       563.98 o                         
   3  24   5         15.42       -145.47       290.95 o                         
 -18   0   6       7927.74      10308.61       698.74 o                         
 -16   0   6       1331.66       1439.31       443.41 o                         
 -14   0   6      23883.41      22909.94      2723.17 o                         
 -12   0   6       4493.78       4715.25       306.50 o                         
 -10   0   6      11008.01      10750.00       858.96 o                         
  -8   0   6      25270.66      25625.92      1093.13 o                         
  -6   0   6       9204.48      11339.65       212.99 o                         
  -4   0   6        649.35        644.62        56.26 o                         
  -2   0   6       9312.13       6799.51       168.52 o                         
   0   0   6      27505.54      26180.35       530.18 o                         
   2   0   6       2124.78       1475.19        42.06 o                         
   4   0   6       7203.73       7404.11       130.08 o                         
   6   0   6      81351.54      81460.39      1629.51 o                         
   8   0   6      39701.22      39063.18       694.46 o                         
  10   0   6        782.64        648.91        37.51 o                         
  12   0   6      18933.86      18999.49       464.04 o                         
  14   0   6          9.37        144.14       149.50 o                         
  16   0   6       2093.32       1974.06       207.91 o                         
 -18   1   6         96.74        287.75       121.05 o                         
 -17   1   6       4323.18       4450.57       536.60 o                         
 -16   1   6        620.41        548.82       134.22 o                         
 -15   1   6      11920.05      11945.13       842.34 o                         
 -14   1   6         18.56        155.18        47.64 o                         
 -13   1   6       2018.50       1814.63       100.47 o                         
 -12   1   6        513.06        508.27        44.09 o                         
 -11   1   6      18451.07      19040.97       788.59 o                         
 -10   1   6        202.69         37.49        35.34 o                         
  -9   1   6       5993.34       5958.65       160.33 o                         
  -8   1   6       7908.15       8093.02       171.90 o                         
  -7   1   6      21532.83      19578.95       353.77 o                         
  -6   1   6       1304.42       1441.43        40.98 o                         
  -5   1   6       2742.86       2831.00        59.17 o                         
  -4   1   6         19.15        -10.48        20.96 o                         
  -3   1   6       8465.25       7894.79       174.75 o                         
  -2   1   6       9195.22      14276.22       373.10 o                         
  -1   1   6      21426.98      18292.49       292.28 o                         
   0   1   6       1138.12        597.43        40.99 o                         
   1   1   6        667.45        436.86        20.20 o                         
   2   1   6      11267.94      12247.02       171.72 o                         
   3   1   6      43471.47      43636.79       631.41 o                         
   4   1   6       8115.97       7742.65       105.28 o                         
   5   1   6      29220.30      27437.65       335.47 o                         
   6   1   6        686.68        714.27        35.50 o                         
   7   1   6      10695.77      10323.36       136.78 o                         
   8   1   6        823.80       1085.01        40.92 o                         
   9   1   6      23689.12      25325.67       345.94 o                         
  10   1   6          5.59          0.00        18.95 o                         
  11   1   6       1822.98       1732.30        70.20 o                         
  12   1   6          0.20        133.04        33.99 o                         
  13   1   6       6079.13       6336.61       286.14 o                         
  14   1   6        396.58        208.51        78.46 o                         
  15   1   6       3824.22       3959.96       240.26 o                         
  16   1   6        196.89        231.24       131.58 o                         
 -18   2   6       5807.75       5328.52       490.15 o                         
 -17   2   6        278.14        339.78        73.98 o                         
 -16   2   6       1415.39       1531.48       141.38 o                         
 -15   2   6        314.85        208.94        75.25 o                         
 -14   2   6      15679.23      15423.75       751.85 o                         
 -13   2   6         71.30         11.19        37.68 o                         
 -12   2   6       6788.01       6724.30       152.90 o                         
 -11   2   6       1559.73       1953.90        93.43 o                         
 -10   2   6       2463.57       2301.58       127.80 o                         
  -9   2   6       4498.07       4097.75       125.22 o                         
  -8   2   6      55405.14      57886.95       948.31 o                         
  -7   2   6       7095.50       7709.26       211.31 o                         
  -6   2   6          8.49        295.29        46.87 o                         
  -5   2   6        280.60         43.30        40.91 o                         
  -4   2   6      35756.90      31761.61       428.94 o                         
  -2   2   6      37747.33      34938.89       448.05 o                         
  -1   2   6       7572.88       7015.44       105.96 o                         
   0   2   6       1352.33       1302.01        33.58 o                         
   1   2   6        234.93         87.03        33.03 o                         
   2   2   6      25023.03      21478.45       344.95 o                         
   3   2   6       1495.16       1709.90        35.05 o                         
   4   2   6      14184.13      14193.63       200.84 o                         
   5   2   6       2798.36       3516.49       117.25 o                         
   6   2   6      45958.57      46679.49       708.44 o                         
   7   2   6       1533.20       1158.08       111.46 o                         
   8   2   6      15147.29      13901.99       176.76 o                         
   9   2   6         72.93         87.13        16.74 o                         
  10   2   6        359.20        317.52        50.64 o                         
  11   2   6          6.65        -12.33        24.67 o                         
  12   2   6      21425.97      22348.50       824.40 o                         
  13   2   6        545.64        390.20        51.79 o                         
  14   2   6          3.26        -62.75       189.96 o                         
  15   2   6         75.16        171.72       129.04 o                         
  16   2   6       3934.55       4498.66       385.01 o                         
 -18   3   6        492.85       1013.16       173.74 o                         
 -17   3   6       1722.35       1781.68       121.85 o                         
 -16   3   6        281.63        265.61        87.40 o                         
 -15   3   6      10710.26      10360.88       456.79 o                         
 -14   3   6       1136.93        993.61        50.01 o                         
 -13   3   6       4031.31       3655.68       110.06 o                         
 -12   3   6       3809.49       3931.12        73.69 o                         
 -11   3   6      22889.60      22516.14       297.52 o                         
 -10   3   6       2525.42       2422.07        67.06 o                         
  -9   3   6       4167.24       3556.11        59.92 o                         
  -8   3   6       7781.66       8019.88       131.29 o                         
  -7   3   6      60571.08      58329.96       890.96 o                         
  -6   3   6       1082.87        936.56        44.47 o                         
  -5   3   6      27110.91      28348.48       353.25 o                         
  -4   3   6        782.97       1221.14        27.92 o                         
  -3   3   6        391.20        620.26        49.42 o                         
  -2   3   6        460.89        513.44        41.53 o                         
  -1   3   6     118168.73     116073.63      1414.56 o                         
   0   3   6      31794.95      31963.43       411.85 o                         
   1   3   6       3362.20       3691.58        55.14 o                         
   2   3   6      14738.09      14870.12       314.48 o                         
   3   3   6       3535.56       3018.22        73.86 o                         
   4   3   6         31.53        166.66        24.91 o                         
   5   3   6      20441.11      18779.40       263.85 o                         
   6   3   6       1981.58       1953.07        45.17 o                         
   7   3   6       6041.09       6100.02        86.53 o                         
   8   3   6        199.59        126.87        28.65 o                         
   9   3   6      10472.62      10402.29       171.47 o                         
  10   3   6       1205.30        924.30        42.74 o                         
  11   3   6       2386.99       2490.97        63.20 o                         
  12   3   6       1350.73       1497.14        99.94 o                         
  13   3   6       4578.92       4350.59       122.93 o                         
  14   3   6        607.17        616.88       147.63 o                         
  15   3   6       2605.40       2354.81       700.35 o                         
  16   3   6        101.55        535.36       266.05 o                         
 -18   4   6       2833.77       2869.16       423.41 o                         
 -17   4   6          3.19         12.94       165.94 o                         
 -16   4   6         52.04        -33.99        67.98 o                         
 -15   4   6        731.60        736.71        57.22 o                         
 -14   4   6       7473.18       7207.90       195.06 o                         
 -13   4   6         33.31         77.92        34.85 o                         
 -12   4   6      10596.52      10068.13       285.09 o                         
 -11   4   6        954.91       1005.64        44.35 o                         
 -10   4   6        213.54        236.34        63.74 o                         
  -9   4   6       3359.10       2988.67        96.45 o                         
  -8   4   6      55789.08      54068.30       711.63 o                         
  -7   4   6        217.71       1590.47       178.89 o                         
  -6   4   6       9379.00       9415.41       109.32 o                         
  -5   4   6        149.90        183.25        19.26 o                         
  -4   4   6      46134.88      43765.23       466.07 o                         
  -3   4   6       5508.39       6372.32        83.15 o                         
  -2   4   6      80089.11      77621.77       855.62 o                         
  -1   4   6         29.43         -8.66        17.32 o                         
   0   4   6      15137.55      16777.51       256.42 o                         
   1   4   6       7935.22       9169.60       128.62 o                         
   2   4   6      53679.93      49714.77       732.20 o                         
   3   4   6        719.22        723.57        37.10 o                         
   4   4   6       4088.08       3671.16        66.99 o                         
   5   4   6        776.45        620.34        69.07 o                         
   6   4   6      22693.77      22424.25       331.95 o                         
   7   4   6        199.94        237.62        34.93 o                         
   8   4   6       2463.73       2670.75       110.12 o                         
   9   4   6         40.10        247.69        96.72 o                         
  10   4   6       5578.67       5385.35       110.14 o                         
  11   4   6          7.20        -19.15        38.30 o                         
  12   4   6      14852.14      15383.24       309.18 o                         
  13   4   6        389.34        309.01        46.33 o                         
  14   4   6        133.59         -7.87       123.24 o                         
  15   4   6         43.16       -107.17       214.34 o                         
  16   4   6       3906.68       3562.22       643.28 o                         
 -18   5   6        340.99        376.60       152.65 o                         
 -17   5   6        447.20        618.40       117.25 o                         
 -16   5   6          8.08          2.77        76.60 o                         
 -15   5   6       3526.72       3521.06       173.63 o                         
 -14   5   6          1.45         30.30        36.12 o                         
 -13   5   6        126.15        300.78        60.20 o                         
 -12   5   6        908.43        951.53        67.98 o                         
 -11   5   6      17686.68      17683.77       444.04 o                         
 -10   5   6        208.77        261.75        45.32 o                         
  -9   5   6      14780.25      14761.39       176.21 o                         
  -8   5   6       9630.59      10073.21       158.63 o                         
  -7   5   6      25056.05      24768.56       311.34 o                         
  -6   5   6       5340.92       5756.05        73.72 o                         
  -5   5   6      70394.55      71010.10       731.96 o                         
  -4   5   6        985.09       1473.69        59.23 o                         
  -3   5   6        130.52        212.78        28.00 o                         
  -2   5   6      12107.49      11946.80       131.34 o                         
  -1   5   6      90020.79      88776.38      1173.37 o                         
   0   5   6       1124.04       1063.65        40.06 o                         
   1   5   6        734.76        491.60        33.33 o                         
   2   5   6       2886.60       2428.34        67.21 o                         
   3   5   6      50117.59      48126.14       570.97 o                         
   4   5   6        819.91        949.47        40.67 o                         
   5   5   6      37116.91      36865.82       506.87 o                         
   6   5   6       1224.98       1013.97        36.72 o                         
   7   5   6       1976.11       1945.50        53.26 o                         
   8   5   6        369.45        367.48        34.11 o                         
   9   5   6      19148.31      19395.30       302.74 o                         
  10   5   6        999.81        869.52        59.48 o                         
  11   5   6        613.33        595.03        45.91 o                         
  12   5   6        218.01         98.23        45.81 o                         
  13   5   6       8700.38       9010.50       286.41 o                         
  14   5   6         70.85        176.22        80.64 o                         
  15   5   6       2829.18       3711.44       614.08 o                         
  16   5   6         96.24        218.93       162.76 o                         
 -18   6   6       1124.08        999.74       196.59 o                         
 -17   6   6        137.01         42.18       187.02 o                         
 -16   6   6         51.51         56.79        74.25 o                         
 -15   6   6        218.37        188.68        48.41 o                         
 -14   6   6       1872.63       1595.76       105.03 o                         
 -13   6   6        419.03        518.70        49.89 o                         
 -12   6   6       3591.10       3414.05       133.37 o                         
 -11   6   6       2268.14       2082.32        61.18 o                         
 -10   6   6        758.45        854.07        35.14 o                         
  -9   6   6        346.14        341.52        40.22 o                         
  -8   6   6      33393.51      31744.90       653.01 o                         
  -6   6   6       8171.08       7825.87        97.95 o                         
  -5   6   6       9651.08      10117.03       115.48 o                         
  -4   6   6      57701.51      58394.82       637.58 o                         
  -3   6   6      13772.53      12619.34       145.02 o                         
  -2   6   6      57087.27      58052.33       610.42 o                         
  -1   6   6       1906.98       2161.55        61.78 o                         
   0   6   6      21846.35      24653.93       298.16 o                         
   1   6   6      10704.84       9962.76       119.47 o                         
   2   6   6      62045.24      63625.84       736.02 o                         
   3   6   6        995.77       1066.85        29.46 o                         
   4   6   6       1944.32       2277.55        49.04 o                         
   5   6   6       1166.44       1045.62        28.83 o                         
   6   6   6      27372.72      29219.59       849.53 o                         
   7   6   6        334.80        394.60        54.76 o                         
   8   6   6       1222.62       1173.04        67.91 o                         
   9   6   6         44.61         91.57        31.56 o                         
  10   6   6       9045.13       9106.52       144.10 o                         
  11   6   6        743.88        735.93       128.34 o                         
  12   6   6       6528.38       6772.01       459.49 o                         
  13   6   6        389.41        342.60       107.71 o                         
  14   6   6         16.58        -35.66        71.32 o                         
  15   6   6        124.96        165.86       121.93 o                         
  16   6   6       4014.82       4005.20       339.19 o                         
 -18   7   6          5.00        344.87       250.12 o                         
 -17   7   6       1596.79       1475.70       212.95 o                         
 -16   7   6         99.86        173.69        82.28 o                         
 -15   7   6       4228.11       4057.07       118.98 o                         
 -14   7   6        234.56        276.54        52.27 o                         
 -13   7   6        315.12        237.93        61.49 o                         
 -12   7   6        329.78        328.23        59.24 o                         
 -11   7   6      11909.10      12072.73       262.81 o                         
 -10   7   6       2424.42       2109.07        48.58 o                         
  -9   7   6       2743.55       2554.58        53.37 o                         
  -8   7   6        140.98        335.50        46.66 o                         
  -7   7   6      14161.29      14018.76       153.29 o                         
  -6   7   6        751.58        712.60        31.62 o                         
  -5   7   6      39602.79      41276.62       436.24 o                         
  -4   7   6       3625.81       4026.04        58.77 o                         
  -3   7   6       7112.97       8703.05       161.80 o                         
  -2   7   6       8722.86      10144.41       120.02 o                         
  -1   7   6     101520.98     109111.98      1168.25 o                         
   0   7   6       1331.64       1097.69        32.11 o                         
   1   7   6       6276.90       5689.23        78.03 o                         
   2   7   6       1339.52       1555.32        43.47 o                         
   3   7   6      14305.14      13212.19       161.21 o                         
   4   7   6       4264.06       4213.26        64.12 o                         
   5   7   6      15668.97      14673.67       176.75 o                         
   6   7   6          4.65         20.93        40.14 o                         
   7   7   6       1598.43       1588.12        80.93 o                         
   8   7   6         26.81        -22.82        45.65 o                         
   9   7   6      15266.82      15201.76       255.08 o                         
  10   7   6       1433.06       1474.41       103.24 o                         
  11   7   6        542.44        526.79        65.54 o                         
  12   7   6        361.20        335.10        48.67 o                         
  13   7   6       9310.13       9847.42       250.00 o                         
  14   7   6         13.17          9.63        82.98 o                         
  15   7   6       3747.64       4247.51       709.46 o                         
 -17   8   6        324.42        109.66        97.12 o                         
 -16   8   6        164.34        254.72       104.31 o                         
 -15   8   6        224.53        215.19        82.68 o                         
 -14   8   6       3159.34       3125.04       102.86 o                         
 -13   8   6         70.07        141.60        34.92 o                         
 -12   8   6       3704.01       3755.22        79.73 o                         
 -11   8   6        236.17        329.10        35.10 o                         
 -10   8   6       4291.04       3992.25       113.98 o                         
  -9   8   6       1161.86        987.98        35.72 o                         
  -8   8   6      27197.41      26543.81       338.02 o                         
  -7   8   6       2296.61       2638.69        47.74 o                         
  -6   8   6      13191.40      12857.44       155.38 o                         
  -5   8   6        366.04        392.33        39.44 o                         
  -4   8   6      38996.10      41844.57       434.90 o                         
  -3   8   6       2604.29       2344.03        82.45 o                         
  -2   8   6      50627.12      53171.96       584.48 o                         
  -1   8   6      10315.34      10297.30       134.02 o                         
   0   8   6      15091.26      13464.33       158.52 o                         
   1   8   6       1322.97       1203.97        53.08 o                         
   2   8   6      82546.80      86474.52      1013.34 o                         
   3   8   6       3372.60       3205.22        63.65 o                         
   4   8   6        969.81        972.72        31.57 o                         
   5   8   6        789.52        538.35        47.13 o                         
   6   8   6      35333.74      35151.16       467.00 o                         
   7   8   6       2385.72       2326.11       162.11 o                         
   8   8   6       7885.32       8079.61       237.72 o                         
   9   8   6       3696.47       3507.87       151.11 o                         
  10   8   6       8970.36       9597.72       284.76 o                         
  11   8   6        610.07        561.40        51.05 o                         
  12   8   6       5352.27       5305.05       126.79 o                         
  13   8   6       1333.74       1307.88        83.98 o                         
  14   8   6        106.66          6.30        92.19 o                         
  15   8   6          4.02        254.71       225.59 o                         
 -17   9   6       2177.81       1762.14       202.35 o                         
 -16   9   6        226.32        380.08      3283.08 o                         
 -15   9   6       4364.40       4415.23       277.23 o                         
 -14   9   6        255.51        221.35        59.76 o                         
 -13   9   6        132.09         76.80        62.49 o                         
 -12   9   6       3010.78       2914.46        75.56 o                         
 -11   9   6      15577.86      14981.09       375.55 o                         
 -10   9   6       2950.50       3020.60        61.64 o                         
  -9   9   6        865.22        795.08        38.83 o                         
  -8   9   6       5059.95       4934.10       153.68 o                         
  -7   9   6      16044.08      16508.98       269.43 o                         
  -6   9   6       3425.92       3532.05        81.67 o                         
  -5   9   6      14662.78      14490.86       209.06 o                         
  -4   9   6      10045.53       9561.93       175.03 o                         
  -3   9   6       2981.46       2661.85        50.61 o                         
  -2   9   6      16279.55      16809.56       191.78 o                         
  -1   9   6      36354.69      35412.48       365.87 o                         
   0   9   6      22103.80      22006.13       235.90 o                         
   1   9   6      24201.81      22963.52       265.78 o                         
   2   9   6       2718.11       2507.04        84.82 o                         
   3   9   6      16797.55      17480.42       209.56 o                         
   4   9   6      18488.96      19013.60       231.02 o                         
   5   9   6      14881.16      15334.10       200.27 o                         
   6   9   6        182.69        221.75        23.07 o                         
   7   9   6       1156.79       1102.92        36.89 o                         
   8   9   6       4663.16       4457.17        90.67 o                         
   9   9   6      13375.01      12363.06       319.12 o                         
  10   9   6       1155.01       1036.83        48.06 o                         
  11   9   6       1269.30       1144.32        85.74 o                         
  12   9   6        543.89        602.28        48.41 o                         
  13   9   6       4635.87       4603.70       320.70 o                         
  14   9   6        388.24        509.16        98.69 o                         
  15   9   6       2567.81       2826.85       741.34 o                         
 -17  10   6        552.20        592.79       163.90 o                         
 -16  10   6          6.62        250.64        94.99 o                         
 -15  10   6         52.36          8.12        90.04 o                         
 -14  10   6       7501.83       7240.69       332.59 o                         
 -13  10   6        432.93        375.57        98.61 o                         
 -12  10   6       5187.78       5139.09       121.26 o                         
 -11  10   6        164.03        415.41        42.99 o                         
 -10  10   6       8966.92       8795.43       123.44 o                         
  -9  10   6       1902.54       1685.28        44.10 o                         
  -8  10   6      10784.70      10897.69       156.95 o                         
  -7  10   6       3085.88       3347.68        64.09 o                         
  -6  10   6        585.76        828.96        49.27 o                         
  -5  10   6        326.55        358.68        47.24 o                         
  -4  10   6      26297.36      28150.17       454.54 o                         
  -3  10   6       1487.26       1680.72        44.71 o                         
  -2  10   6       3631.93       3528.07        59.80 o                         
  -1  10   6        187.39        172.74        32.02 o                         
   0  10   6        826.08        511.92        35.28 o                         
   1  10   6       7326.91       7298.27       111.80 o                         
   2  10   6      38979.71      37957.95       447.53 o                         
   3  10   6       2934.71       2847.99        61.34 o                         
   4  10   6       7210.67       7369.18       131.63 o                         
   5  10   6       9589.04      10025.18       147.44 o                         
   6  10   6       5854.44       6056.18       153.45 o                         
   7  10   6       9678.46       9337.29       183.84 o                         
   8  10   6       9909.67       9719.95       207.59 o                         
   9  10   6       7025.90       6447.65       258.87 o                         
  10  10   6       5772.72       5508.34       311.75 o                         
  11  10   6        693.42        581.76        47.85 o                         
  12  10   6       7249.27       6675.60       212.62 o                         
  13  10   6        219.50        317.07        91.92 o                         
  14  10   6        171.75         91.59       141.46 o                         
  15  10   6        120.35        379.25       620.78 o                         
 -16  11   6        719.90        482.96       104.28 o                         
 -15  11   6       2634.34       2523.14       374.39 o                         
 -14  11   6          6.34        196.70       153.07 o                         
 -13  11   6          6.47         71.01        73.86 o                         
 -12  11   6         77.17        118.45        37.72 o                         
 -11  11   6      17723.28      17319.10       315.00 o                         
 -10  11   6       1058.94       1070.90        43.44 o                         
  -9  11   6       3178.02       2962.66       102.87 o                         
  -8  11   6         46.83        -12.92        26.07 o                         
  -7  11   6       8026.34       8037.38       244.94 o                         
  -6  11   6        594.77       1145.36       156.46 o                         
  -5  11   6      37097.29      39216.79       433.06 o                         
  -4  11   6       1075.64       1009.02        41.07 o                         
  -3  11   6        521.84        512.08        58.49 o                         
  -2  11   6       6473.58       6687.43        90.91 o                         
  -1  11   6      23807.63      24051.63       267.30 o                         
   0  11   6       3695.78       3831.66        72.96 o                         
   1  11   6       6081.11       5186.94        82.54 o                         
   2  11   6       2509.71       2401.79        71.54 o                         
   3  11   6      36811.66      37027.67       474.23 o                         
   4  11   6      12504.87      12712.39       188.08 o                         
   5  11   6      35800.57      36950.73       477.46 o                         
   6  11   6         31.71         43.57        32.54 o                         
   7  11   6         26.19         16.68        27.76 o                         
   8  11   6       4356.36       4263.55        84.02 o                         
   9  11   6      23406.68      23908.62       769.10 o                         
  10  11   6       2421.79       2369.57       200.68 o                         
  11  11   6       1895.94       1693.72       104.72 o                         
  12  11   6        270.09        191.09        94.66 o                         
  13  11   6        801.99        783.20       121.21 o                         
  14  11   6        291.33        274.56       118.15 o                         
 -16  12   6        148.83        231.62       172.32 o                         
 -15  12   6        195.99        103.81        90.34 o                         
 -14  12   6       8203.03       7873.90       431.65 o                         
 -13  12   6       1845.33       1757.65       118.93 o                         
 -12  12   6       9006.55       8981.61       228.32 o                         
 -11  12   6        310.41        306.70        49.81 o                         
 -10  12   6       8388.14       8209.28       156.07 o                         
  -9  12   6        568.84        660.52        53.52 o                         
  -8  12   6       1658.74       1793.10        51.84 o                         
  -7  12   6       1884.30       1742.72        49.03 o                         
  -6  12   6       5742.67       5958.61        85.54 o                         
  -5  12   6        173.98        136.77        36.51 o                         
  -4  12   6      18732.60      19541.58       243.76 o                         
  -3  12   6       6043.22       5719.97        94.67 o                         
  -2  12   6       2726.20       2315.81        68.53 o                         
  -1  12   6       1724.97       1709.06        50.49 o                         
   0  12   6       1020.80        681.22        45.55 o                         
   1  12   6       4838.04       4914.28        81.88 o                         
   2  12   6      41220.12      41284.32       556.11 o                         
   3  12   6      12919.66      12679.65       465.99 o                         
   4  12   6        380.33        228.68        51.82 o                         
   5  12   6       1149.87       1094.30        42.37 o                         
   6  12   6      10052.77      10179.43       150.41 o                         
   7  12   6       4267.77       3994.05       118.33 o                         
   8  12   6      17799.89      17607.32       254.62 o                         
   9  12   6       1434.08       1417.12        71.41 o                         
  10  12   6       3943.92       4060.54       178.86 o                         
  11  12   6       5402.94       5812.19       347.23 o                         
  12  12   6      10756.24      10815.01       376.50 o                         
  13  12   6        402.23        333.63       176.56 o                         
  14  12   6       1017.68        751.13       119.21 o                         
 -16  13   6       1369.91       1251.40       231.68 o                         
 -15  13   6       2119.24       2069.82       199.90 o                         
 -14  13   6        287.88         33.13        74.71 o                         
 -13  13   6         68.04         18.51        70.05 o                         
 -12  13   6       6792.78       6572.05       202.69 o                         
 -11  13   6       6709.47       7189.81       149.00 o                         
 -10  13   6       2432.02       2568.45        72.99 o                         
  -9  13   6        881.21       1006.86        72.01 o                         
  -8  13   6       1544.04       1559.88        52.75 o                         
  -7  13   6       2588.58       2288.70        60.52 o                         
  -6  13   6       4719.05       5029.43        94.51 o                         
  -5  13   6      13103.68      13107.31       168.25 o                         
  -4  13   6         66.32         48.87        35.83 o                         
  -3  13   6        642.18        580.89        36.70 o                         
  -2  13   6        170.45        194.75        33.95 o                         
  -1  13   6       4895.15       4811.91        95.59 o                         
   0  13   6        768.89        880.56        56.12 o                         
   1  13   6       4443.59       4411.56        77.04 o                         
   2  13   6       2391.23       2638.81        74.27 o                         
   3  13   6      18747.71      19070.42       286.50 o                         
   4  13   6       6862.25       6611.18       108.89 o                         
   5  13   6      14248.40      15219.70       206.78 o                         
   6  13   6       2040.76       1833.75       148.55 o                         
   7  13   6         43.42          3.21        33.88 o                         
   8  13   6       3187.39       3249.29        78.34 o                         
   9  13   6      12751.34      13204.10       252.38 o                         
  10  13   6        861.28       1020.88        79.79 o                         
  11  13   6       2676.94       2779.67       139.06 o                         
  12  13   6        217.03        -32.28        83.84 o                         
  13  13   6        452.48        318.92        93.33 o                         
 -15  14   6       1228.01       1222.04       169.16 o                         
 -14  14   6       3881.02       3782.81       252.16 o                         
 -13  14   6       3074.65       3367.78       120.91 o                         
 -12  14   6       5775.83       6001.57       316.33 o                         
 -11  14   6        233.17        229.70        52.70 o                         
 -10  14   6       3559.08       3519.76       103.90 o                         
  -9  14   6       3361.90       3453.94       229.48 o                         
  -8  14   6      15175.92      15739.09       276.59 o                         
  -7  14   6        140.76        211.80        44.65 o                         
  -6  14   6         69.77         74.53        57.39 o                         
  -5  14   6       4705.96       4487.14        75.72 o                         
  -4  14   6      10927.03      10274.55       152.99 o                         
  -3  14   6       4585.71       4666.01       110.75 o                         
  -2  14   6        862.39        756.52        41.80 o                         
  -1  14   6        643.16        862.17        64.04 o                         
   0  14   6      10311.88      10942.97       144.14 o                         
   1  14   6        865.75        934.21        67.52 o                         
   2  14   6      21627.34      21434.74       280.10 o                         
   3  14   6       4694.90       4623.45        91.70 o                         
   4  14   6        461.83        545.24        53.29 o                         
   5  14   6         92.43         78.99        53.21 o                         
   6  14   6      14394.12      15111.88       249.40 o                         
   7  14   6        402.11        452.36        42.55 o                         
   8  14   6      12809.10      13134.32       233.16 o                         
   9  14   6       1243.02       1086.12        75.32 o                         
  10  14   6       1022.29       1028.94       136.10 o                         
  11  14   6       2279.90       2415.37       209.25 o                         
  12  14   6       4674.61       4584.21       223.92 o                         
  13  14   6        795.84        629.23       122.58 o                         
 -15  15   6       3768.14       3388.03       651.43 o                         
 -14  15   6        651.03        781.27       129.87 o                         
 -13  15   6        315.24        378.03       101.69 o                         
 -12  15   6       3476.70       3888.09       184.47 o                         
 -11  15   6       9649.34       9539.74       302.04 o                         
 -10  15   6       1437.15       1654.71        77.88 o                         
  -9  15   6       3542.63       3357.69        92.19 o                         
  -8  15   6       4977.07       4621.39       187.17 o                         
  -7  15   6       2145.87       2089.08       240.61 o                         
  -6  15   6       5690.98       5078.55        91.37 o                         
  -5  15   6      15070.39      15201.12       198.92 o                         
  -4  15   6         22.36         86.89        66.15 o                         
  -3  15   6       4179.79       4243.16        75.22 o                         
  -2  15   6        410.66        433.48        41.30 o                         
  -1  15   6      25355.03      25568.93       313.65 o                         
   0  15   6        667.71        715.87        52.66 o                         
   1  15   6       8310.51       8413.03       169.38 o                         
   2  15   6        337.35        314.58        79.74 o                         
   3  15   6       8494.08       8311.16       174.39 o                         
   4  15   6        330.18        385.28        51.67 o                         
   5  15   6       2869.06       3049.98        83.32 o                         
   6  15   6       2149.02       2324.89       116.56 o                         
   7  15   6         24.76         56.75        40.14 o                         
   8  15   6       4246.09       4093.13       123.59 o                         
   9  15   6       9480.96       9135.81       195.30 o                         
  10  15   6       1369.28       1745.65       131.90 o                         
  11  15   6        641.13        719.83       190.23 o                         
  12  15   6        522.94        242.84       166.38 o                         
 -14  16   6       1013.01        670.49       236.09 o                         
 -13  16   6       1677.08       1839.09       190.65 o                         
 -12  16   6       2112.27       2226.72       122.94 o                         
 -11  16   6        513.04        398.55        69.40 o                         
 -10  16   6       2104.06       2240.65       104.03 o                         
  -9  16   6       5883.36       5934.26       152.41 o                         
  -8  16   6       6909.39       6709.53       195.12 o                         
  -7  16   6       3807.26       4238.49       109.27 o                         
  -6  16   6       4464.27       4423.28       107.08 o                         
  -5  16   6        289.16        222.49       107.58 o                         
  -4  16   6      15588.58      15489.71       716.97 o                         
  -3  16   6       8404.48       8164.14       125.14 o                         
  -2  16   6       4886.63       5366.13        95.98 o                         
  -1  16   6       1389.15       1206.33        77.96 o                         
   0  16   6       1499.93       1568.62        64.66 o                         
   1  16   6       3668.01       3606.71        92.97 o                         
   2  16   6       4317.54       4175.61        92.42 o                         
   3  16   6       2346.83       2820.77        82.78 o                         
   4  16   6        705.73        750.06        57.00 o                         
   5  16   6       1514.52       1614.81        62.38 o                         
   6  16   6       4276.84       4027.00       156.93 o                         
   7  16   6       1467.83       1674.81       144.79 o                         
   8  16   6       3246.60       3296.77       102.87 o                         
   9  16   6        141.69         30.83        74.58 o                         
  10  16   6        728.27        730.87       107.76 o                         
  11  16   6        904.25       1314.94       287.75 o                         
  12  16   6       1872.04       1602.17       154.89 o                         
 -13  17   6          7.89         75.20       134.25 o                         
 -12  17   6       3956.65       4017.08       309.53 o                         
 -11  17   6       4238.67       4185.15       422.52 o                         
 -10  17   6       1315.43       1088.70       164.51 o                         
  -9  17   6       2285.56       1971.65        92.48 o                         
  -8  17   6       3756.16       3837.25       145.42 o                         
  -7  17   6       5820.12       5984.83       158.07 o                         
  -6  17   6       6764.08       6534.68       194.13 o                         
  -5  17   6      19756.06      20088.66       655.09 o                         
  -4  17   6       1207.96       1543.07        74.38 o                         
  -3  17   6       2064.32       1712.28       210.60 o                         
  -2  17   6       9598.09       9417.40       180.57 o                         
  -1  17   6       7981.59       7704.87       233.19 o                         
   0  17   6       2511.18       2635.65        83.23 o                         
   1  17   6       5480.17       5177.36       171.94 o                         
   2  17   6         84.80        101.03       109.13 o                         
   3  17   6       4243.02       4274.12       183.21 o                         
   4  17   6        184.21        391.94        52.15 o                         
   5  17   6       2667.27       2397.93       143.86 o                         
   6  17   6        483.06        429.78       126.15 o                         
   7  17   6         82.58        170.40        71.13 o                         
   8  17   6         95.16        172.80       123.98 o                         
   9  17   6       3752.94       3977.29       402.07 o                         
  10  17   6        464.98        402.39       160.42 o                         
  11  17   6         96.13        102.69       360.62 o                         
 -13  18   6       1229.98       1050.06       142.92 o                         
 -12  18   6       2489.17       2364.50       271.60 o                         
 -11  18   6         17.62        200.65        92.69 o                         
 -10  18   6        415.09        461.77        78.85 o                         
  -9  18   6       3665.68       3375.52       150.04 o                         
  -8  18   6       5462.68       5973.62       396.15 o                         
  -7  18   6       4797.04       4742.39       264.67 o                         
  -6  18   6       4020.51       3811.44       210.23 o                         
  -5  18   6       1523.99       1482.71        91.19 o                         
  -4  18   6      21526.62      21281.50       860.72 o                         
  -3  18   6       5470.19       6370.06       277.10 o                         
  -2  18   6      13609.56      13934.47       387.66 o                         
  -1  18   6        238.87        299.96       108.16 o                         
   0  18   6       4761.51       4243.91       285.94 o                         
   1  18   6       2701.40       3164.84       178.20 o                         
   2  18   6      20450.03      20148.80       501.93 o                         
   3  18   6       1169.41       1099.65        86.24 o                         
   4  18   6        823.95        738.97        61.64 o                         
   5  18   6        361.08        280.04        80.20 o                         
   6  18   6       4889.15       4964.14       150.12 o                         
   7  18   6       3373.57       3065.03       115.58 o                         
   8  18   6        207.10        362.20       129.84 o                         
   9  18   6        233.31        275.14       127.50 o                         
  10  18   6       4164.10       4412.46       323.38 o                         
 -12  19   6       1144.37       1344.10       203.04 o                         
 -11  19   6       3505.17       3628.95       298.00 o                         
 -10  19   6       2842.08       2962.46       184.15 o                         
  -9  19   6        157.93        105.21       103.64 o                         
  -8  19   6          5.04        -41.63        83.26 o                         
  -7  19   6       3400.90       3449.23       155.38 o                         
  -6  19   6       8717.64       9290.92       410.04 o                         
  -5  19   6       7097.95       7053.06       208.53 o                         
  -4  19   6       1221.10       1140.03        87.47 o                         
  -3  19   6        182.46        282.16       114.71 o                         
  -2  19   6       4341.42       4359.85       123.83 o                         
  -1  19   6       4014.86       3798.72       115.93 o                         
   0  19   6       5034.51       4662.38       355.93 o                         
   1  19   6        443.59        357.16        83.68 o                         
   2  19   6       3344.49       2841.16       107.57 o                         
   3  19   6       4154.62       4081.78       320.86 o                         
   4  19   6       2686.03       2620.76       220.19 o                         
   5  19   6       1882.57       1902.43       121.30 o                         
   6  19   6         71.67        143.65       124.92 o                         
   7  19   6         54.96        -31.10        68.02 o                         
   8  19   6       1282.35       1439.40       160.37 o                         
   9  19   6       1978.85       2157.41       214.10 o                         
  10  19   6       1240.65       1258.88       249.17 o                         
 -11  20   6        309.98        365.89       210.11 o                         
 -10  20   6        604.03        649.88       117.92 o                         
  -9  20   6       1581.95       1498.95       114.94 o                         
  -8  20   6       2804.11       2821.21       146.44 o                         
  -7  20   6       1925.04       1922.12       127.47 o                         
  -6  20   6        116.75        -13.49        79.68 o                         
  -5  20   6       2449.57       2592.80       116.28 o                         
  -4  20   6       5744.25       5637.08       297.77 o                         
  -3  20   6       5638.63       5481.79       503.17 o                         
  -2  20   6       3730.68       3462.74       129.00 o                         
  -1  20   6          1.45        187.02        78.19 o                         
   0  20   6       1820.42       1826.90       132.57 o                         
   1  20   6       7359.94       7018.84       198.28 o                         
   2  20   6       5226.95       5535.33       397.00 o                         
   3  20   6       1010.01       1079.23        86.34 o                         
   4  20   6         30.47        -36.48        72.95 o                         
   5  20   6         33.22        -41.55        83.09 o                         
   6  20   6       4765.46       4769.62       206.24 o                         
   7  20   6       2088.94       2289.99       222.59 o                         
   8  20   6        223.54        323.66       174.13 o                         
   9  20   6        275.55        188.59       183.76 o                         
 -10  21   6       2305.10       1920.71       257.31 o                         
  -9  21   6        679.48        866.24       143.47 o                         
  -8  21   6       1009.59       1118.26       110.22 o                         
  -7  21   6       3370.63       3226.32       130.30 o                         
  -6  21   6       4103.35       4152.44       157.37 o                         
  -5  21   6       5112.22       4644.43       151.97 o                         
  -4  21   6       3932.36       3717.67       193.25 o                         
  -3  21   6         52.69        152.00        88.82 o                         
  -2  21   6       2008.64       1843.86       117.65 o                         
  -1  21   6       5806.01       5792.78       201.17 o                         
   0  21   6       6052.76       5947.50       194.77 o                         
   1  21   6       2611.89       2361.18       251.91 o                         
   2  21   6       2108.89       2012.19       490.19 o                         
   3  21   6       2286.16       2232.11       221.82 o                         
   4  21   6       8419.04       8560.80       639.24 o                         
   5  21   6       4970.00       5209.58       461.45 o                         
   6  21   6         79.77        158.97       185.58 o                         
   7  21   6       1099.02        944.89       145.69 o                         
  -8  22   6       3180.54       3121.35       217.02 o                         
  -7  22   6       1623.40       1565.13       111.69 o                         
  -6  22   6         11.17        149.83       166.52 o                         
  -5  22   6        949.87       1025.59       131.25 o                         
  -4  22   6        635.62        412.60       355.27 o                         
  -3  22   6       3049.44       3473.93       142.01 o                         
  -2  22   6       2178.74       2228.59       152.21 o                         
  -1  22   6         69.77        426.58       134.09 o                         
   0  22   6        367.23        606.64       159.38 o                         
   1  22   6       8225.97       8574.96       410.46 o                         
   2  22   6       3345.01       3382.78       244.39 o                         
   3  22   6       2145.08       2126.83       239.36 o                         
   4  22   6        145.27        152.83       143.66 o                         
   5  22   6       1548.51       1537.70       122.57 o                         
   6  22   6       2839.52       2518.86       148.27 o                         
  -7  23   6        511.67        439.13       101.25 o                         
  -6  23   6       2618.10       2564.64       155.17 o                         
  -5  23   6        100.49        -78.74       157.48 o                         
  -4  23   6       1436.50       1710.56       123.92 o                         
  -3  23   6         27.70        252.79       262.03 o                         
  -2  23   6       2053.03       1918.09       123.73 o                         
  -1  23   6       4245.29       4315.24       321.05 o                         
   0  23   6       3158.10       3461.02       309.94 o                         
   1  23   6       1025.59        944.95       159.40 o                         
   2  23   6       1604.49       1662.83       160.55 o                         
   3  23   6        885.33        612.99       138.52 o                         
   4  23   6       6250.66       6220.99       300.58 o                         
  -4  24   6        452.47        569.58       179.51 o                         
  -3  24   6       1266.16       1197.66       584.34 o                         
  -2  24   6        686.51        821.75       286.14 o                         
  -1  24   6        262.71        575.51       205.87 o                         
   0  24   6        461.06        646.06       269.86 o                         
   1  24   6       3414.92       3173.31       578.59 o                         
   2  24   6       1515.55       1313.43       295.91 o                         
 -17   0   7      13906.54      14688.82      2464.62 o                         
 -15   0   7       3286.31       2739.37       167.18 o                         
 -13   0   7      29444.31      29943.09      1765.08 o                         
 -11   0   7       4564.78       4752.37       386.34 o                         
  -9   0   7       7493.26       7486.34       149.78 o                         
  -7   0   7      17435.42      16553.94       319.36 o                         
  -5   0   7      13016.44      14863.97       747.51 o                         
  -3   0   7       1158.29        737.48        41.93 o                         
  -1   0   7      67795.38      72984.91      1505.46 o                         
   1   0   7        746.63        530.19        51.71 o                         
   3   0   7      71297.19      74913.61      1405.53 o                         
   5   0   7      12708.69      11900.50       210.97 o                         
   7   0   7      62544.21      60247.93      1431.24 o                         
   9   0   7      44857.98      43768.98       765.72 o                         
  11   0   7       2728.67       2543.66        81.45 o                         
  13   0   7      13661.08      14730.41       497.27 o                         
  15   0   7        668.83        761.44       226.13 o                         
 -18   1   7       1447.83       1482.98       284.12 o                         
 -17   1   7        143.22        818.70       337.37 o                         
 -16   1   7       2202.89       2274.69       219.89 o                         
 -15   1   7        125.52        214.89        76.49 o                         
 -14   1   7      19902.08      20304.49      1213.35 o                         
 -13   1   7        339.61        725.10        91.96 o                         
 -12   1   7        175.62        179.55        39.57 o                         
 -11   1   7       2399.32       2079.33        53.75 o                         
 -10   1   7      30872.35      30862.69      1273.14 o                         
  -9   1   7       1645.17       1375.93        53.60 o                         
  -8   1   7      16813.84      16378.77       503.68 o                         
  -7   1   7       1305.60       1392.60        44.47 o                         
  -6   1   7      27918.31      23642.75       310.39 o                         
  -5   1   7        915.91        851.64        31.62 o                         
  -4   1   7      12353.95      12028.89       236.65 o                         
  -3   1   7      32512.73      39192.28       718.13 o                         
  -2   1   7       1251.63       1622.97        47.84 o                         
  -1   1   7      19917.15      22473.71       292.48 o                         
   0   1   7      72281.77      74071.27       929.88 o                         
   1   1   7         58.06        179.65        30.86 o                         
   2   1   7       4606.87       6120.25        87.25 o                         
   3   1   7       3090.64       3098.75        51.59 o                         
   4   1   7      10137.48       9798.38       128.56 o                         
   5   1   7        823.88        791.80        20.09 o                         
   6   1   7      56276.40      57359.41       670.36 o                         
   7   1   7       1079.76       1192.01        49.27 o                         
   8   1   7        106.16         28.98        20.58 o                         
   9   1   7         93.52        251.32       104.76 o                         
  10   1   7      19823.03      19552.20       296.65 o                         
  11   1   7         98.74         54.58        26.96 o                         
  12   1   7       6907.35       6784.63       283.73 o                         
  13   1   7        117.04        169.28        79.18 o                         
  14   1   7       7258.51       7983.41       536.65 o                         
  15   1   7        348.15        712.11       177.67 o                         
  16   1   7       4078.96       4014.79       238.87 o                         
 -18   2   7         65.84        262.77       131.32 o                         
 -17   2   7       6668.81       6867.03       742.49 o                         
 -16   2   7        157.47        136.35       141.00 o                         
 -15   2   7       2186.23       1805.18       202.33 o                         
 -14   2   7         35.44        166.10        87.94 o                         
 -13   2   7      19907.75      20548.11       988.90 o                         
 -12   2   7       1239.25       1134.97        48.25 o                         
 -11   2   7      17709.40      17362.82       375.42 o                         
 -10   2   7       2319.94       2392.89        55.20 o                         
  -9   2   7       3090.94       3120.34        59.82 o                         
  -8   2   7       3670.80       3338.07        58.16 o                         
  -7   2   7      40286.98      41889.45       638.85 o                         
  -6   2   7         65.16         56.63        25.52 o                         
  -5   2   7         43.74        271.57        35.93 o                         
  -4   2   7      21092.73      21364.22       287.02 o                         
  -3   2   7      27718.78      27928.75       362.90 o                         
  -2   2   7       1606.07       1322.35        29.64 o                         
  -1   2   7      57339.80      58478.52      1013.12 o                         
   0   2   7       3968.38       3943.99       101.50 o                         
   1   2   7       9774.88       8417.61       111.27 o                         
   2   2   7      23692.82      23955.64       319.72 o                         
   3   2   7      32617.91      32343.64       458.48 o                         
   4   2   7       4813.33       5363.16       110.29 o                         
   5   2   7        163.16        199.29        22.83 o                         
   6   2   7        861.88        968.21        28.79 o                         
   7   2   7      57462.87      58645.00       740.01 o                         
   8   2   7         53.08        -14.73        29.46 o                         
   9   2   7      21597.24      20964.97       304.86 o                         
  10   2   7         32.15         53.56        37.77 o                         
  11   2   7       5364.01       4967.12       242.47 o                         
  12   2   7        412.12        411.00        40.88 o                         
  13   2   7      11026.60      11168.98      1102.77 o                         
  14   2   7        118.58        275.78       150.30 o                         
  15   2   7          2.25         -5.55       148.57 o                         
  16   2   7        228.05        405.66       748.84 o                         
 -18   3   7        834.71       1202.76       195.08 o                         
 -17   3   7         47.71        297.27        88.46 o                         
 -16   3   7       2696.20       2327.58       172.67 o                         
 -15   3   7        172.95        114.14        40.96 o                         
 -14   3   7      10001.86      10542.73       483.93 o                         
 -13   3   7        811.44        740.39        44.79 o                         
 -12   3   7       1800.08       1856.23        99.37 o                         
 -11   3   7       9339.21       9297.21       221.12 o                         
 -10   3   7      15893.87      15482.24       186.21 o                         
  -9   3   7       1481.38       1438.76        34.44 o                         
  -8   3   7      14780.28      14718.00       307.05 o                         
  -7   3   7        183.42         86.72        30.30 o                         
  -6   3   7      25436.04      24313.97       468.31 o                         
  -5   3   7       1258.45       1603.84        40.11 o                         
  -4   3   7      18602.16      20833.99       252.00 o                         
  -3   3   7       3033.62       3988.47        55.50 o                         
  -2   3   7        157.97        168.67        36.67 o                         
  -1   3   7        229.64        151.98        20.49 o                         
   0   3   7      12740.95      12256.98       351.75 o                         
   1   3   7       5568.71       5634.77        85.58 o                         
   2   3   7       4537.26       5622.79        72.28 o                         
   3   3   7      13228.10      14180.93       301.17 o                         
   4   3   7       1218.88        873.48        30.09 o                         
   5   3   7        304.86        112.50        20.80 o                         
   6   3   7      19962.45      18752.83       242.58 o                         
   7   3   7       7183.92       6908.18       123.53 o                         
   8   3   7        946.53        911.57        26.52 o                         
   9   3   7         44.81         38.02        39.92 o                         
  10   3   7      10250.32      10314.56       183.71 o                         
  11   3   7        118.37        150.33        88.95 o                         
  12   3   7       5129.46       5157.85       157.54 o                         
  13   3   7       1593.98       1526.99       111.19 o                         
  14   3   7       3640.35       4411.20       230.41 o                         
  15   3   7        728.57        662.87       156.30 o                         
  16   3   7       2658.64       3333.27       229.22 o                         
 -18   4   7         56.47        101.57       109.74 o                         
 -17   4   7       1671.30       1590.85       397.54 o                         
 -16   4   7        109.52        300.72        72.89 o                         
 -15   4   7        232.35        139.99       101.05 o                         
 -14   4   7        155.87        341.14       105.96 o                         
 -13   4   7      11849.26      11659.81       561.20 o                         
 -12   4   7         56.04        -16.24        32.48 o                         
 -11   4   7      17506.49      17701.59       394.19 o                         
 -10   4   7       4810.14       4310.49        71.98 o                         
  -9   4   7       3071.12       3227.99        55.29 o                         
  -8   4   7       1576.60       1564.85        42.54 o                         
  -7   4   7      63278.61      64147.65      1051.94 o                         
  -6   4   7         81.06        311.22       144.55 o                         
  -5   4   7       6433.21       5253.61        89.06 o                         
  -4   4   7       4601.13       4743.61        63.63 o                         
  -3   4   7      59213.24      57587.36      1035.00 o                         
  -2   4   7       4349.99       3398.56        75.11 o                         
  -1   4   7      49760.19      54740.72       626.01 o                         
   0   4   7       8564.09       7703.06       105.66 o                         
   1   4   7      64406.15      64615.26      1300.52 o                         
   2   4   7       3091.03       3958.92       106.81 o                         
   3   4   7      33383.27      36385.72       640.81 o                         
   4   4   7        419.73        299.79        25.25 o                         
   5   4   7       2373.80       2481.76       100.97 o                         
   6   4   7       3926.78       3994.09       103.54 o                         
   7   4   7      14913.59      13671.12       192.00 o                         
   8   4   7         17.88         30.18        90.83 o                         
   9   4   7        731.83        742.39        41.19 o                         
  10   4   7        358.42        422.48        37.09 o                         
  11   4   7       1942.77       2088.66       110.92 o                         
  12   4   7        384.11        363.05        72.34 o                         
  13   4   7       6945.54       7906.22       240.33 o                         
  14   4   7        797.31        972.03       114.98 o                         
  15   4   7         63.54        361.87       180.58 o                         
 -18   5   7        744.57        711.60       181.49 o                         
 -17   5   7         22.25         44.59       201.10 o                         
 -16   5   7       1257.56       1433.91       212.15 o                         
 -15   5   7         46.94         -3.14        55.57 o                         
 -14   5   7       3213.00       3022.57       223.68 o                         
 -13   5   7        198.04        237.71        67.13 o                         
 -12   5   7        241.25        240.79        51.38 o                         
 -11   5   7        730.94        565.55        45.86 o                         
 -10   5   7       5508.40       4772.68        84.02 o                         
  -9   5   7         20.59         57.10        36.27 o                         
  -8   5   7       8585.29       9568.36       130.84 o                         
  -7   5   7       5053.41       5101.72       163.58 o                         
  -6   5   7      16004.01      16696.01       196.45 o                         
  -5   5   7      13988.69      14277.39       159.47 o                         
  -4   5   7      91252.79      95773.61      1163.39 o                         
  -3   5   7       1007.99       1621.83        96.52 o                         
  -2   5   7        816.19        496.61        41.27 o                         
  -1   5   7       1656.53       1626.99        42.93 o                         
   0   5   7      79514.53      73898.88      1051.78 o                         
   1   5   7       4142.79       4949.89        72.17 o                         
   2   5   7       1672.99       1552.86        55.91 o                         
   3   5   7       6677.83       7661.48       103.70 o                         
   4   5   7      36979.43      36695.55       626.86 o                         
   5   5   7       2160.16       2249.98        55.61 o                         
   6   5   7      24171.17      24309.51       335.93 o                         
   7   5   7       1042.92        758.19        43.63 o                         
   8   5   7      10065.68      10228.06       256.81 o                         
   9   5   7        193.87        289.63        34.40 o                         
  10   5   7       8968.13       8901.93       169.12 o                         
  11   5   7       1055.29       1109.81       173.61 o                         
  12   5   7        986.05        914.30        60.94 o                         
  13   5   7          0.30        -30.54        61.09 o                         
  14   5   7       6040.20       6527.24       468.60 o                         
  15   5   7        476.30        234.54       119.00 o                         
 -18   6   7         98.25        -65.76       144.58 o                         
 -17   6   7       1592.82       1813.52       142.35 o                         
 -16   6   7          4.58         50.69       108.05 o                         
 -15   6   7        412.13        376.17        62.95 o                         
 -14   6   7         45.60        110.30        36.30 o                         
 -13   6   7       2423.49       2308.51        69.43 o                         
 -12   6   7       3729.56       3541.76        78.35 o                         
 -11   6   7       6580.08       6570.94       195.45 o                         
 -10   6   7        278.24        275.62        31.10 o                         
  -9   6   7       1466.08       1387.23        42.34 o                         
  -8   6   7       1179.11       1232.29        66.13 o                         
  -7   6   7      57274.38      57798.48       665.82 o                         
  -6   6   7       1852.35       2991.99        53.56 o                         
  -5   6   7       3938.61       3905.41        66.88 o                         
  -4   6   7       6513.70       7484.08       115.24 o                         
  -3   6   7      89509.63      90166.80       941.87 o                         
  -2   6   7      28791.45      30432.49       462.69 o                         
  -1   6   7      36468.09      37266.04       443.56 o                         
   0   6   7       2028.48       2176.07        45.60 o                         
   1   6   7      34540.31      34217.70       573.03 o                         
   2   6   7      12101.11      11890.81       285.78 o                         
   3   6   7      18012.29      17750.62       213.15 o                         
   4   6   7       3044.24       3080.19        58.76 o                         
   5   6   7        663.56        536.90        35.01 o                         
   6   6   7       1122.97       1332.98        37.36 o                         
   7   6   7       8266.63       8584.78       285.31 o                         
   8   6   7       1120.78       1052.00        58.32 o                         
   9   6   7        200.52        204.85        47.67 o                         
  10   6   7        113.06        114.48        48.35 o                         
  11   6   7        461.89        519.70        55.28 o                         
  12   6   7         78.52        151.61        58.60 o                         
  13   6   7       7189.07       8314.20       227.63 o                         
  14   6   7        173.85       -121.90       243.81 o                         
  15   6   7        150.50         87.46       203.35 o                         
 -18   7   7        206.66        367.73       142.82 o                         
 -17   7   7         50.56        355.29       120.00 o                         
 -16   7   7       1992.58       1776.28       112.19 o                         
 -15   7   7         34.20         23.05        63.58 o                         
 -14   7   7       4067.11       3462.25       180.55 o                         
 -13   7   7         31.04        149.08        81.13 o                         
 -12   7   7        130.02        146.76        35.54 o                         
 -11   7   7        191.15        406.81        38.55 o                         
 -10   7   7       7519.06       6934.52       104.47 o                         
  -9   7   7        312.05        514.09        35.30 o                         
  -8   7   7       7849.39       7609.88       117.39 o                         
  -7   7   7        199.11        270.29        30.13 o                         
  -6   7   7      14323.44      14481.46       159.05 o                         
  -5   7   7      15764.93      15176.77       286.79 o                         
  -4   7   7      23086.93      22355.62       237.92 o                         
  -3   7   7         60.48        114.51        35.15 o                         
  -2   7   7       3931.46       4064.61        77.25 o                         
  -1   7   7       2020.91       2751.10        54.51 o                         
   0   7   7      78618.18      81237.77       935.37 o                         
   1   7   7       1709.64       1879.23        93.12 o                         
   2   7   7      29572.51      30026.71       332.42 o                         
   3   7   7        901.88        975.93        46.33 o                         
   4   7   7      20743.74      21032.50       258.51 o                         
   5   7   7         83.28        179.82        17.95 o                         
   6   7   7      22139.87      22461.24       661.14 o                         
   7   7   7        177.15        291.27        27.10 o                         
   8   7   7       2002.55       2130.85        94.02 o                         
   9   7   7        543.76        529.55        82.52 o                         
  10   7   7       8866.85       9095.40       202.55 o                         
  11   7   7       1366.42       1570.76       129.67 o                         
  12   7   7        231.40        298.81        56.91 o                         
  13   7   7        670.66        631.29       114.94 o                         
  14   7   7       4103.08       4079.13       185.09 o                         
  15   7   7        312.34         64.43       139.25 o                         
 -17   8   7       2934.14       3072.71       637.65 o                         
 -16   8   7         10.58         28.72        81.72 o                         
 -15   8   7       1120.01       1182.63       185.63 o                         
 -14   8   7          4.05        177.28        80.77 o                         
 -13   8   7       1143.77       1239.27        51.24 o                         
 -12   8   7        306.53        271.85        46.79 o                         
 -11   8   7       5189.88       5648.85       128.54 o                         
 -10   8   7       1494.76       1504.64        72.78 o                         
  -9   8   7       5643.58       5749.98       135.71 o                         
  -8   8   7        253.96        282.52        41.22 o                         
  -7   8   7      50203.67      53564.72       585.22 o                         
  -6   8   7        773.93        725.47        36.03 o                         
  -5   8   7       4166.71       4901.91       223.91 o                         
  -4   8   7       2345.48       2817.51        53.74 o                         
  -3   8   7      72683.46      71500.78      1294.90 o                         
  -2   8   7        547.82        348.67        29.62 o                         
  -1   8   7      36601.48      36737.45       588.89 o                         
   0   8   7       2816.54       3199.67        55.30 o                         
   1   8   7       5222.67       4166.48        65.28 o                         
   2   8   7       7163.50       7217.30        91.54 o                         
   3   8   7      27855.92      28027.91       344.64 o                         
   4   8   7         75.86          5.10        22.31 o                         
   5   8   7       1209.05       1348.10        44.75 o                         
   6   8   7       2941.32       2952.25        75.87 o                         
   7   8   7      18505.03      17843.12       354.62 o                         
   8   8   7       6419.70       6738.13       132.53 o                         
   9   8   7       2400.69       2716.44       318.35 o                         
  10   8   7        233.83        227.80        61.93 o                         
  11   8   7       3576.16       3511.68       200.14 o                         
  12   8   7        202.94        129.21        60.11 o                         
  13   8   7       4635.01       4236.54       184.93 o                         
  14   8   7        438.30        379.67       109.58 o                         
  15   8   7         48.29         32.98       132.69 o                         
 -17   9   7         38.48        -76.45       152.90 o                         
 -16   9   7       3005.84       2583.60       204.54 o                         
 -15   9   7        162.92         86.61        67.29 o                         
 -14   9   7       5397.79       5149.58       294.99 o                         
 -13   9   7       3098.27       2891.99        80.86 o                         
 -12   9   7        605.10        405.52       114.59 o                         
 -11   9   7         22.31        153.22        38.21 o                         
 -10   9   7      16563.39      16152.87       313.24 o                         
  -9   9   7      13671.61      14212.42       187.10 o                         
  -8   9   7       2341.77       2469.23        53.36 o                         
  -7   9   7      11947.37      12555.59       157.03 o                         
  -6   9   7       6218.17       6024.38        79.44 o                         
  -5   9   7      13644.79      14372.18       330.02 o                         
  -4   9   7      25506.89      25097.52       281.97 o                         
  -3   9   7       1251.15       1592.45        42.71 o                         
  -2   9   7         79.87        160.32        32.87 o                         
  -1   9   7      23161.99      24668.91       274.49 o                         
   0   9   7      23730.81      23228.03       286.25 o                         
   1   9   7      12147.86      11926.03       149.10 o                         
   2   9   7      14850.29      14089.07       184.00 o                         
   3   9   7      23404.09      23904.77       322.19 o                         
   4   9   7      21930.09      22112.14       271.71 o                         
   5   9   7       8359.20       8738.95       120.26 o                         
   6   9   7      13411.24      13332.18       194.67 o                         
   7   9   7        129.06        127.35        28.05 o                         
   8   9   7        236.40        194.61        38.83 o                         
   9   9   7         96.80        258.72       118.62 o                         
  10   9   7      13698.22      13997.78       402.74 o                         
  11   9   7         73.17        150.11        69.93 o                         
  12   9   7         85.89        135.90        61.62 o                         
  13   9   7          0.42         37.42        76.35 o                         
  14   9   7       2817.74       2721.47       160.96 o                         
 -17  10   7       3024.40       3800.61       542.17 o                         
 -16  10   7        647.36        607.77       248.15 o                         
 -15  10   7         31.02        -22.70        88.21 o                         
 -14  10   7         56.49        129.13       117.41 o                         
 -13  10   7       7624.87       7220.02       180.99 o                         
 -12  10   7        256.99        250.46        74.95 o                         
 -11  10   7       7472.54       8025.02       146.69 o                         
 -10  10   7        207.69        353.09        39.14 o                         
  -9  10   7       4746.10       4323.02       156.54 o                         
  -8  10   7         53.66        169.30        35.58 o                         
  -7  10   7      17194.36      18096.80       215.97 o                         
  -6  10   7       3445.03       3468.08        66.79 o                         
  -5  10   7       1190.98       1680.12       283.69 o                         
  -4  10   7       1408.61       1939.40        48.75 o                         
  -3  10   7       7253.72       7049.41       100.11 o                         
  -2  10   7      13324.29      14650.32       198.31 o                         
  -1  10   7       7092.95       7450.65        97.61 o                         
   0  10   7         17.85         17.12        31.63 o                         
   1  10   7       1897.92       1753.24        68.99 o                         
   2  10   7      10670.86      10609.00       137.06 o                         
   3  10   7      49530.39      49501.95       832.61 o                         
   4  10   7        194.14        142.70        32.03 o                         
   5  10   7       4938.91       4901.02        87.99 o                         
   6  10   7       3358.53       3339.25        72.38 o                         
   7  10   7       8744.84       8867.00       203.51 o                         
   8  10   7       9972.67       9243.33       448.36 o                         
   9  10   7      11085.41      10941.87       498.63 o                         
  10  10   7        119.14         33.06        66.57 o                         
  11  10   7       2698.57       2493.66       160.87 o                         
  12  10   7        765.34        856.94       110.09 o                         
  13  10   7       4021.97       4273.42       192.79 o                         
  14  10   7        409.73        516.24       105.33 o                         
 -16  11   7       1611.23       1403.59       176.77 o                         
 -15  11   7        423.23        581.22       148.37 o                         
 -14  11   7       8224.70       8162.27       591.98 o                         
 -13  11   7       1430.35       1310.42        82.06 o                         
 -12  11   7         78.28         79.30        40.63 o                         
 -11  11   7        417.57        465.40        90.88 o                         
 -10  11   7      22149.91      22785.24       387.41 o                         
  -9  11   7       1864.97       1968.56        96.10 o                         
  -8  11   7       2349.08       2400.41        60.92 o                         
  -7  11   7        800.73        826.12        73.86 o                         
  -6  11   7      13295.74      12630.40       355.32 o                         
  -5  11   7       2411.54       2741.69       125.68 o                         
  -4  11   7      30028.05      30868.67       447.22 o                         
  -3  11   7         23.29         45.04        32.71 o                         
  -2  11   7       2203.56       2232.13        50.89 o                         
  -1  11   7       2479.09       2358.67        51.62 o                         
   0  11   7      16220.27      16945.35       236.28 o                         
   1  11   7       4864.05       5058.75        77.06 o                         
   2  11   7      11730.87      11772.38       189.61 o                         
   3  11   7       1664.37       1533.83        52.75 o                         
   4  11   7      23613.67      25708.70       338.57 o                         
   5  11   7       1302.16       1419.67        50.84 o                         
   6  11   7      12283.06      12126.16       197.63 o                         
   7  11   7        553.55        492.93        63.42 o                         
   8  11   7        174.92        121.79        33.65 o                         
   9  11   7       1992.66       2120.27       264.92 o                         
  10  11   7      22087.03      21686.35      1101.31 o
[truncated: 667,200 more chars]
