# Supplementary material for: Crystal structures of [IrCl2(NHCHPh)((dppm)(C(N2dppm))-κ3 P,C,P′)]Cl·5.5MeCN and [IrI(NHCHPh)(((dppm)C(N2))-κ2 P,C)(dppm-κ2 P,P′)]I(I3)·0.5I2·MeOH·0.5CH2Cl2: triazene fragmentation in a PCN pincer iridium complex
Source: Acta Crystallogr E Crystallogr Commun. 2019 Jan 8;75(Pt 2):179–84. doi: 10.1107/S2056989019000136 (PMC6362634; doi:10.1107/S2056989019000136)
Supplement: Supplementary file 3 [file e-75-00179-4sup3.hkl]

data_4                                                                          
_shelx_title ' p in C2/c'                                                       
_shelx_refln_list_code          4                                               
_shelx_F_calc_maximum     1254.63                                               
_exptl_crystal_F_000      7312.00                                               
_reflns_d_resolution_high  0.8409                                               
                                                                                
loop_                                                                           
 _space_group_symop_operation_xyz                                               
 'x, y, z'                                                                      
 '-x, y, -z+1/2'                                                                
 'x+1/2, y+1/2, z'                                                              
 '-x+1/2, y+1/2, -z+1/2'                                                        
 '-x, -y, -z'                                                                   
 'x, -y, z-1/2'                                                                 
 '-x+1/2, -y+1/2, -z'                                                           
 'x+1/2, -y+1/2, z-1/2'                                                         
                                                                                
_cell_length_a    37.2962                                                       
_cell_length_b    18.7310                                                       
_cell_length_c    19.2348                                                       
_cell_angle_alpha  90.000                                                       
_cell_angle_beta  106.631                                                       
_cell_angle_gamma  90.000                                                       
                                                                                
_shelx_F_squared_multiplier     1.000                                           
                                                                                
loop_                                                                           
 _refln_index_h                                                                 
 _refln_index_k                                                                 
 _refln_index_l                                                                 
 _refln_F_squared_calc                                                          
 _refln_F_squared_meas                                                          
 _refln_F_squared_sigma                                                         
 _refln_observed_status                                                         
   8   0   0     504657.12     407873.84     12472.63 o                         
  10   0   0     507050.12     406035.59      8549.08 o                         
  12   0   0     136000.19     170229.64      3354.65 o                         
  14   0   0    1032756.12     933149.69     43934.24 o                         
  16   0   0      96615.65      79898.12      1582.77 o                         
  18   0   0      20297.41      13349.95       330.07 o                         
  20   0   0     114082.95     133334.03      2672.39 o                         
  22   0   0       9100.66      10848.89       300.75 o                         
  24   0   0     299274.03     302149.47      5849.79 o                         
  26   0   0     142398.12     145967.97      2724.80 o                         
  28   0   0       8881.36       9484.88       330.29 o                         
  30   0   0      46171.85      49837.27      2050.96 o                         
  32   0   0       3895.20       6413.15       718.36 o                         
  34   0   0      64048.99      65068.51      3279.45 o                         
  36   0   0       7205.91       7141.92       916.16 o                         
  38   0   0      61220.70      71408.78      3758.36 o                         
  40   0   0      16166.58      17084.39      1415.89 o                         
  42   0   0      15555.79      15220.82      1509.59 o                         
   3   1   0      15402.11      19219.61       865.55 o                         
   5   1   0         44.75        585.90        39.07 o                         
   7   1   0      85319.49      75639.31      1319.22 o                         
   9   1   0      51958.72      41507.36       643.43 o                         
  11   1   0         84.04        197.15       129.23 o                         
  13   1   0      80826.58      72331.71       993.84 o                         
  15   1   0      26881.66      26480.58       377.15 o                         
  17   1   0     306701.09     313931.75      4419.99 o                         
  19   1   0     106760.27     106867.13      1421.25 o                         
  21   1   0      26431.59      25344.86       434.28 o                         
  23   1   0      35010.97      36320.09      1096.97 o                         
  25   1   0        273.98        -62.41       124.81 o                         
  27   1   0        198.27        -94.67       189.34 o                         
  29   1   0       6286.83       6157.69       322.78 o                         
  31   1   0      19149.94      19779.32       504.00 o                         
  33   1   0       4201.71       4383.40       473.70 o                         
  35   1   0         67.39        187.19       365.19 o                         
  37   1   0       3375.92       2828.83       440.94 o                         
  39   1   0        957.35        992.45       501.40 o                         
  41   1   0         57.55        -22.01       492.95 o                         
   2   2   0     239697.17     284459.56      8828.49 o                         
   4   2   0     493143.31     580182.12     17560.49 o                         
   8   2   0     945929.81     849248.00     24686.53 o                         
  10   2   0      11341.38       6108.59       163.79 o                         
  12   2   0     486476.97     545983.56      8225.92 o                         
  14   2   0     393791.28     355212.53      7313.60 o                         
  16   2   0        820.67       1230.96        81.93 o                         
  18   2   0      26993.10      20744.03       266.99 o                         
  20   2   0       7875.06      11240.44       167.13 o                         
  22   2   0      47093.66      42104.73       544.67 o                         
  24   2   0     477496.31     483586.66      6665.27 o                         
  26   2   0     110997.89     114644.74      1582.98 o                         
  28   2   0      80816.02      82565.38      1773.18 o                         
  30   2   0     153851.69     165909.08      5153.43 o                         
  32   2   0       4603.10       5005.37       520.55 o                         
  34   2   0      19728.54      20917.01      1602.06 o                         
  36   2   0      10096.12      10729.36      1404.65 o                         
  38   2   0     163953.91     165498.20     26724.94 o                         
  40   2   0      16712.14      14327.85      2566.30 o                         
  42   2   0       7881.12       5986.74      1261.20 o                         
   1   3   0      30271.24      29706.90       339.86 o                         
   3   3   0     156923.89     141218.45      1673.10 o                         
   5   3   0     173109.50     164813.12      1838.30 o                         
   7   3   0      78989.34      81555.61       950.44 o                         
   9   3   0      41423.16      36588.49       448.30 o                         
  11   3   0     172917.73     182962.36      2178.76 o                         
  13   3   0      73572.80      61884.64       746.34 o                         
  15   3   0     128672.68     135964.31      1586.95 o                         
  17   3   0        512.22        201.35        87.16 o                         
  19   3   0      13141.59      16551.25       265.30 o                         
  21   3   0      13832.32      15937.68       595.07 o                         
  23   3   0       9658.01       7829.96       323.08 o                         
  25   3   0      48593.53      50027.14       710.95 o                         
  27   3   0      40265.51      37789.47       827.98 o                         
  29   3   0        144.27        -10.81       144.37 o                         
  31   3   0      12160.85      13578.87       403.91 o                         
  33   3   0      13618.25      14896.42       883.01 o                         
  35   3   0        190.68       -176.24       352.47 o                         
  37   3   0       2026.14       2107.21       376.91 o                         
  39   3   0         66.64       -187.47       374.95 o                         
  41   3   0      17178.15      19623.79      3136.27 o                         
   2   4   0     362972.06     375035.59      5086.50 o                         
   4   4   0      56997.55      67777.26       764.84 o                         
   6   4   0     755695.00     747301.75     17646.60 o                         
   8   4   0     153798.80     166609.83      2019.62 o                         
  10   4   0      19471.50      22007.15       352.66 o                         
  12   4   0     191971.23     200576.95      2455.70 o                         
  14   4   0     341088.50     339624.72      5540.43 o                         
  16   4   0      21697.37      21333.93       629.63 o                         
  18   4   0       9729.88       9415.60       270.48 o                         
  20   4   0      18486.81      20985.41       466.45 o                         
  22   4   0       6521.36       6207.08       193.85 o                         
  24   4   0      60767.30      59841.86       907.53 o                         
  26   4   0     303212.88     310169.28      4292.16 o                         
  28   4   0         18.74        -43.27       185.87 o                         
  30   4   0     145424.00     141344.97      6768.13 o                         
  32   4   0       1893.53       2013.35       178.18 o                         
  34   4   0      89191.44      99217.66      9800.54 o                         
  36   4   0       1525.80        518.80       513.27 o                         
  38   4   0      70972.18      79248.24      4310.14 o                         
  40   4   0      25906.94      25535.79      3104.71 o                         
   1   5   0        376.36       1133.93        42.08 o                         
   5   5   0      28804.68      27057.12       358.86 o                         
   7   5   0      36412.49      43063.55       802.04 o                         
   9   5   0      86442.18      78461.14      1781.89 o                         
  11   5   0       4294.76       4473.03       174.31 o                         
  13   5   0     455496.34     440500.72      6646.41 o                         
  15   5   0     121455.68     121686.86      2751.43 o                         
  17   5   0     160242.09     157067.44      2057.69 o                         
  19   5   0      69730.75      65758.12      1214.18 o                         
  21   5   0       2059.87       1118.39       184.60 o                         
  23   5   0      25747.88      25305.62       611.60 o                         
  25   5   0      12927.25      11672.45       222.40 o                         
  27   5   0     113531.81     115768.63      3540.34 o                         
  29   5   0         13.65        -52.48       104.96 o                         
  31   5   0      12649.72      13063.69       591.15 o                         
  33   5   0       3855.27       4302.15       263.57 o                         
  35   5   0        851.52        272.02       473.92 o                         
  37   5   0      13658.65      15543.57      1072.33 o                         
  39   5   0       7250.26       5766.34       849.36 o                         
  41   5   0       1123.67       1359.29      1178.94 o                         
   0   6   0    1058154.38    1156126.75     49806.04 o                         
   2   6   0     235752.16     227563.72      2498.68 o                         
   4   6   0     579562.38     589436.88     15921.03 o                         
   6   6   0      60026.22      75575.23      1142.05 o                         
   8   6   0       1416.56       2895.99       105.19 o                         
  10   6   0     148589.70     127356.54      2825.06 o                         
  12   6   0     116951.48     115479.39      2906.21 o                         
  14   6   0       4881.30       5974.52       144.26 o                         
  16   6   0       9142.96       7605.41       262.97 o                         
  18   6   0      86285.00      82921.45      1766.20 o                         
  20   6   0      15581.34      13625.76       438.79 o                         
  22   6   0      37790.10      39936.79       970.84 o                         
  24   6   0      34423.58      36420.13       976.75 o                         
  26   6   0     165171.73     165398.03      4665.86 o                         
  28   6   0       3552.00       2728.06       136.67 o                         
  30   6   0      90527.94      88023.93      3292.40 o                         
  32   6   0        178.42        -83.35       257.30 o                         
  34   6   0      39762.17      39758.93      3339.86 o                         
  36   6   0       3390.88       2895.32       331.02 o                         
  38   6   0      37950.88      37221.42      5128.10 o                         
  40   6   0      20264.10      23805.08      2612.07 o                         
   1   7   0     199347.45     195981.55      2504.99 o                         
   3   7   0     571619.44     575494.69      9170.94 o                         
   5   7   0     113965.89     118329.60      1853.22 o                         
   7   7   0      31908.18      39252.48       622.11 o                         
   9   7   0      54558.86      51830.21       556.00 o                         
  11   7   0      34895.92      34113.57       596.57 o                         
  13   7   0     293596.56     281126.22      2957.77 o                         
  15   7   0     154711.47     162010.11      2230.00 o                         
  17   7   0      36474.27      34560.46       467.34 o                         
  19   7   0      22407.80      23348.80       692.74 o                         
  21   7   0        943.82       2610.92       116.57 o                         
  23   7   0      26435.89      24063.32       689.74 o                         
  25   7   0      70921.06      67101.88      2250.47 o                         
  27   7   0      58297.64      56839.74      1513.53 o                         
  29   7   0       3524.02       2869.43       198.01 o                         
  31   7   0       7668.08       7083.08       362.15 o                         
  33   7   0       1023.21       1245.56       453.08 o                         
  35   7   0       3609.55       2739.00       204.32 o                         
  37   7   0      11841.97      12523.74      1148.27 o                         
  39   7   0       1208.77        896.29       328.60 o                         
   0   8   0      51891.80      82747.16      1467.95 o                         
   2   8   0     150924.41     125232.39      1207.53 o                         
   4   8   0     683517.62     672364.88     11824.69 o                         
   6   8   0      38706.54      49581.96       709.27 o                         
  10   8   0     484524.22     432990.91      6300.51 o                         
  12   8   0      43859.75      38209.94       725.80 o                         
  14   8   0       6065.84       4304.46       123.22 o                         
  16   8   0       1313.57       2320.48       100.68 o                         
  18   8   0      88162.83      83802.71      1018.83 o                         
  20   8   0      45890.79      43359.36       799.43 o                         
  22   8   0       4193.53       4508.07       293.03 o                         
  24   8   0       4150.32       3837.28       159.29 o                         
  26   8   0      72184.60      75546.92      2365.18 o                         
  28   8   0      20218.91      21297.57       443.18 o                         
  30   8   0      70688.22      67104.46      1265.27 o                         
  32   8   0       1784.23       2127.12       341.86 o                         
  34   8   0      30200.18      28113.02       985.65 o                         
  36   8   0      10055.30       9734.21       318.31 o                         
  38   8   0      13596.30      12182.03      1192.87 o                         
   1   9   0     166094.72     167762.36      1908.42 o                         
   3   9   0      64613.70      61119.18      1405.02 o                         
   5   9   0       9331.58       9446.26       293.03 o                         
   7   9   0       2818.11       2170.89        51.38 o                         
   9   9   0       5709.96       5783.65       153.27 o                         
  11   9   0     199905.94     200327.41      3387.16 o                         
  13   9   0      94365.66      89110.22      1462.12 o                         
  15   9   0     121637.55     124449.04      2518.51 o                         
  17   9   0       7652.09       7554.81       321.58 o                         
  19   9   0      32508.44      30225.46       534.16 o                         
  21   9   0       9526.32       9902.10       347.12 o                         
  23   9   0      19514.88      19414.61       338.31 o                         
  25   9   0     100064.59     101219.72      3385.32 o                         
  27   9   0       1388.25       1075.37       288.52 o                         
  29   9   0       8783.00       8391.36       188.51 o                         
  31   9   0       1703.00       1529.85       134.91 o                         
  33   9   0        421.79        312.95       179.28 o                         
  35   9   0      16202.29      17184.82       524.54 o                         
  37   9   0      10685.67      10005.09       681.92 o                         
   0  10   0      28142.98      40705.61       622.69 o                         
   2  10   0         81.07        322.21        54.25 o                         
   4  10   0     265623.03     254540.78      4255.62 o                         
   6  10   0     211218.12     219496.16      3792.26 o                         
   8  10   0      40617.61      45146.27       904.62 o                         
  10  10   0     393687.28     381628.09      6629.88 o                         
  12  10   0       4035.70       4518.69       169.71 o                         
  14  10   0      12711.28      10161.06       312.56 o                         
  16  10   0      10592.49      11918.41       308.94 o                         
  18  10   0      60978.58      59133.33      1290.81 o                         
  20  10   0      44309.62      44777.41      1032.35 o                         
  22  10   0      37730.18      35616.29      1060.90 o                         
  24  10   0       3887.06       3279.81       144.36 o                         
  26  10   0      71105.36      70243.18      2036.27 o                         
  28  10   0      45967.27      42798.18      1394.50 o                         
  30  10   0      49332.92      46680.84      1562.68 o                         
  32  10   0       4847.91       5425.00       269.72 o                         
  34  10   0      59919.48      59895.61      1700.23 o                         
  36  10   0      14822.87      13896.21       498.00 o                         
   1  11   0      64067.03      64671.11       942.19 o                         
   3  11   0      33788.89      34100.08       661.48 o                         
   5  11   0       6429.86       5853.90       255.46 o                         
   7  11   0       4876.17       8211.04       273.49 o                         
   9  11   0       6755.00       7517.86       195.02 o                         
  11  11   0      23367.48      22862.06       224.42 o                         
  13  11   0     152586.58     157267.11      4392.37 o                         
  15  11   0       1873.18       4482.00       417.77 o                         
  17  11   0        304.77        261.25        55.22 o                         
  19  11   0        462.74        677.01        62.14 o                         
  21  11   0        356.98       1517.32        82.44 o                         
  23  11   0      35975.54      33366.16       728.53 o                         
  25  11   0       8036.75       6583.37       159.87 o                         
  27  11   0        938.93       1101.71       151.70 o                         
  29  11   0       6838.97       7136.79       489.53 o                         
  31  11   0        280.23         79.77       148.30 o                         
  33  11   0        640.24        447.77       331.25 o                         
  35  11   0       1226.27       1684.17       217.56 o                         
   0  12   0      15642.67      16223.15       452.88 o                         
   2  12   0       9700.17      11313.70       244.94 o                         
   4  12   0     602980.00     631650.62     16457.49 o                         
   6  12   0      84936.72      85975.04      1538.38 o                         
   8  12   0      22761.39      26862.67       740.83 o                         
  10  12   0     325304.19     329466.81      7110.74 o                         
  12  12   0       1492.19       1288.44       154.05 o                         
  14  12   0       6350.96       6340.14       113.12 o                         
  16  12   0      29690.70      29987.28      1065.41 o                         
  18  12   0      83836.92      83111.24      2488.62 o                         
  20  12   0       1475.68       1902.94       244.94 o                         
  22  12   0      97270.20      96328.68      2165.75 o                         
  24  12   0        326.33        455.15       114.86 o                         
  26  12   0      10215.59       8937.76       247.32 o                         
  28  12   0      26924.89      24302.90       975.07 o                         
  30  12   0      85133.70      80189.37      3360.35 o                         
  32  12   0       6105.19       5978.79       645.48 o                         
  34  12   0      28742.69      29052.01      1801.10 o                         
   1  13   0      20927.47      20843.06       279.41 o                         
   3  13   0      10676.94      10637.03       251.60 o                         
   5  13   0      18518.88      17100.25       271.99 o                         
   7  13   0         29.33          9.29        67.77 o                         
   9  13   0       3523.66       6550.95       297.53 o                         
  11  13   0      25094.58      29162.26       453.81 o                         
  13  13   0       1969.56       2329.40       144.26 o                         
  15  13   0      43932.92      43798.80       814.49 o                         
  17  13   0      66920.12      70217.30       958.63 o                         
  19  13   0       2865.63       3021.90       248.73 o                         
  21  13   0      18239.14      17381.32       465.06 o                         
  23  13   0         17.65       1071.61       661.10 o                         
  25  13   0      12047.47      12817.71       413.16 o                         
  27  13   0        915.84       1191.48       184.16 o                         
  29  13   0       3676.74       3415.85       367.83 o                         
  31  13   0       8136.70       8050.30       316.29 o                         
  33  13   0        189.60        500.11       380.00 o                         
   0  14   0     131822.98     130971.02      2581.92 o                         
   2  14   0      70354.95      66206.59      1248.74 o                         
   4  14   0     158093.38     173385.22      3600.45 o                         
   6  14   0     202505.72     209582.84      4725.97 o                         
   8  14   0     228737.42     234066.48      3098.31 o                         
  10  14   0     131143.06     133899.72      4562.18 o                         
  12  14   0      15089.24      15607.97       346.18 o                         
  14  14   0       4818.09       4493.58       160.43 o                         
  16  14   0      87953.70      86991.72      2214.97 o                         
  18  14   0      29990.60      28031.85       474.52 o                         
  20  14   0      79001.23      77645.69      1911.64 o                         
  22  14   0      62151.18      64363.24      1288.92 o                         
  24  14   0       1484.92       1174.30       129.46 o                         
  26  14   0      16796.04      14894.12       590.45 o                         
  28  14   0      32273.03      30281.09      1044.32 o                         
  30  14   0      48199.63      49581.98      1393.86 o                         
  32  14   0         22.31         76.50       244.66 o                         
   1  15   0       8597.11       9233.33       170.37 o                         
   3  15   0        105.98        577.36       105.19 o                         
   5  15   0         66.15        242.92        95.67 o                         
   7  15   0      19991.54      19468.88       342.72 o                         
   9  15   0         22.46        -45.52        91.04 o                         
  11  15   0       8355.85       7247.32       260.34 o                         
  13  15   0       4868.78       4435.52       150.75 o                         
  15  15   0       4940.19       4845.30       255.46 o                         
  17  15   0       1545.64       1581.78       138.45 o                         
  19  15   0        486.83        652.86        59.48 o                         
  21  15   0       6717.80       6255.65       284.34 o                         
  23  15   0        408.83        205.26       161.26 o                         
  25  15   0         39.50        208.61       216.78 o                         
  27  15   0        189.88        669.23       211.79 o                         
  29  15   0        698.94        706.95       231.10 o                         
  31  15   0       3401.83       3726.23       411.23 o                         
   0  16   0      31772.55      35990.73      2269.59 o                         
   2  16   0      27381.03      25500.23       435.66 o                         
   4  16   0     147189.02     139588.86      3319.45 o                         
   6  16   0      27773.79      28135.88       712.28 o                         
   8  16   0      67556.50      69316.12      1414.03 o                         
  10  16   0     107645.70     105390.68      1675.85 o                         
  12  16   0       1645.50       1775.43       105.19 o                         
  14  16   0      10086.97      11639.87       401.22 o                         
  16  16   0      82757.45      86056.03      1869.35 o                         
  18  16   0      14829.99      12994.92       502.49 o                         
  20  16   0      16497.48      16548.68       416.51 o                         
  22  16   0      44423.91      48174.10      1052.56 o                         
  24  16   0       6812.06       6858.19       300.76 o                         
  26  16   0        542.79       1519.73       235.23 o                         
  28  16   0       5324.81       4199.63       353.97 o                         
   1  17   0       7485.69       8047.22       261.47 o                         
   3  17   0       3344.04       3926.79       108.48 o                         
   5  17   0       2700.85       1946.64       210.38 o                         
   7  17   0       4048.79       4357.75       209.09 o                         
   9  17   0       9940.95       9309.62       852.03 o                         
  11  17   0       2087.90       2504.72       282.51 o                         
  13  17   0       2759.60       2862.06       303.54 o                         
  15  17   0       1786.37       1580.92       168.30 o                         
  17  17   0      11349.39      11289.58       404.22 o                         
  19  17   0       1665.90       1594.02       183.66 o                         
  21  17   0        218.80        533.11       398.04 o                         
  23  17   0       4198.57       4098.69       251.62 o                         
  25  17   0        321.06        558.68       251.92 o                         
  27  17   0        231.09         95.78       198.22 o                         
   0  18   0      81454.82      84027.89      2265.62 o                         
   2  18   0       3769.26       3416.33       178.09 o                         
   4  18   0      89200.40      82269.88      2458.40 o                         
   6  18   0      32972.42      32477.43      1143.42 o                         
   8  18   0      56350.37      56492.95      1287.81 o                         
  10  18   0      29223.24      27163.17      1179.61 o                         
  12  18   0        555.59       1253.51       210.08 o                         
  14  18   0       6290.60       7637.25       315.33 o                         
  16  18   0      20219.71      19358.57       638.64 o                         
  18  18   0      13668.78      12534.15       333.12 o                         
  20  18   0      13868.22      12317.51       388.17 o                         
  22  18   0      39039.05      41237.75      1141.48 o                         
  24  18   0        263.99        203.93       216.01 o                         
   1  19   0      12618.56      12767.77       367.17 o                         
   3  19   0      12678.82      13950.57       372.73 o                         
   5  19   0        340.73       1283.61       273.49 o                         
   7  19   0       3558.26       4026.91       324.58 o                         
   9  19   0        688.66        774.04       528.49 o                         
  11  19   0      14637.49      13277.23       528.95 o                         
  13  19   0       2676.49       3620.58       213.29 o                         
  15  19   0       1251.67       2447.51       359.14 o                         
  17  19   0       1866.35       1555.59       253.71 o                         
  19  19   0       1519.74       1996.45       192.53 o                         
  21  19   0        132.73        570.52       210.29 o                         
   0  20   0      49989.23      52486.13      4643.29 o                         
   2  20   0        847.60       1044.43       296.03 o                         
   4  20   0      45060.36      40841.66      3103.06 o                         
   6  20   0      19391.38      19197.60       793.42 o                         
   8  20   0      26865.43      24997.78       815.62 o                         
  10  20   0      23357.96      20214.39      1004.24 o                         
  12  20   0        968.54       1352.20       368.16 o                         
  14  20   0      13254.18      12690.99       424.57 o                         
  16  20   0       9910.83       9542.99       387.30 o                         
  18  20   0       5392.82       4487.06       284.70 o                         
   1  21   0       7103.01       5947.18       304.98 o                         
   3  21   0       7457.82       7886.08       425.33 o                         
   5  21   0       5182.00       6016.71       320.85 o                         
   7  21   0      10589.88      11301.28       999.91 o                         
   9  21   0       2507.49       2382.11       799.49 o                         
  11  21   0       4950.13       3707.90       269.29 o                         
  13  21   0        160.26        897.49       286.46 o                         
   0  22   0      14417.29      19166.58      3196.17 o                         
   2  22   0       5247.34       4599.30       983.84 o                         
   4  22   0      26467.39      23496.13      1145.75 o                         
   6  22   0       4841.16       3503.03       439.85 o                         
 -41   1   1      15496.73      18346.67      1582.47 o                         
 -39   1   1      17551.93      17223.40       904.05 o                         
 -37   1   1      28754.97      32705.10      1298.49 o                         
 -35   1   1      19691.70      22194.30       825.22 o                         
 -33   1   1        209.91        306.59      1473.15 o                         
 -31   1   1     141601.64     150160.44      3743.05 o                         
 -29   1   1      31204.79      33025.54      1325.38 o                         
 -27   1   1      90024.16      91116.98      1348.88 o                         
 -25   1   1     135231.97     137337.02      2141.95 o                         
 -23   1   1      13428.08      15295.31       616.57 o                         
 -21   1   1     567561.31     556034.31      8945.88 o                         
 -19   1   1      15838.76      10118.03       234.83 o                         
 -17   1   1     464510.59     500012.88      7094.45 o                         
 -15   1   1        156.24       2516.50       293.67 o                         
 -13   1   1    1202234.38    1035937.25     20892.52 o                         
 -11   1   1       2709.45        958.22       124.84 o                         
  -7   1   1     166089.48     128183.75      2106.40 o                         
  -5   1   1      89492.24      66343.12      1689.24 o                         
  -3   1   1      78975.68      41331.02       687.34 o                         
   7   1   1     245974.77     190317.58      2801.02 o                         
   9   1   1     227703.39     179199.78      2752.93 o                         
  11   1   1    1256684.75    1116239.62     32454.35 o                         
  13   1   1    1163122.12    1245939.50     42081.09 o                         
  15   1   1     574957.25     503664.75      9921.83 o                         
  17   1   1    1132962.88    1139738.62     28390.62 o                         
  19   1   1       8788.52      15318.71       248.61 o                         
  21   1   1       1557.59       2629.66       129.23 o                         
  23   1   1      15413.22      17404.12       410.24 o                         
  25   1   1     338338.88     344672.06      6454.07 o                         
  27   1   1      81214.76      82015.84      1849.82 o                         
  29   1   1        807.97       1087.95       185.03 o                         
  31   1   1      33480.60      37850.74       857.42 o                         
  33   1   1       3235.41       4235.05       284.96 o                         
  35   1   1       2189.08       2811.14       796.44 o                         
  37   1   1      99236.39     100547.25      7975.56 o                         
  39   1   1      75278.03      84492.42      6805.32 o                         
  41   1   1        266.66        456.55       431.52 o                         
 -42   2   1        463.02       1169.51       457.24 o                         
 -40   2   1       1991.04       1258.68       449.31 o                         
 -38   2   1       6368.74       8347.80       652.79 o                         
 -36   2   1          1.05        394.21       243.25 o                         
 -34   2   1       4420.67       4724.56       749.59 o                         
 -32   2   1       3561.77       3999.15       374.79 o                         
 -30   2   1       1108.81        944.86       194.46 o                         
 -28   2   1      11270.99       9837.17       290.36 o                         
 -26   2   1       5477.24       4258.56       132.35 o                         
 -24   2   1       7874.25       7204.13       234.35 o                         
 -22   2   1      43151.73      44124.77       635.80 o                         
 -20   2   1       2368.49       1537.50       207.37 o                         
 -18   2   1       9993.31      15054.98       240.38 o                         
 -16   2   1      10086.13       8952.62       168.30 o                         
 -14   2   1     122996.84     110080.54      1610.96 o                         
 -12   2   1     360618.06     323593.19      4699.56 o                         
 -10   2   1     123167.33      99094.10      1442.72 o                         
  -8   2   1      91719.72      94598.08      1314.76 o                         
  -6   2   1       8273.32       8503.23       125.84 o                         
  -4   2   1      29884.13      29190.12       361.31 o                         
  -2   2   1     211069.12     196105.05      6039.32 o                         
   0   2   1      35466.55      48244.38       615.43 o                         
   2   2   1       3287.67       2034.30        46.28 o                         
   4   2   1      46418.77      41575.59       484.78 o                         
   6   2   1      72033.70      84312.23      1084.94 o                         
   8   2   1      41179.44      38746.80       489.28 o                         
  10   2   1     392434.19     384994.12      5231.52 o                         
  12   2   1     103148.49      96347.90      2114.39 o                         
  14   2   1      45475.75      47665.05       671.80 o                         
  16   2   1       4650.43       6028.61       302.04 o                         
  18   2   1      58222.70      54145.22       716.32 o                         
  20   2   1      47203.32      45609.66       585.32 o                         
  22   2   1      25189.19      27282.33       382.30 o                         
  24   2   1      88265.22      84310.78      1701.05 o                         
  26   2   1       3457.90       2635.24       243.80 o                         
  28   2   1       2523.56       2513.89       132.24 o                         
  30   2   1       3494.95       3379.84       229.79 o                         
  32   2   1        115.14          1.73       149.61 o                         
  34   2   1      39515.37      41456.96      1989.98 o                         
  36   2   1         15.63        -76.55       389.30 o                         
  38   2   1        283.15        191.06      1296.16 o                         
  40   2   1       4480.24       4341.64       463.72 o                         
 -41   3   1       7053.32       6039.63      1033.39 o                         
 -39   3   1      37063.18      35677.51      2512.98 o                         
 -37   3   1      10923.57      11571.54      1230.68 o                         
 -35   3   1      43622.58      46073.18      4312.83 o                         
 -33   3   1       7082.45       7162.50       662.49 o                         
 -31   3   1      79767.79      84741.01      5848.61 o                         
 -29   3   1      88060.30      89433.99      2739.41 o                         
 -27   3   1     210332.45     213357.53      5115.17 o                         
 -25   3   1      81752.52      85293.32      1589.41 o                         
 -23   3   1       7417.47       8133.90       166.22 o                         
 -21   3   1     607385.88     604025.00     12329.07 o                         
 -19   3   1     154473.89     143697.69      2160.99 o                         
 -17   3   1     180079.95     192630.05      3920.53 o                         
 -15   3   1       8235.06       6670.26       166.80 o                         
 -13   3   1     707534.12     661146.00      8707.51 o                         
 -11   3   1        129.97        303.74        54.10 o                         
  -9   3   1       3452.41       8655.30       137.49 o                         
  -7   3   1      18415.77      10741.20       356.80 o                         
  -5   3   1      72557.84      81669.02       875.61 o                         
  -3   3   1     116578.26     114270.81      1988.06 o                         
  -1   3   1      25474.71      29882.37       407.23 o                         
   1   3   1       4154.94       1670.67        88.74 o                         
   3   3   1       1718.55       3538.11       144.26 o                         
   5   3   1     269268.94     327214.69      5749.30 o                         
   7   3   1     140803.70     162402.61      2264.56 o                         
   9   3   1      41280.13      40129.64       464.63 o                         
  11   3   1     243232.78     237179.55      2954.28 o                         
  13   3   1    1539238.12    1556412.38     36548.48 o                         
  15   3   1     106509.66      90433.87      1085.71 o                         
  17   3   1     456917.28     448858.22      5279.03 o                         
  19   3   1     106017.09     106710.05      1195.06 o                         
  21   3   1      64178.05      68175.81      1519.22 o                         
  23   3   1        143.42          9.55       100.68 o                         
  25   3   1     285358.94     293607.53      7737.37 o                         
  27   3   1     112469.91     119596.16      2972.40 o                         
  29   3   1       5111.69       4869.73       157.35 o                         
  31   3   1      42155.92      44499.25      2558.74 o                         
  33   3   1      13847.01      14754.17      1067.01 o                         
  35   3   1       1888.63       1012.26       473.03 o                         
  37   3   1      64736.44      67191.01      6672.43 o                         
  39   3   1     119657.31     138923.88      7152.33 o                         
  41   3   1       4385.51       3951.75      1414.48 o                         
 -42   4   1      11308.04      13470.55      1761.60 o                         
 -40   4   1      12824.36      15097.49      2311.94 o                         
 -38   4   1       6909.06       9527.84       782.36 o                         
 -36   4   1       2101.01       2324.15       302.56 o                         
 -34   4   1         23.92        -58.49       340.88 o                         
 -32   4   1      34396.73      35332.01      2415.28 o                         
 -30   4   1       8304.46       8270.11       524.44 o                         
 -28   4   1       9495.50       9818.41       671.70 o                         
 -26   4   1       5211.12       3751.35       134.26 o                         
 -24   4   1      18807.14      15771.82       245.95 o                         
 -22   4   1      13835.16      10640.55       348.62 o                         
 -20   4   1       1362.84        726.38        85.65 o                         
 -18   4   1       5615.36       8263.06       136.31 o                         
 -16   4   1      34004.89      26466.89       532.81 o                         
 -14   4   1       4797.42       2780.75       195.35 o                         
 -12   4   1      29225.20      22528.20       279.69 o                         
 -10   4   1      58014.19      68850.58      1254.75 o                         
  -8   4   1     123725.18     123835.68      2901.70 o                         
  -6   4   1       3703.54       1619.18        64.62 o                         
  -4   4   1     209384.08     266470.78      3655.41 o                         
  -2   4   1      17261.47      16433.81       363.68 o                         
   0   4   1     348858.03     373510.75      7836.26 o                         
   2   4   1       5212.84       6146.47        81.64 o                         
   4   4   1      88807.58      76289.75       871.56 o                         
   6   4   1        137.63        540.74        48.09 o                         
   8   4   1      74399.16      68364.03       786.04 o                         
  10   4   1     384763.03     379150.47      4338.21 o                         
  12   4   1     393342.91     403850.22      5574.99 o                         
  14   4   1       9045.34      10131.07       271.99 o                         
  16   4   1       4628.38       4065.96        89.28 o                         
  18   4   1       5074.34       5535.53       110.38 o                         
  20   4   1      17106.77      15004.06       224.01 o                         
  22   4   1     139798.97     144303.25      2105.27 o                         
  24   4   1      20586.19      18046.54       308.05 o                         
  26   4   1      82197.48      79191.52      2417.83 o                         
  28   4   1       6273.31       6467.91       369.66 o                         
  30   4   1       5906.33       5718.97       379.65 o                         
  32   4   1       6034.12       6373.08       302.20 o                         
  34   4   1      20302.46      22872.19      1266.37 o                         
  36   4   1      16809.50      14754.91       914.69 o                         
  38   4   1       9174.36       9202.77       755.67 o                         
  40   4   1      15298.14      13154.55      2055.06 o                         
 -41   5   1        440.87        481.71       388.80 o                         
 -39   5   1      33082.34      38864.12      2092.60 o                         
 -37   5   1       1846.13       1282.18       559.87 o                         
 -35   5   1       6390.42       7048.78       340.96 o                         
 -33   5   1       5279.08       5135.80       730.50 o                         
 -31   5   1     137591.03     142066.89      6826.73 o                         
 -29   5   1      17885.49      18432.53       829.46 o                         
 -27   5   1      68604.91      68212.55      2533.52 o                         
 -25   5   1     248206.73     240398.83      7493.93 o                         
 -23   5   1     192399.34     202266.83      3340.49 o                         
 -21   5   1      73585.81      74903.27      1822.77 o                         
 -19   5   1        480.24       2312.40       305.05 o                         
 -17   5   1     557226.31     520404.00      6278.71 o                         
 -15   5   1       7518.14       6070.92       167.18 o                         
 -13   5   1     223923.67     223830.78      4012.19 o                         
 -11   5   1     168271.98     145814.45      1542.43 o                         
  -9   5   1     130481.95     125301.77      2527.53 o                         
  -7   5   1      42578.20      51444.43       518.98 o                         
  -5   5   1      24418.36      30915.30       373.78 o                         
  -3   5   1      40217.88      55187.67       695.75 o                         
  -1   5   1     156324.91     163305.44      1721.60 o                         
   1   5   1       9982.37      13061.23       153.45 o                         
   3   5   1      26943.82      34533.90       449.31 o                         
   5   5   1       1544.85       1880.06        91.66 o                         
   7   5   1      42442.61      36807.53       374.40 o                         
   9   5   1     427043.75     434643.47      6123.47 o                         
  11   5   1     555193.88     576200.19     15041.96 o                         
  13   5   1     583908.50     565912.56      6711.54 o                         
  15   5   1     129245.84     140751.17      1612.24 o                         
  17   5   1     334695.25     344249.62      6281.25 o                         
  19   5   1      42936.64      46539.58       552.02 o                         
  21   5   1      20820.78      19305.12       381.10 o                         
  23   5   1       1766.54       1939.19       100.52 o                         
  25   5   1      93927.84      98597.11      3056.48 o                         
  27   5   1      68612.68      68807.11      2661.27 o                         
  29   5   1      57129.96      61231.78      2387.78 o                         
  31   5   1       7251.39       6072.63       219.85 o                         
  33   5   1       4221.46       4358.98       543.07 o                         
  35   5   1      20302.26      21915.07      1270.14 o                         
  37   5   1      58917.19      70648.78      3310.69 o                         
  39   5   1      35284.43      36292.61      2529.86 o                         
 -40   6   1         32.06       -330.55       661.10 o                         
 -38   6   1       1783.81       1300.20       566.57 o                         
 -36   6   1         44.43         60.49       571.29 o                         
 -34   6   1      13694.63      13228.39       467.22 o                         
 -32   6   1       3755.57       3867.48       293.03 o                         
 -30   6   1      12739.27      11012.74       604.08 o                         
 -28   6   1          4.38         72.22       150.46 o                         
 -26   6   1      14463.02      15006.66       591.85 o                         
 -24   6   1      37828.60      34158.76       838.50 o                         
 -22   6   1      12791.65      10466.61       401.22 o                         
 -20   6   1         44.53        432.62       132.24 o                         
 -18   6   1      21347.82      19954.47       527.45 o                         
 -16   6   1     194748.23     194319.73      2040.29 o                         
 -14   6   1      57075.07      51703.65       921.15 o                         
 -12   6   1     258024.88     230382.80      2843.10 o                         
 -10   6   1      45149.36      37853.23       632.63 o                         
  -8   6   1      98822.91      95185.11       909.36 o                         
  -6   6   1     265997.12     256730.89      4978.42 o                         
  -4   6   1     108021.20      97408.16      1152.87 o                         
  -2   6   1     925123.06     857770.00     26143.64 o                         
   0   6   1      13767.73      12861.41       306.17 o                         
   2   6   1      53639.06      51088.70       548.24 o                         
   4   6   1     102477.89      93497.72      1127.92 o                         
   6   6   1      36438.98      36685.68       575.53 o                         
   8   6   1     108836.82     109412.18      1842.30 o                         
  10   6   1     263792.31     245685.34      3406.60 o                         
  12   6   1     108756.96     104095.88      1043.35 o                         
  14   6   1      55505.64      53257.04       547.66 o                         
  16   6   1      19052.81      22042.03       309.30 o                         
  18   6   1      48753.82      44768.07      1265.00 o                         
  20   6   1     212836.64     207874.89      3729.90 o                         
  22   6   1      11714.39      10781.81       327.22 o                         
  24   6   1     138582.83     133989.80      3879.95 o                         
  26   6   1      31599.89      30333.22       913.64 o                         
  28   6   1      52101.39      52263.35      2303.63 o                         
  30   6   1      13258.79      12372.97       628.26 o                         
  32   6   1         18.38        280.42       182.53 o                         
  34   6   1      28838.92      28817.31      3237.81 o                         
  36   6   1      13361.07      11903.52      1051.16 o                         
  38   6   1      28490.54      29085.71      2974.70 o                         
  40   6   1       3996.12       3139.02       722.64 o                         
 -39   7   1      26226.88      26380.15      2472.60 o                         
 -37   7   1        523.86        626.18       258.02 o                         
 -35   7   1      15384.20      14686.81      1284.10 o                         
 -33   7   1        406.34        255.11       188.24 o                         
 -31   7   1      42605.39      44566.18      2620.70 o                         
 -29   7   1      20280.81      19014.33       466.96 o                         
 -27   7   1     143632.95     146560.72      3295.40 o                         
 -25   7   1      68620.27      63079.12      1002.95 o                         
 -23   7   1      19153.95      17031.12       387.69 o                         
 -21   7   1     225742.27     228002.11      6751.60 o                         
 -19   7   1      25304.33      25461.46       415.82 o                         
 -17   7   1     215628.28     205278.39      3163.17 o                         
 -15   7   1      22208.43      24868.88       310.22 o                         
 -13   7   1     289347.16     318191.84      3451.69 o                         
 -11   7   1     274610.88     247679.58      5009.98 o                         
  -9   7   1     270320.06     266504.88      3402.10 o                         
  -7   7   1      23233.96      16997.79       225.95 o                         
  -5   7   1      56136.20      74417.67       846.31 o                         
  -3   7   1     157694.78     131311.19      1813.75 o                         
  -1   7   1     647588.75     608610.25     17318.54 o                         
   1   7   1      74060.09      59704.77       844.51 o                         
   3   7   1      17677.19      25967.75       299.99 o                         
   5   7   1     249806.25     233705.61      2993.37 o                         
   7   7   1     797516.94     719281.00     15094.00 o                         
   9   7   1       1724.91       5150.84       216.39 o                         
  11   7   1      12057.93      19871.10       487.39 o                         
  13   7   1     677341.56     639130.81     11919.35 o                         
  15   7   1     176733.88     170037.97      1650.97 o                         
  17   7   1      21666.55      25113.68       299.75 o                         
  19   7   1      49979.59      47108.29      1699.55 o                         
  21   7   1     141139.28     137285.19      1671.88 o                         
  23   7   1       5581.44       5612.18       143.39 o                         
  25   7   1       1214.09       1023.98       121.72 o                         
  27   7   1      20779.50      23582.09      1373.83 o                         
  29   7   1       5166.75       6455.17       309.55 o                         
  31   7   1        813.74        597.98       265.98 o                         
  33   7   1       8544.57       7242.85       588.18 o                         
  35   7   1       3591.34       4067.12       496.53 o                         
  37   7   1       1269.81       1536.87       511.34 o                         
  39   7   1      23621.71      22409.26      2278.36 o                         
 -40   8   1        109.29       -166.58       333.15 o                         
 -38   8   1        804.36        537.26       353.97 o                         
 -36   8   1      21573.51      21517.04       994.39 o                         
 -34   8   1         12.92        371.14       168.46 o                         
 -32   8   1       3090.01       2914.46       168.48 o                         
 -30   8   1       9281.29       9121.97       210.29 o                         
 -28   8   1      21006.64      19642.40       363.78 o                         
 -26   8   1      19749.53      17695.07       694.24 o                         
 -24   8   1       1574.10       1307.49       124.72 o                         
 -22   8   1       3964.57       3838.08       111.20 o                         
 -20   8   1       8415.07       6906.31       179.21 o                         
 -18   8   1      20307.83      21058.07       468.84 o                         
 -16   8   1       1122.30        541.55        94.72 o                         
 -14   8   1      20629.88      18935.14       385.50 o                         
 -12   8   1       8702.14       8835.37       232.44 o                         
 -10   8   1      62871.30      63932.47      1235.57 o                         
  -8   8   1     123773.62     118652.10      1894.90 o                         
  -6   8   1     105947.34     114790.80      1508.70 o                         
  -4   8   1      54882.20      53453.32       879.08 o                         
  -2   8   1      73944.84      80775.27      1633.43 o                         
   0   8   1     341157.97     339867.75      3732.69 o                         
   2   8   1      28444.88      29816.03       313.15 o                         
   4   8   1       1082.06        916.01        46.09 o                         
   6   8   1       7406.91       8278.69       184.83 o                         
   8   8   1      38971.62      36032.23       480.86 o                         
  10   8   1     213434.52     219862.17      2464.42 o                         
  12   8   1     241607.42     244274.31      4166.97 o                         
  14   8   1       7251.37       8555.49       190.84 o                         
  16   8   1     113515.97     111590.91      2885.17 o                         
  18   8   1      12312.76      12414.98       393.71 o                         
  20   8   1       7381.39       7516.45       189.42 o                         
  22   8   1     103806.06     100190.72      2710.86 o                         
  24   8   1      39883.41      37460.64      1360.52 o                         
  26   8   1     149688.58     150876.64      4171.47 o                         
  28   8   1        413.59        909.05       152.72 o                         
  30   8   1       3091.15       2442.58       140.63 o                         
  32   8   1      14862.26      14576.05      1072.92 o                         
  34   8   1       5275.06       4818.77       591.03 o                         
  36   8   1      29676.74      30578.81      1019.34 o                         
  38   8   1      10948.96      10018.45       693.72 o                         
 -39   9   1      39645.05      42327.74      1438.85 o                         
 -37   9   1       2207.84       1673.48       760.00 o                         
 -35   9   1      15010.14      15663.92      1218.50 o                         
 -33   9   1       1899.10       1737.30       169.63 o                         
 -31   9   1      54627.58      54325.95      1994.07 o                         
 -29   9   1       2767.14       3177.35       142.97 o                         
 -27   9   1      14198.35      12585.68       269.24 o                         
 -25   9   1     120776.88     120548.02      3519.17 o                         
 -23   9   1     107121.58     108106.87      2722.88 o                         
 -21   9   1      15915.19      18243.27       440.29 o                         
 -19   9   1      15818.78      14641.93       315.57 o                         
 -17   9   1     325628.22     316811.38      7521.16 o                         
 -15   9   1        571.45       1651.60       181.83 o                         
 -13   9   1      12672.43      18691.68       400.06 o                         
 -11   9   1     290131.75     267226.88      4096.34 o                         
  -9   9   1     144254.25     137940.81      1696.54 o                         
  -7   9   1       8765.01       6956.91       119.40 o                         
  -5   9   1       9629.61      12823.36       313.21 o                         
  -3   9   1     100354.63      81445.51      1376.47 o                         
  -1   9   1      20224.83      13423.17       140.38 o                         
   1   9   1        629.40       2333.01       118.71 o                         
   3   9   1     259797.78     285622.34      3145.14 o                         
   5   9   1      32354.42      28153.53       613.10 o                         
   7   9   1     615210.25     592698.56     14242.52 o                         
   9   9   1     402669.75     444554.88      8309.89 o                         
  11   9   1      79028.36      93680.76      1516.22 o                         
  13   9   1     152822.22     150437.41      2045.16 o                         
  15   9   1      16701.80      13279.78       196.85 o                         
  17   9   1      59750.48      66523.20      1086.45 o                         
  19   9   1       1557.99       1453.91       172.81 o                         
  21   9   1     114361.53     111264.14      2993.36 o                         
  23   9   1      28132.34      25696.90       536.46 o                         
  25   9   1        567.81        828.01       124.72 o                         
  27   9   1      13610.27      14042.05       680.05 o                         
  29   9   1      45549.95      47643.52      1030.85 o                         
  31   9   1        503.53        334.82       117.41 o                         
  33   9   1       1832.17       1112.00       173.25 o                         
  35   9   1      57537.86      62394.53      3601.92 o                         
  37   9   1        467.75        306.82       227.05 o                         
 -38  10   1      11410.57      12282.79       606.22 o                         
 -36  10   1       1516.30        577.74       256.15 o                         
 -34  10   1       7845.25       7933.78       564.54 o                         
 -32  10   1        531.10        278.21       237.35 o                         
 -30  10   1       7516.11       8359.13       674.71 o                         
 -28  10   1       1318.56       1661.58       124.79 o                         
 -26  10   1       1000.25       1100.19       269.51 o                         
 -24  10   1      23176.55      23705.15       470.52 o                         
 -22  10   1       1423.48       2382.72       100.68 o                         
 -20  10   1       1017.01        430.85       120.22 o                         
 -18  10   1       3542.35       4048.03       105.60 o                         
 -16  10   1       2532.89       3120.78        81.92 o                         
 -14  10   1       6055.82       7003.56       255.46 o                         
 -12  10   1      60240.23      59460.70      1520.72 o                         
 -10  10   1       2153.29       4445.55       419.25 o                         
  -8  10   1       4108.83       8799.52       249.45 o                         
  -6  10   1      42631.53      48460.38       557.50 o                         
  -4  10   1        123.95        105.86        94.67 o                         
  -2  10   1      35513.43      36115.09       503.55 o                         
   0  10   1     145589.62     141041.75      1447.56 o                         
   2  10   1      22497.73      23599.93       365.15 o                         
   4  10   1      55147.77      55742.37       829.49 o                         
   6  10   1        926.00       2680.35       127.73 o                         
   8  10   1      24574.20      26596.82       575.53 o                         
  10  10   1      82329.46      79886.53      1717.58 o                         
  12  10   1      34979.19      32890.62       576.22 o                         
  14  10   1      20516.80      21528.50       562.01 o                         
  16  10   1       1083.00       1282.36       105.19 o                         
  18  10   1       3411.93       3451.52        90.16 o                         
  20  10   1       4315.57       3847.39       130.58 o                         
  22  10   1       2899.36       2584.04       123.22 o                         
  24  10   1      41367.88      38239.63       614.23 o                         
  26  10   1      26317.78      24185.71       674.71 o                         
  28  10   1      17281.07      18033.27       469.27 o                         
  30  10   1        529.26        827.09       283.56 o                         
  32  10   1       2489.55       3275.83       411.40 o                         
  34  10   1       5182.36       4139.80       214.75 o                         
  36  10   1       9796.41      10867.16      1192.06 o                         
 -37  11   1        220.36        362.21       640.27 o                         
 -35  11   1      17474.96      16805.00       533.68 o                         
 -33  11   1       5899.96       5621.85       645.48 o                         
 -31  11   1      18036.68      17554.74       778.32 o                         
 -29  11   1       5429.86       5842.24       366.03 o                         
 -27  11   1      98866.83      96947.82      2240.79 o                         
 -25  11   1      24009.91      21963.24       473.73 o                         
 -23  11   1      64828.34      66175.71      1412.53 o                         
 -21  11   1      66746.38      64748.04      1023.33 o                         
 -19  11   1      11385.98      12656.55       459.82 o                         
 -17  11   1     100996.89     100492.72      2405.81 o                         
 -15  11   1      39678.41      39253.48       918.15 o                         
 -13  11   1      35629.10      38039.42       879.72 o                         
 -11  11   1      37797.47      35415.71       358.56 o                         
  -9  11   1      45827.60      49940.09       541.34 o                         
  -7  11   1        161.88         -8.17       154.13 o                         
  -5  11   1      73428.55      80605.44      1062.82 o                         
  -3  11   1      76996.97      74049.19      1391.49 o                         
  -1  11   1      68991.64      69818.99      1121.01 o                         
   1  11   1      46653.54      46220.24       973.75 o                         
   3  11   1      15338.84      19315.82       479.85 o                         
   5  11   1     131041.63     136110.66      3269.86 o                         
   7  11   1     497139.75     491916.03     16984.94 o                         
   9  11   1     253043.88     264680.62      7059.65 o                         
  11  11   1      20372.22      17354.17       713.78 o                         
  13  11   1     120413.23     117985.65      2697.33 o                         
  15  11   1      32286.90      32838.54       681.40 o                         
  17  11   1      36127.14      37489.84       552.99 o                         
  19  11   1      43596.10      44238.02       800.93 o                         
  21  11   1     144466.78     148767.62      3744.77 o                         
  23  11   1     129909.55     131842.19      4390.23 o                         
  25  11   1        637.28        686.68       117.21 o                         
  27  11   1       2640.13       3011.31       238.63 o                         
  29  11   1      31874.84      34556.10       847.09 o                         
  31  11   1       4109.54       3909.77       236.91 o                         
  33  11   1      25174.90      23854.73      1343.03 o                         
  35  11   1      43151.29      44624.49      1363.72 o                         
 -36  12   1         20.43        358.46       211.97 o                         
 -34  12   1        165.23        513.46       187.40 o                         
 -32  12   1       6087.07       5424.11       406.03 o                         
 -30  12   1       2685.25       3598.02       182.61 o                         
 -28  12   1        563.80        678.28       129.57 o                         
 -26  12   1         41.47        -62.75       125.51 o                         
 -24  12   1      12245.14      12089.05       268.98 o                         
 -22  12   1       5472.43       4951.38       287.29 o                         
 -20  12   1       4109.88       4910.34       171.31 o                         
 -18  12   1       1898.55       2113.39       114.22 o                         
 -16  12   1        912.09        531.42        96.17 o                         
 -14  12   1      14361.58      13103.09       208.84 o                         
 -12  12   1        163.34        452.10       142.53 o                         
 -10  12   1      61867.35      69642.63      1983.55 o                         
  -8  12   1       3636.44       7124.71       171.31 o                         
  -6  12   1        151.01        570.84        89.65 o                         
  -4  12   1        479.93        819.05        61.61 o                         
  -2  12   1       1003.43        651.37        61.81 o                         
   0  12   1      78566.05      75919.83      1902.41 o                         
   2  12   1      20566.02      20915.71       456.82 o                         
   4  12   1       1932.37       2699.34       121.72 o                         
   6  12   1       1816.71       2705.78       127.42 o                         
   8  12   1        354.61        505.98       144.26 o                         
  10  12   1       4876.43       5565.45       120.35 o                         
  12  12   1      22787.29      21144.66       655.17 o                         
  14  12   1      40406.88      39374.21      1032.35 o                         
  16  12   1      22036.34      21470.10       414.74 o                         
  18  12   1      12392.32      13032.98       231.41 o                         
  20  12   1       2676.30       2716.99       172.81 o                         
  22  12   1       8594.80       7488.28       431.27 o                         
  24  12   1      10014.41       8557.38       657.54 o                         
  26  12   1      23889.26      24210.54       911.58 o                         
  28  12   1        304.57        335.60       126.85 o                         
  30  12   1        572.09        368.31       152.43 o                         
  32  12   1       4914.79       5504.86       271.78 o                         
  34  12   1       2517.89       2182.42       261.80 o                         
 -35  13   1      22037.91      20816.72       894.42 o                         
 -33  13   1      18104.70      18297.67      1113.97 o                         
 -31  13   1       7055.17       7506.74       416.44 o                         
 -29  13   1      16180.30      14498.77       666.58 o                         
 -27  13   1      47384.60      44917.64      1689.39 o                         
 -25  13   1      50437.01      47106.66      1196.80 o                         
 -23  13   1      74525.62      72218.07      2085.15 o                         
 -21  13   1     110232.16     108882.59      1960.88 o                         
 -19  13   1      14254.53      12777.45       280.42 o                         
 -17  13   1     128222.00     127108.89      2638.73 o                         
 -15  13   1      17905.06      17527.99       314.06 o                         
 -13  13   1      55309.31      56023.82       638.86 o                         
 -11  13   1      26809.66      25252.64       512.42 o                         
  -9  13   1     105347.83     116145.55      2144.34 o                         
  -7  13   1       6631.25       6556.52       138.25 o                         
  -5  13   1     109076.88     107809.77      1675.50 o                         
  -3  13   1       9402.44      10448.18       199.86 o                         
  -1  13   1       9680.64      11155.53       362.15 o                         
   1  13   1       2355.08       3663.06       166.80 o                         
   3  13   1     126219.82     130921.68      3926.54 o                         
   5  13   1      22473.87      25513.71       646.16 o                         
   7  13   1     176224.16     179396.78      4123.39 o                         
   9  13   1     235837.81     242589.02      5229.94 o                         
  11  13   1       3949.52       4398.28       171.31 o                         
  13  13   1      14787.99      14383.06       236.55 o                         
  15  13   1       9729.88       8755.74       160.01 o                         
  17  13   1      96775.58      98883.40      3227.78 o                         
  19  13   1      17002.29      15844.67       423.76 o                         
  21  13   1     154524.92     154163.06      4067.79 o                         
  23  13   1     114674.88     116723.93      3795.28 o                         
  25  13   1        536.51        900.86       165.71 o                         
  27  13   1        631.56        301.92       145.66 o                         
  29  13   1      33667.57      31099.68       808.66 o                         
  31  13   1       7378.13       7702.76       326.66 o                         
  33  13   1      30104.98      30767.54      2227.95 o                         
 -32  14   1        134.53        952.60       515.34 o                         
 -30  14   1       7652.96       6965.20       349.16 o                         
 -28  14   1       1192.41       2361.55       213.11 o                         
 -26  14   1        470.58        -32.05       205.93 o                         
 -24  14   1      12368.16      14111.43       722.52 o                         
 -22  14   1        214.99        177.85        98.40 o                         
 -20  14   1       2455.96       2025.00       118.46 o                         
 -18  14   1       2650.14       1564.46       183.33 o                         
 -16  14   1       1247.28       1490.67        47.13 o                         
 -14  14   1      44694.57      46261.41      1474.14 o                         
 -12  14   1        789.85       1040.19        97.68 o                         
 -10  14   1      28278.67      30611.05       727.30 o                         
  -8  14   1       2393.15       4777.60       186.33 o                         
  -6  14   1        124.51       1265.36       148.77 o                         
  -4  14   1      12830.03      13342.69       176.01 o                         
  -2  14   1       4343.97       4183.55       156.28 o                         
   0  14   1      10143.77      11466.30       406.83 o                         
   2  14   1       4046.26       4494.51       107.32 o                         
   4  14   1       6651.97       7195.57       119.77 o                         
   6  14   1       3798.58       6719.16       234.42 o                         
   8  14   1       4943.48       4653.21       129.09 o                         
  10  14   1       3095.87       4069.52       375.67 o                         
  12  14   1        278.20        612.97       127.73 o                         
  14  14   1      13700.62      12355.52       440.29 o                         
  16  14   1        393.61        419.56       101.64 o                         
  18  14   1         50.53        474.65       147.54 o                         
  20  14   1      12423.49      12600.33       275.75 o                         
  22  14   1        446.59        -45.80       158.52 o                         
  24  14   1        787.66        935.16       174.11 o                         
  26  14   1      11015.33      10392.71       691.39 o                         
  28  14   1        292.48       1007.59       221.39 o                         
  30  14   1       1293.30        481.35       270.68 o                         
  32  14   1          1.32        170.43       298.08 o                         
 -31  15   1      19744.29      17515.09       736.17 o                         
 -29  15   1       5399.16       5340.82       322.60 o                         
 -27  15   1       9955.39       9707.85       361.68 o                         
 -25  15   1      34840.25      30967.49       882.15 o                         
 -23  15   1      23770.84      22238.54       501.45 o                         
 -21  15   1     129483.93     133229.38      5918.85 o                         
 -19  15   1        240.95        101.70        81.84 o                         
 -17  15   1     141257.16     139006.97      4272.15 o                         
 -15  15   1       6319.30       5988.50       363.65 o                         
 -13  15   1      37871.47      34849.54       576.78 o                         
 -11  15   1       1806.04       2256.29       168.30 o                         
  -9  15   1      21718.86      22057.70       509.41 o                         
  -7  15   1      53934.68      56384.24      1098.47 o                         
  -5  15   1      60558.20      57538.59       735.69 o                         
  -3  15   1      39567.80      40754.85       550.31 o                         
  -1  15   1        901.09       1719.77        84.74 o                         
   1  15   1        540.80        894.33        73.92 o                         
   3  15   1     260306.94     267885.91      7649.13 o                         
   5  15   1       1446.91       4819.14       167.13 o                         
   7  15   1      72271.06      71331.52      1783.46 o                         
   9  15   1     313923.03     308077.00      6356.39 o                         
  11  15   1       1417.03       2296.56       222.40 o                         
  13  15   1      23285.28      22263.95       623.62 o                         
  15  15   1         80.69        676.04       148.77 o                         
  17  15   1     172452.77     177745.53      5546.44 o                         
  19  15   1        414.84        686.66       157.16 o                         
  21  15   1      58563.93      55970.71      2097.76 o                         
  23  15   1      78823.34      83984.78      2787.51 o                         
  25  15   1       1441.70       1557.34       254.83 o                         
  27  15   1        686.31        907.48       270.33 o                         
  29  15   1      29531.61      27878.74      1842.74 o                         
 -30  16   1       1915.27       1183.56       278.58 o                         
 -28  16   1       1265.42       1669.87       395.62 o                         
 -26  16   1       7680.64       6300.20       752.97 o                         
 -24  16   1       4769.17       7256.65       293.64 o                         
 -22  16   1        607.25          0.05       163.87 o                         
 -20  16   1       1545.99       1797.71       194.08 o                         
 -18  16   1       5834.03       5604.10       194.79 o                         
 -16  16   1        118.45        135.49       118.67 o                         
 -14  16   1        928.13        776.93        93.71 o                         
 -12  16   1       3969.63       3529.45       264.51 o                         
 -10  16   1       4202.89       4450.24       207.50 o                         
  -8  16   1      19685.72      17429.73       314.35 o                         
  -6  16   1      11982.60      11775.46       285.51 o                         
  -4  16   1      14127.84      16387.05       281.34 o                         
  -2  16   1       5074.51       4392.12       240.05 o                         
   0  16   1        502.70        222.03        68.29 o                         
   2  16   1       3443.77       2886.09       118.71 o                         
   4  16   1       1922.97       1493.76       157.72 o                         
   6  16   1       3039.47       3465.52       116.81 o                         
   8  16   1       3858.33       3039.51       141.25 o                         
  10  16   1       1753.95       2916.91       232.39 o                         
  12  16   1       5583.58       5403.51       258.40 o                         
  14  16   1       1048.72       1030.40       169.80 o                         
  16  16   1        402.37        964.86       110.89 o                         
  18  16   1       2945.24       2123.08       152.12 o                         
  20  16   1       5885.70       7319.25       398.11 o                         
  22  16   1      10752.37      10013.27       434.88 o                         
  24  16   1        701.01       1193.93       180.62 o                         
  26  16   1       1653.74       2414.76       257.34 o                         
  28  16   1        364.80        515.77       291.51 o                         
 -27  17   1      29751.11      27128.39      1171.11 o                         
 -25  17   1       1390.37        995.08       263.99 o                         
 -23  17   1      17603.92      16028.38       467.91 o                         
 -21  17   1      99814.77     102312.62      2472.79 o                         
 -19  17   1       4505.43       4819.69       375.58 o                         
 -17  17   1      30810.78      28203.36      1764.33 o                         
 -15  17   1      29770.24      33948.04       727.30 o                         
 -13  17   1      34737.88      34378.27       932.80 o                         
 -11  17   1          4.15        536.52       177.32 o                         
  -9  17   1      16454.79      18218.44       525.94 o                         
  -7  17   1      41797.09      42185.57      1102.98 o                         
  -5  17   1      22892.14      24874.89      1102.98 o                         
  -3  17   1      28204.97      24860.65      1290.81 o                         
  -1  17   1       3010.51       2173.78       100.68 o                         
   1  17   1       2323.37       2472.45       105.35 o                         
   3  17   1      86470.78      85743.30      1565.81 o                         
   5  17   1      51288.32      50795.00      1023.31 o                         
   7  17   1      79906.52      74513.70      2467.42 o                         
   9  17   1      78569.84      80468.55      1347.92 o                         
  11  17   1        402.69         45.72       156.28 o                         
  13  17   1      25864.43      22694.07       781.40 o                         
  15  17   1       4715.50       3546.28       182.39 o                         
  17  17   1      88012.64      88793.77      2506.49 o                         
  19  17   1       7175.68       6539.12       279.40 o                         
  21  17   1      69265.33      63469.84      1408.02 o                         
  23  17   1      28591.86      28945.10       753.72 o                         
  25  17   1       4150.58       5475.56       324.57 o                         
 -24  18   1        690.10       1427.91       238.67 o                         
 -22  18   1         13.16       -104.54       209.08 o                         
 -20  18   1         32.72       -122.52       245.04 o                         
 -18  18   1          9.81        227.52       206.56 o                         
 -16  18   1        694.52        997.85       256.96 o                         
 -14  18   1       7114.39       6890.46       377.18 o                         
 -12  18   1       7864.07       7245.06       345.62 o                         
 -10  18   1        340.57        249.33        93.72 o                         
  -8  18   1       4078.46       3572.25       161.21 o                         
  -6  18   1       4545.42       5009.14       188.82 o                         
  -4  18   1       2651.21       2880.24       258.93 o                         
  -2  18   1      17324.24      16030.80       494.39 o                         
   0  18   1       3539.33       3955.05       178.82 o                         
   2  18   1       1587.93       1194.85       133.74 o                         
   4  18   1         14.70         34.27       235.92 o                         
   6  18   1          1.17        -52.75       105.51 o                         
   8  18   1       4364.73       4536.75       229.91 o                         
  10  18   1      17294.08      16369.74       545.04 o                         
  12  18   1       3249.67       2582.53       153.35 o                         
  14  18   1       3460.18       3685.70       220.27 o                         
  16  18   1        356.18        167.41       210.62 o                         
  18  18   1         14.24        -93.71       187.42 o                         
  20  18   1      10829.25      11141.64       418.70 o                         
  22  18   1       1148.55        617.80       238.86 o                         
  24  18   1       7751.17       6565.26       331.60 o                         
 -21  19   1      37839.63      37237.45      1180.67 o                         
 -19  19   1        213.79        462.28       283.66 o                         
 -17  19   1      56101.22      54291.55      1860.33 o                         
 -15  19   1       4531.04       5468.82       228.82 o                         
 -13  19   1      15526.63      16724.70       482.36 o                         
 -11  19   1       1609.97       1517.57       344.12 o                         
  -9  19   1      22345.72      22523.04       569.52 o                         
  -7  19   1      44445.59      45685.16      1555.29 o                         
  -5  19   1      18006.58      17068.58       452.31 o                         
  -3  19   1       5770.89       5733.50       329.74 o                         
  -1  19   1       7219.96       6037.32       239.42 o                         
   1  19   1       9051.55       9454.35       293.68 o                         
   3  19   1     134377.16     138533.11      5193.31 o                         
   5  19   1       8730.04       8825.21       761.87 o                         
   7  19   1      14387.98      11525.47       405.57 o                         
   9  19   1      84581.21      82906.61      2628.21 o                         
  11  19   1       5305.50       6866.97       248.60 o                         
  13  19   1      11623.95      11348.08       782.90 o                         
  15  19   1         56.08        746.84       166.85 o                         
  17  19   1      88701.58      87741.81      2157.73 o                         
  19  19   1        306.10        865.29       223.90 o                         
  21  19   1      18847.15      16550.49      1125.52 o                         
 -18  20   1        438.29       1559.89       231.57 o                         
 -16  20   1       1006.22       1052.60       208.18 o                         
 -14  20   1       6064.35       5822.89       246.82 o                         
 -12  20   1        386.84       1446.62       229.25 o                         
 -10  20   1       4980.63       6676.40       577.03 o                         
  -8  20   1        642.46        642.67       245.85 o                         
  -6  20   1        331.98        311.05       209.24 o                         
  -4  20   1      16039.84      14608.14       568.47 o                         
  -2  20   1        167.59        596.31       187.12 o                         
   0  20   1       3313.24       3339.62       214.18 o                         
   2  20   1          8.12         46.87       169.95 o                         
   4  20   1      10751.51       7351.27       580.04 o                         
   6  20   1       1453.80       1704.29       542.47 o                         
   8  20   1       4428.13       4419.54       399.72 o                         
  10  20   1       6769.08       6853.52       479.36 o                         
  12  20   1       8308.44       7024.79       327.24 o                         
  14  20   1       1736.43       1754.92       252.45 o                         
  16  20   1       5556.81       5880.46       461.33 o                         
  18  20   1       2400.56       3336.02       434.48 o                         
 -13  21   1      17039.50      14664.44       830.78 o                         
 -11  21   1       1883.08       1681.23       205.46 o                         
  -9  21   1      22119.86      22019.21       793.54 o                         
  -7  21   1       6442.08       7300.41       335.10 o                         
  -5  21   1      12501.03      11277.92       720.47 o                         
  -3  21   1       3473.45       3749.02       252.66 o                         
  -1  21   1      24728.17      24450.03      1282.13 o                         
   1  21   1        204.25        568.03       269.68 o                         
   3  21   1      24290.17      24138.21       910.98 o                         
   5  21   1      23092.70      21584.45       832.46 o                         
   7  21   1      19779.63      17565.48      1247.09 o                         
   9  21   1      15990.80      15669.51      1300.80 o                         
  11  21   1        336.65        582.25       385.44 o                         
  13  21   1      26842.95      26530.07      1623.78 o                         
  -6  22   1       4939.49       4874.17       549.65 o                         
  -4  22   1       2976.02       2749.63       572.60 o                         
  -2  22   1       1938.67       2585.67       403.96 o                         
   0  22   1        683.63       1396.01       744.38 o                         
   2  22   1       2088.06       1671.51       469.79 o                         
   4  22   1       2182.50        879.61       298.12 o                         
 -42   0   2      63714.76      65380.84      4070.69 o                         
 -40   0   2       5563.63       7037.81       843.29 o                         
 -38   0   2      78708.23      89929.88      3976.99 o                         
 -36   0   2       7195.93       8620.28       760.00 o                         
 -34   0   2      17571.20      15345.76       530.96 o                         
 -32   0   2     124782.55     129220.85      2863.01 o                         
 -30   0   2     217333.02     230467.44      6558.91 o                         
 -28   0   2        252.73         85.27       296.71 o                         
 -26   0   2       2868.33       3415.27       312.33 o                         
 -24   0   2      85222.97      92743.95      2319.04 o                         
 -22   0   2       2634.85       3969.44       687.12 o                         
 -20   0   2      87022.81      96495.31      2097.95 o                         
 -18   0   2     595817.44     552326.94     13570.25 o                         
 -16   0   2     260432.53     294279.38      6815.73 o                         
 -14   0   2     233852.45     256567.14      5777.87 o                         
 -12   0   2       5479.82       3420.52       141.87 o                         
 -10   0   2      19789.70      12994.38       329.17 o                         
   2   0   2      96799.16      86278.00      1481.06 o                         
   6   0   2     479547.56     409283.16      8901.36 o                         
   8   0   2      58722.94      38928.77       822.93 o                         
  10   0   2     352543.50     321900.22      5783.70 o                         
  12   0   2     633073.69     562900.19     10696.20 o                         
  14   0   2     211979.97     171484.89      3794.80 o                         
  16   0   2       1145.45       2478.40       139.29 o                         
  18   0   2     243244.33     233838.09      5262.74 o                         
  20   0   2     255936.73     239305.09      4400.12 o                         
  22   0   2      90453.97      88061.99      2920.27 o                         
  24   0   2        536.80        349.24       156.16 o                         
  26   0   2     337942.06     331635.25      9338.63 o                         
  28   0   2       5970.60       5986.30       312.33 o                         
  30   0   2      22110.10      22071.24       874.52 o                         
  32   0   2      48580.90      58728.23      2123.84 o                         
  34   0   2      13695.66      15397.81       687.12 o                         
  36   0   2      18075.58      20988.50       853.70 o                         
  38   0   2      52142.72      60164.95      3456.44 o                         
  40   0   2      20853.23      21285.82      3966.58 o                         
 -43   1   2       2255.30       1040.08       299.14 o                         
 -41   1   2        405.30        156.71      1322.19 o                         
 -39   1   2        277.54         83.29       437.26 o                         
 -37   1   2        917.69        971.33       375.56 o                         
 -35   1   2         67.70       -244.66       489.32 o                         
 -33   1   2       8582.93       8457.17       406.03 o                         
 -31   1   2       4857.63       3668.04       437.26 o                         
 -29   1   2      28632.35      28494.29      1054.89 o                         
 -27   1   2       9374.55       9861.76       218.50 o                         
 -25   1   2       1612.32       2120.95       167.47 o                         
 -23   1   2       2799.71       4385.45       168.30 o                         
 -21   1   2       5404.51       5246.24       324.58 o                         
 -19   1   2      20091.26      20629.07       389.20 o                         
 -17   1   2       4184.51       3305.88       271.99 o                         
 -15   1   2      17922.48      14014.52       228.84 o                         
 -13   1   2       2827.59       1436.14        49.59 o                         
 -11   1   2        256.83        713.20        69.12 o                         
  -9   1   2     287343.00     270088.06      5706.11 o                         
  -7   1   2     455918.25     431337.00      7936.30 o                         
  -5   1   2      48066.71      44432.63       714.89 o                         
  -3   1   2      30940.98      25175.20       452.84 o                         
  -1   1   2      33224.74      26983.72       350.07 o                         
   1   1   2      98841.35      94510.08      1254.23 o                         
   3   1   2      97264.54     105129.26      1214.75 o                         
   5   1   2      97445.40     110317.18      1505.70 o                         
   7   1   2     315119.88     337668.00      4075.62 o                         
   9   1   2     305222.06     303914.34      3695.51 o                         
  11   1   2         93.68        590.90       239.88 o                         
  13   1   2       1220.62       1167.10       120.22 o                         
  15   1   2        332.75       1059.04       204.37 o                         
  17   1   2         41.71        -35.60        71.20 o                         
  19   1   2       1457.06        995.36       197.17 o                         
  21   1   2        590.50         46.24       109.70 o                         
  23   1   2       1831.72       2568.91       108.39 o                         
  25   1   2       8223.21       7453.28       180.60 o                         
  27   1   2      25270.47      23990.26       904.62 o                         
  29   1   2      39879.53      42158.75      1036.74 o                         
  31   1   2        823.71        601.56       202.35 o                         
  33   1   2        582.23        327.95       206.13 o                         
  35   1   2      12137.56      12084.03       438.52 o                         
  37   1   2       1118.91        810.94       674.56 o                         
  39   1   2       2472.33       1796.53       297.28 o                         
  41   1   2         49.32       -168.43       336.86 o                         
 -42   2   2      42822.31      45444.17      5923.61 o                         
 -40   2   2       5010.54       4367.81       862.64 o                         
 -38   2   2     108043.67     129770.28      5405.72 o                         
 -36   2   2       1036.33        461.19       588.22 o                         
 -34   2   2       2226.30       1773.45       286.30 o                         
 -32   2   2      41781.92      46214.78      1357.51 o                         
 -30   2   2     173649.83     191741.58      7304.53 o                         
 -28   2   2      16152.53      16108.68       498.89 o                         
 -26   2   2      52797.23      52678.90       866.28 o                         
 -24   2   2          4.08        346.55       240.43 o                         
 -22   2   2      92110.22      91108.12      1399.50 o                         
 -20   2   2      59489.12      68248.63       964.32 o                         
 -18   2   2     894346.88     833605.62     17030.84 o                         
 -16   2   2       2792.87       1678.02       105.19 o                         
 -14   2   2      12381.32      15912.64       258.22 o                         
 -12   2   2    1135377.38    1000312.88     23679.90 o                         
 -10   2   2     567884.69     491923.78     17930.13 o                         
  -8   2   2       2118.55       3925.23       144.26 o                         
  -6   2   2      15421.64       9123.03       196.85 o                         
  -2   2   2       1215.47       4756.26        75.04 o                         
   0   2   2     394439.91     473955.19      8144.78 o                         
   2   2   2     169099.03     133537.80      2300.62 o                         
   4   2   2     243226.92     209499.69      2383.34 o                         
   6   2   2     270158.03     266781.03      4557.71 o                         
   8   2   2      99091.16     132345.88      1582.88 o                         
  10   2   2     114952.13     142919.33      1656.91 o                         
  12   2   2      68040.86      52688.54       636.43 o                         
  14   2   2        472.37       1503.38       204.37 o                         
  16   2   2     259129.78     274884.38      3494.97 o                         
  18   2   2      66000.68      60900.10      1293.48 o                         
  20   2   2      58823.15      54271.30      1305.84 o                         
  22   2   2      33085.92      37875.96       739.33 o                         
  24   2   2     138372.23     142514.25      2105.68 o                         
  26   2   2     208533.95     198226.38      9207.00 o                         
  28   2   2       3670.34       3835.87       291.36 o                         
  30   2   2     119303.77     123094.38      5394.78 o                         
  32   2   2      60353.57      65198.73      3561.84 o                         
  34   2   2      26616.41      26633.12      2096.06 o                         
  36   2   2       7908.71       8723.46       686.87 o                         
  38   2   2      57790.17      60217.00      3206.58 o                         
  40   2   2      15548.76      19820.29      2653.17 o                         
 -43   3   2       6805.14       4442.38       945.48 o                         
 -41   3   2       1729.21       2335.72      1051.13 o                         
 -39   3   2       5628.55       7483.83       856.80 o                         
 -37   3   2       7980.50       9474.27       794.99 o                         
 -35   3   2      36193.67      40505.65      2992.09 o                         
 -33   3   2        123.45         40.61       264.77 o                         
 -31   3   2     124112.30     127116.27      8392.66 o                         
 -29   3   2       7973.54       7607.65       200.66 o                         
 -27   3   2      31009.96      30448.61       533.96 o                         
 -25   3   2      95620.37      94258.52      1473.81 o                         
 -23   3   2      50432.22      46416.16       646.71 o                         
 -21   3   2     153591.69     142432.27      2165.68 o                         
 -19   3   2       9576.20      14483.02       305.05 o                         
 -17   3   2     203720.05     181585.83      4765.04 o                         
 -15   3   2      23486.33      15324.15       473.35 o                         
 -13   3   2       5360.42       1904.96        87.16 o                         
 -11   3   2      14328.20      11440.69       186.33 o                         
  -9   3   2       3367.61       5598.79       107.36 o                         
  -7   3   2     230718.62     196061.17      2269.07 o                         
  -3   3   2       1316.74       4004.42       121.31 o                         
  -1   3   2     134558.14     164637.41      2481.39 o                         
   1   3   2      29276.19      20192.70       293.02 o                         
   3   3   2       1848.38       1229.58        88.66 o                         
   5   3   2      40865.54      50260.59       603.58 o                         
   7   3   2      55905.40      64467.35       973.01 o                         
   9   3   2      37059.82      42059.33       484.79 o                         
  11   3   2      55673.52      70655.91       764.95 o                         
  13   3   2      24016.95      31472.57       362.18 o                         
  15   3   2      16750.64      17641.85       210.65 o                         
  17   3   2       3551.45       4051.44       204.82 o                         
  19   3   2       7402.09       6325.73       118.84 o                         
  21   3   2       7733.44       6913.88       157.78 o                         
  23   3   2      24540.38      25011.57       740.83 o                         
  25   3   2       5846.44       5392.49       222.40 o                         
  27   3   2         21.03        -55.48       110.97 o                         
  29   3   2       8165.79       7294.02       469.17 o                         
  31   3   2       2411.05       2363.28       223.30 o                         
  33   3   2      23617.97      21677.14      1530.87 o                         
  35   3   2      10492.27      11165.43      1135.00 o                         
  37   3   2        122.85       -109.54       219.08 o                         
  39   3   2       2749.37       4206.37       368.91 o                         
 -42   4   2      38862.32      44661.74      2007.75 o                         
 -40   4   2      22472.29      24913.43      1707.40 o                         
 -38   4   2      45023.52      45178.77      4805.84 o                         
 -36   4   2        411.70        221.31       411.62 o                         
 -34   4   2      14367.68      14300.87       597.19 o                         
 -32   4   2      29769.73      30249.94      2116.27 o                         
 -30   4   2     174468.38     183828.64      7417.29 o                         
 -28   4   2       1164.82        938.09        94.35 o                         
 -26   4   2      60102.91      59797.72      1496.68 o                         
 -24   4   2       2279.29       2727.60        94.70 o                         
 -22   4   2      33056.55      34376.62       578.43 o                         
 -20   4   2     128514.85     127722.70      2240.51 o                         
 -18   4   2     263415.69     262297.75      4760.88 o                         
 -16   4   2      55612.25      60341.76       859.59 o                         
 -14   4   2     287783.16     280670.56      3643.61 o                         
 -12   4   2      27705.69      23871.33       323.08 o                         
 -10   4   2      48262.02      47416.09       826.48 o                         
  -8   4   2     362252.62     358189.66      5411.20 o                         
  -6   4   2     117581.33     123764.66      2792.00 o                         
  -4   4   2     790821.38     798364.56     23705.76 o                         
  -2   4   2      49049.23      53366.31       737.74 o                         
   0   4   2     157694.16     191517.41      1982.05 o                         
   2   4   2      36806.90      30328.24       344.23 o                         
   4   4   2       6078.41       5583.50       123.22 o                         
   6   4   2       9088.98       9245.24       123.36 o                         
   8   4   2      21221.35      27621.18       396.71 o                         
  10   4   2      11963.40      12285.29       270.38 o                         
  12   4   2     205067.72     213806.78      2442.23 o                         
  14   4   2      11110.25      13453.75       214.19 o                         
  16   4   2      12765.52      14055.84       437.58 o                         
  18   4   2      90378.54      91662.89      1107.60 o                         
  20   4   2      64481.68      60975.74       751.13 o                         
  22   4   2      32796.02      33521.52       688.23 o                         
  24   4   2      44771.21      42471.24       670.12 o                         
  26   4   2     348521.00     367085.97     10275.42 o                         
  28   4   2        505.46         76.29       187.84 o                         
  30   4   2     107367.90     107463.87      5849.98 o                         
  32   4   2       6273.44       5263.92       624.24 o                         
  34   4   2      37885.31      37955.52      3352.68 o                         
  36   4   2        648.98        729.01       245.62 o                         
  38   4   2      89183.70      88790.91      8972.40 o                         
  40   4   2       4519.98       3859.04       440.81 o                         
 -41   5   2        421.55        373.58       572.60 o                         
 -39   5   2       3692.14       3184.23       334.50 o                         
 -37   5   2        632.91        335.02       486.31 o                         
 -35   5   2      30124.44      35022.47      1186.85 o                         
 -33   5   2      41437.30      41296.88      2550.39 o                         
 -31   5   2      36431.08      36136.30      2493.11 o                         
 -29   5   2      19205.93      17918.16       451.84 o                         
 -27   5   2        140.13        102.38       124.72 o                         
 -25   5   2      23517.64      21726.08       697.71 o                         
 -23   5   2      14324.42      13437.16       312.56 o                         
 -21   5   2     102085.73      91755.26      1555.79 o                         
 -19   5   2     115175.00     130473.85      1642.44 o                         
 -17   5   2     124762.84     107887.30      2193.93 o                         
 -15   5   2         95.24       1199.07        71.15 o                         
 -13   5   2      60132.07      48511.29       572.70 o                         
 -11   5   2        735.40       2615.60       109.70 o                         
  -9   5   2      40982.19      31249.46       559.00 o                         
  -7   5   2     580674.50     541012.25      8281.34 o                         
  -5   5   2      14804.01       8883.02       145.74 o                         
  -3   5   2      33072.53      30736.49       837.00 o                         
  -1   5   2      56095.68      51604.44      1084.94 o                         
   1   5   2     226340.17     214000.23      2282.60 o                         
   3   5   2     473677.06     453546.03      5454.77 o                         
   5   5   2      99558.59      99081.54      1021.27 o                         
   7   5   2      13922.24      12378.93       210.38 o                         
   9   5   2        514.98       2310.88        73.63 o                         
  11   5   2       8511.53       6475.42        94.29 o                         
  13   5   2      26769.43      27476.34       307.44 o                         
  15   5   2        781.00       2338.88       106.22 o                         
  17   5   2       8052.96       7022.71       134.87 o                         
  19   5   2       6565.67       5526.97       107.54 o                         
  21   5   2      14354.93      14901.75       354.19 o                         
  23   5   2       3288.53       3187.38       103.63 o                         
  25   5   2      71856.82      72065.98      1301.33 o                         
  27   5   2          9.99        -73.58       147.16 o                         
  29   5   2        790.30        747.02        95.09 o                         
  31   5   2       3958.12       3715.95       289.74 o                         
  33   5   2        125.45       -106.40       212.80 o                         
  35   5   2      36192.72      40611.68      3948.65 o                         
  37   5   2       6515.24       5566.91       454.66 o                         
  39   5   2      10112.56      10245.12      1926.13 o                         
 -40   6   2      20855.64      22488.51      1957.26 o                         
 -38   6   2      48654.71      48021.77      3655.35 o                         
 -36   6   2       5714.10       4833.17       503.63 o                         
 -34   6   2      38556.15      34255.99      2298.37 o                         
 -32   6   2       4997.12       4156.91       191.84 o                         
 -30   6   2     144352.19     145150.00      5403.68 o                         
 -28   6   2       2710.20       1659.70       135.51 o                         
 -26   6   2     129526.57     129884.58      1827.56 o                         
 -24   6   2       1036.74       1595.89        94.04 o                         
 -22   6   2      92570.36      90276.48      2507.12 o                         
 -20   6   2      83255.15      82698.25      1197.65 o                         
 -18   6   2     337148.53     354622.00      4476.52 o                         
 -16   6   2       4850.06       5509.92       196.85 o                         
 -14   6   2     592981.94     555310.38      6804.86 o                         
 -12   6   2     137952.69     164568.64      2050.59 o                         
 -10   6   2     207888.89     235536.20      3406.60 o                         
  -8   6   2     470025.97     450362.91      8347.46 o                         
  -6   6   2     188042.22     178282.45      1924.59 o                         
  -4   6   2     113987.52     156757.06      2006.32 o                         
  -2   6   2      10952.78      12632.17       285.51 o                         
   0   6   2     227629.42     205440.69      3056.48 o                         
   2   6   2        982.07       1730.89        93.17 o                         
   4   6   2      73660.22      59827.54       607.64 o                         
   6   6   2      41288.70      36917.70       391.14 o                         
   8   6   2      30843.69      28044.10       384.69 o                         
  10   6   2      96027.50      85107.89       829.94 o                         
  12   6   2       1494.62       1771.58        82.65 o                         
  14   6   2      19545.86      16154.27       282.99 o                         
  16   6   2     197104.19     197980.39      2811.44 o                         
  18   6   2       1518.26       2671.07        81.07 o                         
  20   6   2      23206.57      24287.75       622.11 o                         
  22   6   2     143044.92     144296.00      2028.61 o                         
  24   6   2      64615.08      65550.66       962.07 o                         
  26   6   2     105249.91     104980.99      2769.46 o                         
  28   6   2       4874.41       5404.93       250.48 o                         
  30   6   2      76281.07      76507.14      3638.02 o                         
  32   6   2        137.33        -17.94       388.39 o                         
  34   6   2      21818.33      19763.06      1155.06 o                         
  36   6   2        420.96        439.42       507.45 o                         
  38   6   2      31488.95      34642.05      7652.06 o                         
 -41   7   2       4354.45       5214.72       884.93 o                         
 -39   7   2         24.62        169.26       546.58 o                         
 -37   7   2       6873.66       6113.92       935.56 o                         
 -35   7   2      30386.28      32216.07      1024.65 o                         
 -33   7   2      19268.14      20659.71       629.62 o                         
 -31   7   2      44277.77      43844.02      1145.05 o                         
 -29   7   2      28844.61      26233.36       766.37 o                         
 -27   7   2       1263.21       1422.13       219.69 o                         
 -25   7   2      41945.43      38831.51       578.29 o                         
 -23   7   2        833.51        874.89        76.74 o                         
 -21   7   2      47579.61      46888.78       692.11 o                         
 -19   7   2     119948.14     120530.17      2054.97 o                         
 -17   7   2     209568.11     203328.47      2469.73 o                         
 -15   7   2        135.86        161.80        70.63 o                         
 -13   7   2       3777.28       2696.01       129.23 o                         
 -11   7   2        627.04        602.22        48.42 o                         
  -9   7   2       2947.99       5333.99       138.25 o                         
  -7   7   2     266287.59     267939.56      3184.21 o                         
  -5   7   2      24614.65      28705.57       574.03 o                         
  -3   7   2      41741.18      50529.52       847.52 o                         
  -1   7   2      46396.73      47396.44       540.81 o                         
   1   7   2      62677.62      59985.27       598.07 o                         
   3   7   2     113822.48     113639.56      1921.94 o                         
   5   7   2       6469.48       9865.06       141.25 o                         
   9   7   2      11270.12      11452.12       139.73 o                         
  11   7   2      10934.42       9804.36       163.09 o                         
  13   7   2      25270.13      25873.26       268.15 o                         
  15   7   2        851.13       1236.87        55.48 o                         
  17   7   2       5823.01       5616.06       172.62 o                         
  19   7   2      10864.52       9405.16       223.90 o                         
  21   7   2      10082.96       9585.00       230.41 o                         
  23   7   2      13629.67      12892.15       274.73 o                         
  25   7   2      49167.22      45808.47      1492.10 o                         
  27   7   2       2228.26       2555.52       156.28 o                         
  29   7   2       1932.22       1314.24       147.43 o                         
  31   7   2       2090.47       2461.83       249.45 o                         
  33   7   2       5548.57       5172.41       973.76 o                         
  35   7   2      18885.99      20259.73       874.52 o                         
  37   7   2       9708.29       8715.27      1080.02 o                         
  39   7   2       8545.96       8630.87      1374.22 o                         
 -40   8   2      39327.66      43253.60      1393.86 o                         
 -38   8   2      29171.80      28634.18       868.68 o                         
 -36   8   2      12152.32      10828.09       812.07 o                         
 -34   8   2      65812.95      62245.82      3195.27 o                         
 -32   8   2         84.81        214.93       338.11 o                         
 -30   8   2      31655.34      31562.02      1405.36 o                         
 -28   8   2       5442.07       3982.20       238.93 o                         
 -26   8   2      68512.85      68079.82      1614.63 o                         
 -24   8   2       3169.55       2488.30       141.23 o                         
 -22   8   2     119527.20     122459.74      1466.90 o                         
 -20   8   2      17595.42      17509.34       581.54 o                         
 -18   8   2     122866.02     129951.16      2495.97 o                         
 -16   8   2       1407.28       2285.14        72.37 o                         
 -14   8   2     411705.44     385168.22      4686.90 o                         
 -12   8   2      64481.25      72603.31       757.18 o                         
 -10   8   2     242578.11     254993.12      2855.06 o                         
  -8   8   2     370444.84     368437.28      5953.67 o                         
  -6   8   2     188748.89     177736.36      1908.93 o                         
  -4   8   2      52828.96      79493.21      1035.36 o                         
  -2   8   2      39692.88      32898.34       322.23 o                         
   0   8   2     465400.62     464947.50      7403.76 o                         
   2   8   2        592.35        811.53       102.18 o                         
   4   8   2      63512.39      55447.96       576.11 o                         
   6   8   2      56064.41      44446.85       668.70 o                         
   8   8   2     240866.58     221546.28      2397.70 o                         
  10   8   2      79823.09      69415.55       668.64 o                         
  12   8   2      22930.15      31660.50       533.46 o                         
  14   8   2      33600.68      29555.34       321.58 o                         
  16   8   2     138704.61     135706.56      2927.24 o                         
  18   8   2      11652.31       9477.69       386.19 o                         
  20   8   2      17591.52      18572.25       301.45 o                         
  22   8   2     162587.39     165568.12      3475.73 o                         
  24   8   2      80045.15      80488.19      1107.30 o                         
  26   8   2      50176.16      50914.38      1686.02 o                         
  28   8   2       3024.49       2500.34       131.16 o                         
  30   8   2      65441.28      64573.32      2417.83 o                         
  32   8   2       3770.44       4316.87       339.50 o                         
  34   8   2       8212.82       6226.56       488.13 o                         
  36   8   2      16623.42      18922.05       945.94 o                         
  38   8   2      11466.51      12215.27      1361.15 o                         
 -39   9   2        422.30       -171.78       343.56 o                         
 -37   9   2       7954.09       8193.13       822.47 o                         
 -35   9   2      36133.09      35627.30       822.82 o                         
 -33   9   2       6321.36       6879.25       306.55 o                         
 -31   9   2      18278.61      16752.99       479.36 o                         
 -29   9   2      10990.76      11637.14       433.61 o                         
 -27   9   2       5634.62       4428.33       148.17 o                         
 -25   9   2      22878.37      21259.34       395.48 o                         
 -23   9   2      28586.23      28106.27       455.32 o                         
 -21   9   2      20821.41      19805.88       384.97 o                         
 -19   9   2      49356.84      49297.20       665.69 o                         
 -17   9   2      55079.54      53897.29       904.62 o                         
 -15   9   2      41053.78      43445.61       513.99 o                         
 -13   9   2      95997.26      91777.65       999.29 o                         
 -11   9   2       6320.53       4171.13       139.75 o                         
  -9   9   2      28092.31      24368.30       339.19 o                         
  -7   9   2      46565.77      49020.70       788.71 o                         
  -5   9   2     115849.13     118492.59      1561.30 o                         
  -3   9   2       9020.02       7800.18       142.76 o                         
  -1   9   2      11394.12      10062.34       124.72 o                         
   1   9   2     119293.40     120461.12      1231.21 o                         
   5   9   2      13772.56      14811.26       311.06 o                         
   7   9   2       3374.30       3033.32        81.66 o                         
   9   9   2      46326.86      46842.11       564.30 o                         
  11   9   2      35307.62      36455.34       426.91 o                         
  13   9   2       2102.04       2345.98        98.16 o                         
  15   9   2       5288.89       6044.00       118.71 o                         
  17   9   2       4967.33       5216.33       199.86 o                         
  19   9   2        701.29        980.84       180.96 o                         
  21   9   2        733.42        622.31       151.10 o                         
  23   9   2      33353.62      32959.62       594.64 o                         
  25   9   2      14249.65      14442.37       396.71 o                         
  27   9   2       6018.63       5637.11       167.22 o                         
  29   9   2       1182.27       1709.27       128.49 o                         
  31   9   2          1.42        -60.66       172.52 o                         
  33   9   2      19305.00      21532.32       572.60 o                         
  35   9   2       3997.18       3732.28       415.94 o                         
  37   9   2       9569.30       8779.67       480.30 o                         
 -38  10   2      10813.61       8800.66       817.26 o                         
 -36  10   2      18515.11      17593.90       537.25 o                         
 -34  10   2      39002.58      38334.37      1775.07 o                         
 -32  10   2       6781.85       5653.87       451.68 o                         
 -30  10   2      17591.50      16535.62       376.80 o                         
 -28  10   2      13951.70      13137.18       325.27 o                         
 -26  10   2      20433.20      19493.13       444.80 o                         
 -24  10   2        111.41        178.68       114.69 o                         
 -22  10   2     130365.20     130221.60      3118.09 o                         
 -20  10   2       8217.08       7139.29       248.69 o                         
 -18  10   2       2293.64       2407.71       152.57 o                         
 -16  10   2       7698.19       7572.68       133.03 o                         
 -14  10   2     353179.28     338536.53      5581.00 o                         
 -12  10   2      11823.20      16472.47       653.67 o                         
 -10  10   2      44019.59      50535.11      1113.50 o                         
  -8  10   2     488167.72     473923.28      7439.83 o                         
  -6  10   2      85032.64      82197.61       788.84 o                         
  -4  10   2       5470.85      11513.14       234.02 o                         
  -2  10   2      18531.71      18212.99       237.43 o                         
   0  10   2     250464.64     250876.78      3615.48 o                         
   2  10   2      23631.41      26417.64       640.15 o                         
   4  10   2      51125.74      65056.04      1075.93 o                         
   6  10   2      66074.56      62106.36       640.28 o                         
   8  10   2     143394.50     145993.33      1945.86 o                         
  10  10   2        228.78        423.14        94.24 o                         
  12  10   2      84734.06      87954.29       927.42 o                         
  14  10   2      17617.92      16838.07       432.30 o                         
  16  10   2      57178.16      60327.07      1093.96 o                         
  18  10   2      17764.12      17660.15       455.32 o                         
  20  10   2     110324.00     111335.39      3224.78 o                         
  22  10   2     156911.80     153346.73      2281.09 o                         
  24  10   2      19991.31      19096.92       324.27 o                         
  26  10   2      90679.55      83884.46      2165.38 o                         
  28  10   2        924.34        496.59       120.86 o                         
  30  10   2      38593.38      37651.78      1854.04 o                         
  32  10   2       3664.10       4427.30       351.53 o                         
  34  10   2      30679.00      28616.51       724.66 o                         
  36  10   2      22441.47      22080.16      1737.00 o                         
 -37  11   2       7998.24       9919.27       525.21 o                         
 -35  11   2        165.31        237.90       170.08 o                         
 -33  11   2      47613.52      47632.98      1177.68 o                         
 -31  11   2         56.75         76.02       161.22 o                         
 -29  11   2       7600.89       9007.19       352.96 o                         
 -27  11   2       2442.71       4027.72       202.86 o                         
 -25  11   2       5405.75       5791.23       217.10 o                         
 -23  11   2     114445.61     117896.12      3004.58 o                         
 -21  11   2       2056.84       3996.51       148.89 o                         
 -19  11   2       8072.12       7611.67       170.32 o                         
 -17  11   2       4096.23       5004.06       220.44 o                         
 -15  11   2      59937.81      60371.14      1280.88 o                         
 -13  11   2      13719.20      11625.02       479.36 o                         
 -11  11   2      17144.29      20153.73       392.20 o                         
  -9  11   2      32709.65      34418.29       883.58 o                         
  -7  11   2       1452.75       1612.33        89.05 o                         
  -5  11   2       2367.49       1482.50       102.18 o                         
  -3  11   2      13707.08      16616.17       191.47 o                         
  -1  11   2      34504.62      43118.71       428.20 o                         
   1  11   2      75041.28      78747.20      2545.56 o                         
   3  11   2      12116.43      13474.08       396.05 o                         
   5  11   2      39889.16      52201.32      1353.71 o                         
   7  11   2      45208.55      54491.76       721.29 o                         
   9  11   2        578.43        293.08       109.70 o                         
  11  11   2       9170.81      10634.56       178.75 o                         
  13  11   2      66897.50      69397.69      1942.98 o                         
  15  11   2        863.28       1683.54       108.19 o                         
  17  11   2       4175.12       3418.09       117.76 o                         
  19  11   2       2146.33       2475.27        87.34 o                         
  21  11   2        508.83        203.90       105.19 o                         
  23  11   2      12656.95      12664.61       282.82 o                         
  25  11   2      20012.07      19296.00       388.05 o                         
  27  11   2        169.54        330.41       119.25 o                         
  29  11   2       7588.88       6507.70       454.17 o                         
  31  11   2        884.47        349.16       165.78 o                         
  33  11   2         54.79        148.16       426.41 o                         
  35  11   2       1507.39       1679.81       640.27 o                         
 -36  12   2      13432.21      13672.66       864.11 o                         
 -34  12   2      58957.88      56561.40      1511.31 o                         
 -32  12   2      26367.57      28384.96      1546.03 o                         
 -30  12   2       2711.64       2398.16       286.25 o                         
 -28  12   2       2057.89       1466.90       172.02 o                         
 -26  12   2      58541.66      55834.26       999.72 o                         
 -24  12   2      24403.70      21083.79       523.98 o                         
 -22  12   2      85375.37      85067.33      2342.52 o                         
 -20  12   2      32372.75      32785.95       627.15 o                         
 -18  12   2      64713.64      65089.89      1813.91 o                         
 -16  12   2      24377.50      26402.28       793.44 o                         
 -14  12   2     161409.38     164019.86      3920.53 o                         
 -12  12   2     175866.58     180305.38      4915.31 o                         
 -10  12   2     307010.22     325020.53      7040.12 o                         
  -8  12   2     167392.48     180111.83      2533.54 o                         
  -6  12   2       8758.38      10782.74       172.81 o                         
  -4  12   2     150247.27     157059.59      2491.47 o                         
  -2  12   2       1613.58       1777.07        57.10 o                         
   0  12   2      89079.73      92231.48      2695.83 o                         
   2  12   2       9876.49       9785.20       282.51 o                         
   4  12   2      28804.54      32846.97      1220.19 o                         
   6  12   2      99695.98      99069.57      2592.14 o                         
   8  12   2      86803.24      91333.80      1717.58 o                         
  10  12   2        223.94       1220.00       142.76 o                         
  12  12   2       2392.51       3513.34       120.22 o                         
  14  12   2      26024.37      26429.92       369.66 o                         
  16  12   2     113963.86     117947.65      2629.71 o                         
  18  12   2       2684.88       4597.34       306.55 o                         
  20  12   2      44845.86      48238.68      1033.85 o                         
  22  12   2     209365.75     205341.23      2929.06 o                         
  24  12   2      23415.13      23960.85      1149.65 o                         
  26  12   2      28463.16      27049.67       834.79 o                         
  28  12   2       1209.03        416.10       164.74 o                         
  30  12   2      45438.26      42365.93      1060.96 o                         
  32  12   2       2480.84       2699.69       540.62 o                         
  34  12   2      39656.05      38954.62      3008.77 o                         
 -35  13   2        826.07       -143.15       286.30 o                         
 -33  13   2       5432.42       6147.00       356.53 o                         
 -31  13   2        669.97        336.57       232.99 o                         
 -29  13   2       4811.73       3887.70       536.16 o                         
 -27  13   2         15.90         25.82       192.58 o                         
 -25  13   2       1078.62        748.76       126.98 o                         
 -23  13   2      25303.66      25541.71       495.86 o                         
 -21  13   2         99.27        648.14       131.50 o                         
 -19  13   2       2057.70       2891.75       108.82 o                         
 -17  13   2       2342.18       2601.66        95.90 o                         
 -15  13   2       9686.17      10915.77       169.69 o                         
 -13  13   2      39404.25      38755.82       680.72 o                         
 -11  13   2       3657.81       3297.89       164.61 o                         
  -9  13   2      75434.30      72754.25      1607.88 o                         
  -7  13   2      88358.14      88798.68      1144.02 o                         
  -5  13   2      38688.03      40040.10       438.06 o                         
  -3  13   2       7479.63       6645.61        97.78 o                         
  -1  13   2       5067.52       4805.17       174.31 o                         
   1  13   2     159498.03     158598.16      4906.29 o                         
   5  13   2      17062.41      18607.05       277.27 o                         
   7  13   2      18643.11      18634.27       429.77 o                         
   9  13   2      44596.07      46245.18      1110.49 o                         
  11  13   2        140.29        597.42        69.29 o                         
  13  13   2      14053.87      15104.27       456.82 o                         
  15  13   2      10430.80       9288.47       154.02 o                         
  17  13   2       3710.33       3475.00       119.36 o                         
  19  13   2       5910.29       5789.72       148.26 o                         
  21  13   2        549.42        270.04       114.86 o                         
  23  13   2      10362.53      10840.99       609.31 o                         
  25  13   2       1408.71        843.82       188.82 o                         
  27  13   2      12996.67      14531.09       390.80 o                         
  29  13   2       1776.69       3041.15       549.40 o                         
  31  13   2        193.97        227.52       229.39 o                         
  33  13   2        280.53        -72.88       301.92 o                         
 -32  14   2      13081.19      12375.82       536.80 o                         
 -30  14   2      10487.94       9786.52       510.14 o                         
 -28  14   2        495.26        294.11       234.25 o                         
 -26  14   2      20649.50      20852.76       533.31 o                         
 -24  14   2       1098.60        799.87       142.74 o                         
 -22  14   2     161163.34     161849.98      7015.94 o                         
 -20  14   2      25324.15      25455.14       909.23 o                         
 -18  14   2       8311.91       9864.38       259.97 o                         
 -16  14   2       8795.37       9140.66       177.32 o                         
 -14  14   2     215333.50     215182.44      4727.47 o                         
 -12  14   2      10265.79      12019.45       273.49 o                         
 -10  14   2     149056.03     158095.66      3887.47 o                         
  -8  14   2     311482.78     324596.88      4444.96 o                         
  -6  14   2       8256.57      10287.53       187.84 o                         
  -4  14   2      84024.52      87864.62      1439.96 o                         
  -2  14   2        911.71       1210.15        92.38 o                         
   0  14   2      52551.32      54681.30      1110.49 o                         
   2  14   2       3736.69       4498.87       204.37 o                         
   4  14   2      76233.16      78501.54      2506.49 o                         
   6  14   2       1628.58       2033.73       111.20 o                         
   8  14   2       1304.20       2846.87       307.90 o                         
  10  14   2      45106.52      44354.04       830.02 o                         
  12  14   2     106859.38     105647.34      2542.56 o                         
  14  14   2       4618.90       4730.68       222.40 o                         
  16  14   2      24520.26      25298.91       704.68 o                         
  18  14   2      66833.33      68662.02      1627.42 o                         
  20  14   2     112185.45     117947.24      3723.67 o                         
  22  14   2      58573.43      57049.03      1873.86 o                         
  24  14   2       3251.10       3408.08       217.53 o                         
  26  14   2      43112.97      44354.07      2471.86 o                         
  28  14   2       3851.74       5771.31       794.20 o                         
  30  14   2      28682.32      26874.38      2486.66 o                         
 -31  15   2        875.24       1780.13       265.48 o                         
 -29  15   2       7489.71       8923.37       786.03 o                         
 -27  15   2      11008.14      12940.99       403.51 o                         
 -25  15   2       2136.65       1539.28       157.76 o                         
 -23  15   2       4599.73       3959.64       204.44 o                         
 -21  15   2      21651.76      22377.91       467.03 o                         
 -19  15   2       2385.96       2346.67       132.53 o                         
 -17  15   2         61.69          0.71        60.11 o                         
 -15  15   2       1939.96       1624.83       121.72 o                         
 -13  15   2       5789.66       6790.38       150.27 o                         
 -11  15   2       2674.36       2177.47       183.78 o                         
  -9  15   2        655.91        352.96        60.00 o                         
  -7  15   2       3447.97       3030.36       186.33 o                         
  -5  15   2        998.80        804.10        82.65 o                         
  -3  15   2       3407.95       4451.93       243.44 o                         
  -1  15   2      44429.42      43856.05      1200.65 o                         
   1  15   2        792.24        899.17        50.94 o                         
   3  15   2      14669.30      16671.26       622.11 o                         
   5  15   2       9803.84      12105.04       897.11 o                         
   7  15   2       1563.06       4024.88       228.41 o                         
   9  15   2       6394.75       6612.43       181.40 o                         
  11  15   2         70.03         79.08        70.92 o                         
  13  15   2      18723.80      18567.76       422.26 o                         
  15  15   2       2074.99       2146.62       140.32 o                         
  17  15   2          2.14        230.68       118.19 o                         
  19  15   2       3103.89       1717.22       159.12 o                         
  21  15   2         10.06        -62.47       195.35 o                         
  23  15   2       1516.98       1314.56       149.78 o                         
  25  15   2       2510.49       2704.03       444.82 o                         
  27  15   2        612.40        395.54       184.06 o                         
  29  15   2       3649.93       2967.56       681.92 o                         
 -30  16   2       1092.81       1620.13       282.78 o                         
 -28  16   2        572.52        439.01       192.10 o                         
 -26  16   2       3977.81       4303.93       232.05 o                         
 -24  16   2       3072.16       2858.53       205.59 o                         
 -22  16   2      35083.58      35629.12       950.32 o                         
 -20  16   2      48717.46      50902.41      1945.99 o                         
 -18  16   2      39937.18      39092.05       722.79 o                         
 -16  16   2        857.55       1379.40       127.73 o                         
 -14  16   2      35406.76      33650.50       991.78 o                         
 -12  16   2      44687.28      45962.23      1199.15 o                         
 -10  16   2     128378.20     129109.28      2446.38 o                         
  -8  16   2     108504.82     112705.88      1873.86 o                         
  -6  16   2       5466.64       6335.52       181.70 o                         
  -4  16   2     155845.42     162031.42      2206.24 o                         
  -2  16   2        689.40        802.67        71.72 o                         
   0  16   2      30568.39      28181.30       926.82 o                         
   2  16   2       7492.47       8963.13       242.14 o                         
   4  16   2     106199.45     103934.82      2033.14 o                         
   6  16   2       5827.51       5936.39       273.49 o                         
   8  16   2      27191.19      25881.90       611.52 o                         
  10  16   2      20328.45      23531.39       782.15 o                         
  12  16   2      28024.65      27998.68       629.63 o                         
  14  16   2        381.39        256.68       124.72 o                         
  16  16   2      85804.51      85106.70      1376.08 o                         
  18  16   2      20614.58      23643.09      1538.76 o                         
  20  16   2      67546.88      70093.92      2073.10 o                         
  22  16   2      56786.52      54635.05      1208.17 o                         
  24  16   2       1675.73       1192.89       198.76 o                         
  26  16   2      20988.97      22187.69       735.42 o                         
  28  16   2       5959.29       7511.88       446.51 o                         
 -27  17   2       2363.85       2356.43       260.95 o                         
 -25  17   2       3921.91       4533.67       315.27 o                         
 -23  17   2       9654.55       9239.17       366.72 o                         
 -21  17   2       7471.00       7208.74       374.42 o                         
 -19  17   2       1959.63       2899.69       325.08 o                         
 -17  17   2       1516.19       1055.36       181.83 o                         
 -15  17   2       6938.08       6473.59       342.61 o                         
 -13  17   2       2503.31       2477.21       252.62 o                         
 -11  17   2        181.87        244.86       106.08 o                         
  -9  17   2        117.88          3.01        87.74 o                         
  -7  17   2         16.71        296.97       145.76 o                         
  -5  17   2         46.56        398.70       159.29 o                         
  -3  17   2      11041.27      10711.92       356.14 o                         
  -1  17   2         24.87        488.29       131.94 o                         
   1  17   2       4399.08       5465.39       437.18 o                         
   3  17   2       5370.65       5491.11       237.43 o                         
   5  17   2       1072.81       1106.44       117.21 o                         
   7  17   2        202.34        407.57       139.75 o                         
   9  17   2       1095.77       1714.70       120.12 o                         
  11  17   2       3739.66       3645.47       160.79 o                         
  13  17   2        155.40        513.23       136.14 o                         
  15  17   2       3138.30       2890.50       226.49 o                         
  17  17   2       1789.25       2332.23       253.91 o                         
  19  17   2       1090.58        835.63       154.94 o                         
  21  17   2       1376.97       1046.24       163.45 o                         
  23  17   2        214.26         53.45       180.05 o                         
  25  17   2        589.36       1378.32       733.97 o                         
 -24  18   2       5803.53       5735.11       315.53 o                         
 -22  18   2      24500.72      24430.92       691.58 o                         
 -20  18   2      18913.77      17450.29       819.24 o                         
 -18  18   2      13641.44      15879.29       508.56 o                         
 -16  18   2       6835.56       5064.25       492.17 o                         
 -14  18   2      21979.50      21199.62       676.21 o                         
 -12  18   2      18308.08      17616.17       518.43 o                         
 -10  18   2      59185.36      62705.82      2010.60 o                         
  -8  18   2      93756.43      92025.86      2692.83 o                         
  -6  18   2       2756.52       3043.04       229.91 o                         
  -4  18   2      84607.22      87378.84      1727.78 o                         
  -2  18   2       5689.18       5179.12       247.94 o                         
   0  18   2      25521.62      22370.57       623.62 o                         
   2  18   2       4363.06       4951.11       207.37 o                         
   4  18   2     114863.35     113995.21      3696.62 o                         
   6  18   2       7007.95       5473.01       325.49 o                         
   8  18   2       7007.63       6603.40       557.50 o                         
  10  18   2      20809.29      25025.36      1080.44 o                         
  12  18   2      20711.73      18953.81       489.88 o                         
  14  18   2        355.90       1026.95       173.13 o                         
  16  18   2      47484.12      44601.05       980.29 o                         
  18  18   2      34670.75      37083.79      1298.33 o                         
  20  18   2      57724.11      60129.73      1802.88 o                         
  22  18   2      26223.61      23689.23       948.46 o                         
 -21  19   2       1386.60       1307.35       233.25 o                         
 -19  19   2       4333.11       4271.41       354.05 o                         
 -17  19   2       1395.69       1722.89       261.37 o                         
 -15  19   2       1877.39       2231.00       397.59 o                         
 -13  19   2        652.13       1181.58       186.76 o                         
 -11  19   2          3.00        -77.73       155.46 o                         
  -9  19   2       1142.99        283.20       145.76 o                         
  -7  19   2       1978.15       1395.44       207.37 o                         
  -5  19   2        889.27        518.07       147.26 o                         
  -3  19   2        378.65         56.12       253.96 o                         
  -1  19   2       3194.75       5965.40       405.70 o                         
   1  19   2         48.80        641.42       151.77 o                         
   3  19   2       3552.79       3631.39       233.50 o                         
   5  19   2       3640.81       3347.63       543.97 o                         
   7  19   2         61.54       1374.63       348.52 o                         
   9  19   2       2140.55       1701.18       207.37 o                         
  11  19   2         47.00        139.39       135.32 o                         
  13  19   2        208.62       1171.63       187.84 o                         
  15  19   2        433.95        166.02       307.89 o                         
  17  19   2        300.78         78.36       281.08 o                         
  19  19   2       2386.03       2575.59       366.33 o                         
 -18  20   2      30411.73      29177.55       935.48 o                         
 -16  20   2       3071.36       2938.22       216.94 o                         
 -14  20   2      37028.08      35020.35       919.55 o                         
 -12  20   2       1879.32       2352.36       302.04 o                         
 -10  20   2      46480.10      49463.49      2392.29 o                         
  -8  20   2      44176.70      43813.57      1540.26 o                         
  -6  20   2       7192.75       6841.13       328.43 o                         
  -4  20   2      55555.64      54236.84      2413.32 o                         
  -2  20   2         51.59         34.08       226.91 o                         
   0  20   2      11401.03       9269.04       593.01 o                         
   2  20   2       1820.33       1574.02       186.33 o                         
   4  20   2      31509.96      32031.61      1014.26 o                         
   6  20   2       2233.05       2200.06       277.69 o                         
   8  20   2       3513.34       3368.00       277.37 o                         
  10  20   2       8507.30       8660.82       357.64 o                         
  12  20   2      10323.51       9869.31       401.22 o                         
  14  20   2        424.15        781.78       360.92 o                         
  16  20   2      31721.87      29679.12      1272.05 o                         
 -13  21   2       1561.62       2227.57       273.38 o                         
 -11  21   2         75.20        665.99       532.57 o                         
  -9  21   2      10225.85      10065.69      1175.01 o                         
  -7  21   2          9.11       -135.34       270.68 o                         
  -5  21   2        366.55        141.54       538.39 o                         
  -3  21   2        242.49        436.73       272.56 o                         
  -1  21   2       3525.83       4759.54       400.31 o                         
   1  21   2       5318.72       6485.71      1121.50 o                         
   3  21   2       2031.92       3063.26       380.93 o                         
   5  21   2       6308.43       5798.65       390.59 o                         
   7  21   2       6523.43       7845.28       911.77 o                         
   9  21   2        333.94        473.62       314.54 o                         
  11  21   2        436.97       1201.46       278.66 o                         
  -6  22   2       6573.09       6602.53       458.43 o                         
  -4  22   2      26127.47      24442.95      1158.70 o                         
  -2  22   2       1176.20        655.57       323.99 o                         
   0  22   2       7522.64       6464.91       630.72 o                         
   2  22   2       3077.22       3630.50       313.84 o                         
   4  22   2      10020.78      11303.37       620.75 o                         
 -43   1   3      40034.80      48305.12      2295.55 o                         
 -41   1   3         93.05       -215.62       431.24 o                         
 -39   1   3      70856.62      80027.64      2660.62 o                         
 -37   1   3      10900.83      12953.76       703.85 o                         
 -35   1   3       8741.64       8654.76      1041.10 o                         
 -33   1   3       3193.48       2601.31       645.48 o                         
 -31   1   3     331671.03     356073.88     10702.47 o                         
 -29   1   3      26829.83      27200.28       875.59 o                         
 -27   1   3      47976.31      49782.12      1830.28 o                         
 -25   1   3     360260.47     376618.25      6416.00 o                         
 -23   1   3      52835.03      59080.84       956.00 o                         
 -21   1   3       1084.89       1904.13       151.46 o                         
 -19   1   3     188162.42     190125.31      2809.93 o                         
 -17   1   3     303616.56     295002.62      4713.95 o                         
 -15   1   3      44471.35      34732.76       623.62 o                         
 -13   1   3     216548.23     238766.05      5663.65 o                         
 -11   1   3      43232.41      39462.29       705.21 o                         
  -9   1   3     340111.16     359789.66      5686.98 o                         
  -5   1   3     355827.25     393911.22      5047.51 o                         
  -3   1   3      33151.41      25230.00       340.57 o                         
  -1   1   3     522016.84     483671.56      6542.46 o                         
   3   1   3      49301.84      35902.65       450.81 o                         
   5   1   3     246698.89     214506.27      2417.65 o                         
   7   1   3     333389.06     295687.88      3491.70 o                         
   9   1   3     686758.38     775661.38     10142.11 o                         
  11   1   3     245957.12     208314.42      2375.35 o                         
  13   1   3     721032.38     677076.25      8399.02 o                         
  15   1   3     107980.70     126713.40      1473.68 o                         
  17   1   3      23869.71      21596.07       287.49 o                         
  19   1   3          5.17        466.24        72.11 o                         
  21   1   3     279779.34     278956.12      3751.62 o                         
  23   1   3      11781.60      10379.20       486.87 o                         
  25   1   3      20337.99      21915.87       733.31 o                         
  27   1   3      73698.19      77540.77      2571.69 o                         
  29   1   3      56629.70      58993.43      2906.70 o                         
  31   1   3       1229.25        681.59       202.52 o                         
  33   1   3      28274.06      26914.30       676.24 o                         
  35   1   3      46396.93      48180.66      2567.06 o                         
  37   1   3      40003.97      41620.31      2329.38 o                         
  39   1   3      43921.12      39218.09      1936.44 o                         
 -42   2   3        407.30       -118.32       236.63 o                         
 -40   2   3       1961.44       2885.04       580.31 o                         
 -38   2   3       5040.60       6489.21       528.66 o                         
 -36   2   3        198.40       -195.21       390.41 o                         
 -34   2   3       7819.09       8277.31       283.58 o                         
 -32   2   3      15824.16      15609.65       477.66 o                         
 -30   2   3      20393.90      19762.12       639.97 o                         
 -28   2   3      32660.01      31831.82       957.22 o                         
 -26   2   3       5495.68       6422.92       216.39 o                         
 -24   2   3       5263.54       3311.70       227.20 o                         
 -22   2   3      27863.05      32135.22       612.53 o                         
 -20   2   3      81548.14      70485.60      1050.38 o                         
 -18   2   3         27.64       1284.67       398.21 o                         
 -16   2   3      27794.76      17317.46       286.07 o                         
 -14   2   3      25641.98      19409.30       476.35 o                         
 -12   2   3      55990.68      63645.45      1248.74 o                         
 -10   2   3      72029.55      57354.36      1229.31 o                         
  -8   2   3      25314.30      18166.72       274.21 o                         
  -6   2   3     207882.64     172669.50      4625.29 o                         
  -4   2   3       3703.19       1316.81       142.76 o                         
  -2   2   3     106869.42      82017.79       972.03 o                         
   0   2   3     278502.09     248965.66      5722.95 o                         
   4   2   3      57989.13      54142.43       752.85 o                         
   6   2   3      90338.55     112541.40      1244.23 o                         
   8   2   3     285846.81     260912.00      3120.88 o                         
  10   2   3     233753.09     230850.31      2619.73 o                         
  12   2   3        616.97        102.19       127.73 o                         
  14   2   3       7702.98      11287.12       156.82 o                         
  16   2   3        158.98        947.49        74.08 o                         
  18   2   3      91888.31      88784.36      1045.68 o                         
  20   2   3         88.08        -48.84        97.68 o                         
  22   2   3        610.89        674.40       181.83 o                         
  24   2   3        497.42        281.67        85.79 o                         
  26   2   3      13449.31      11725.30       287.75 o                         
  28   2   3        619.64        908.45       147.37 o                         
  30   2   3      22813.96      21520.37      1273.35 o                         
  32   2   3        143.02         25.92       241.68 o                         
  34   2   3        757.29        603.35       209.01 o                         
  36   2   3        834.89        810.55       318.65 o                         
  38   2   3        413.90        -51.78       498.20 o                         
  40   2   3       4525.47       5094.37      1120.62 o                         
 -43   3   3      44984.85      50035.97      2210.11 o                         
 -41   3   3       3852.87       3826.45       528.91 o                         
 -39   3   3      27861.08      28947.15      2501.86 o                         
 -37   3   3      11385.21      12565.71       885.93 o                         
 -35   3   3      25222.78      23501.26      1611.33 o                         
 -33   3   3       7103.67       7299.34       666.30 o                         
 -31   3   3     130871.05     137408.33      6116.44 o                         
 -29   3   3     117843.68     120125.14      2603.33 o                         
 -27   3   3      42092.27      45266.77      1702.55 o                         
 -25   3   3     334035.12     349777.62      5399.86 o                         
 -23   3   3      45028.38      46330.73      1625.91 o                         
 -21   3   3       3499.74       3790.42       222.16 o                         
 -19   3   3      47240.06      47774.57       728.16 o                         
 -17   3   3     376062.88     369293.97      8194.63 o                         
 -15   3   3      78025.95      68786.46       962.40 o                         
 -13   3   3      41850.29      52889.54       921.15 o                         
 -11   3   3      75211.32      68324.70       908.93 o                         
  -9   3   3      23209.25      28856.25       966.89 o                         
  -5   3   3     206515.22     207774.88      2981.57 o                         
  -3   3   3     123959.37     114679.80      1828.16 o                         
   1   3   3       2904.48       9321.31       471.85 o                         
   3   3   3     120212.87     119568.17      1357.64 o                         
   5   3   3     258815.77     251559.09      2833.75 o                         
   7   3   3     369904.41     366609.25      4078.51 o                         
   9   3   3     401984.00     432054.66      5046.70 o                         
  11   3   3      74831.62      59138.09       715.41 o                         
  13   3   3     652485.75     644600.44      7769.19 o                         
  15   3   3     169745.67     179953.78      2106.93 o                         
  17   3   3      59258.95      66485.49       791.44 o                         
  19   3   3      41433.53      41837.10       734.82 o                         
  21   3   3     126123.36     128645.48      1555.03 o                         
  23   3   3        112.55        -72.13       144.26 o                         
  25   3   3     139293.58     139210.52      3747.72 o                         
  27   3   3      19410.11      18422.10       733.31 o                         
  29   3   3      40087.42      40042.72      1813.93 o                         
  31   3   3      18659.86      16621.50       865.09 o                         
  33   3   3      52239.56      52099.71      4264.09 o                         
  35   3   3      24383.68      23389.87      1652.30 o                         
  37   3   3      50487.52      56323.30      1842.74 o                         
  39   3   3      41499.95      38126.32      3810.41 o                         
 -42   4   3         76.30        119.97       319.25 o                         
 -40   4   3       1155.89        391.87       217.64 o                         
 -38   4   3       1909.14       3236.27       839.59 o                         
 -36   4   3       1113.72       2036.54       678.78 o                         
 -34   4   3      68758.72      76365.76      5263.27 o                         
 -32   4   3       1426.98        929.57       148.80 o                         
 -30   4   3      83411.73      83021.29      2236.01 o                         
 -28   4   3      35865.27      35849.87      1139.04 o                         
 -26   4   3       9943.33       8149.21       196.99 o                         
 -24   4   3     121062.91     114129.08      1632.93 o                         
 -22   4   3       3859.63       7465.87       193.18 o                         
 -20   4   3     466250.88     436446.59      5655.00 o                         
 -18   4   3      55512.12      42331.61       597.35 o                         
 -16   4   3     283331.00     241796.33      4462.00 o                         
 -14   4   3     108799.23      87651.05      1546.61 o                         
 -12   4   3       4026.70       8711.37       139.00 o                         
 -10   4   3     659759.06     564553.69      9498.52 o                         
  -8   4   3       1977.29       5091.89       494.65 o                         
  -6   4   3     613197.94     551580.25     17954.43 o                         
  -4   4   3     323315.88     357688.66      4975.21 o                         
   0   4   3      79274.18      61787.31       691.98 o                         
   2   4   3     146988.20     183733.81      2026.12 o                         
   4   4   3      15832.78      12403.62       165.49 o                         
   6   4   3     402939.69     449152.94      5037.47 o                         
   8   4   3     179214.30     165579.16      1827.50 o                         
  10   4   3       4135.46       2998.52        97.68 o                         
  12   4   3      82188.05      97743.66      1084.17 o                         
  14   4   3      24514.34      27897.22       326.08 o                         
  16   4   3      30310.73      32216.31       374.31 o                         
  18   4   3      78065.77      75917.70       888.50 o                         
  20   4   3      34108.43      33214.19       439.51 o                         
  22   4   3        133.44        145.39        68.78 o                         
  24   4   3          2.41        202.13        88.66 o                         
  26   4   3       2192.15       1452.86       106.19 o                         
  28   4   3         88.91        -50.43       100.86 o                         
  30   4   3       8281.85       7218.51       560.36 o                         
  32   4   3       2805.47       2155.56       270.04 o                         
  34   4   3       8177.53       7517.93       608.85 o                         
  36   4   3        130.26         45.58       228.28 o                         
  38   4   3       1197.34        222.92       598.63 o                         
 -41   5   3        200.48        -50.16       426.85 o                         
 -39   5   3      63371.34      64481.28      5817.17 o                         
 -37   5   3       1352.90        697.65       397.56 o                         
 -35   5   3       7926.07       7084.88       342.37 o                         
 -33   5   3       2654.06       1783.84       389.33 o                         
 -31   5   3     201692.02     206948.75      7899.66 o                         
 -29   5   3      33955.20      32918.63      1197.65 o                         
 -27   5   3      60433.26      64883.46      1227.70 o                         
 -25   5   3     296801.19     302677.81      4135.49 o                         
 -23   5   3       3069.23       3200.36       180.03 o                         
 -21   5   3      96719.72      96073.20      2431.36 o                         
 -19   5   3      81213.29      82081.69       918.31 o                         
 -17   5   3      99705.95      95985.87      1813.75 o                         
 -15   5   3      31911.24      32854.75       606.44 o                         
 -13   5   3     337015.53     339742.41      4253.32 o                         
 -11   5   3      56416.94      48834.03       820.06 o                         
  -9   5   3      65271.69      65945.25      1142.69 o                         
  -7   5   3     137280.91     155100.80      3063.50 o                         
  -5   5   3     839422.25     846351.75     29789.39 o                         
  -3   5   3      88877.88      89093.94      1291.43 o                         
  -1   5   3     418465.38     436545.34      6801.19 o                         
   1   5   3     451718.59     444748.28      7585.59 o                         
   3   5   3     313908.53     301270.31      3154.97 o                         
   5   5   3      67239.18      71352.01       716.80 o                         
   7   5   3      32585.42      34852.67       437.85 o                         
   9   5   3     511826.28     520625.50      5955.55 o                         
  11   5   3       7796.09       9031.82       144.26 o                         
  13   5   3     219614.67     220042.97      2375.95 o                         
  15   5   3      39731.47      41485.80       466.76 o                         
  17   5   3       8026.11       7867.64       140.37 o                         
  19   5   3       3743.58       3241.34        94.29 o                         
  21   5   3     132256.09     136866.94      1710.38 o                         
  23   5   3       7105.38       6319.31       138.75 o                         
  25   5   3      45092.25      50343.04      1487.67 o                         
  27   5   3      29140.10      26404.18       856.54 o                         
  29   5   3      79144.59      79991.32      3505.78 o                         
  31   5   3        954.58        765.41       139.83 o                         
  33   5   3      37867.05      38129.44      2847.90 o                         
  35   5   3      33844.48      30691.51      1176.44 o                         
  37   5   3      40081.29      39385.39      3526.06 o                         
  39   5   3      42102.95      44685.24      3513.64 o                         
 -42   6   3        622.56       1451.29       780.82 o                         
 -40   6   3          2.15       -187.14       374.28 o                         
 -38   6   3      11377.75      13601.20      1098.36 o                         
 -36   6   3       5381.46       3811.92       278.30 o                         
 -34   6   3      45492.35      42790.71      2500.90 o                         
 -32   6   3      29359.11      26852.76       967.73 o                         
 -30   6   3       9391.57       8964.66       470.58 o                         
 -28   6   3       1732.25       1356.92       157.29 o                         
 -26   6   3      77068.25      78913.20      1203.11 o                         
 -24   6   3      13891.03      10669.21       181.89 o                         
 -22   6   3     102734.01     105001.75      4022.71 o                         
 -20   6   3     112539.33     113411.78      1538.76 o                         
 -18   6   3      68139.95      76273.73      1619.90 o                         
 -16   6   3        394.79        681.94        81.15 o                         
 -14   6   3        285.44       1379.60       132.20 o                         
 -12   6   3     236578.98     256778.67      2955.78 o                         
 -10   6   3     349992.59     337920.66      4225.58 o                         
  -8   6   3      29496.26      38056.17      1260.44 o                         
  -6   6   3     530689.94     500589.41     11755.32 o                         
  -4   6   3     196249.22     213868.50      3780.39 o                         
  -2   6   3      36307.40      24163.28       444.80 o                         
   0   6   3     267182.50     245387.61      2683.89 o                         
   2   6   3       3932.72       3511.62        66.12 o                         
   4   6   3     363390.88     358914.16      3647.50 o                         
   6   6   3      41455.71      48685.93       493.95 o                         
   8   6   3     446153.47     420880.78      4303.76 o                         
  10   6   3     142746.73     136003.80      1684.52 o                         
  12   6   3      23647.69      20651.55       234.57 o                         
  14   6   3      83517.35      85769.84      1532.75 o                         
  16   6   3       3472.08       6005.61       315.57 o                         
  18   6   3     217794.28     220290.25      2626.71 o                         
  20   6   3        448.32         86.40        87.16 o                         
  22   6   3      27945.68      26099.54       414.74 o                         
  24   6   3       4453.92       4701.41       232.92 o                         
  26   6   3       8254.22       7312.71       186.17 o                         
  28   6   3         25.22        167.35       234.42 o                         
  30   6   3       8938.91       9044.25       591.23 o                         
  32   6   3       2385.57       1835.54       245.42 o                         
  34   6   3         17.28       -235.98       471.95 o                         
  36   6   3       8674.87       8510.45      1237.87 o                         
  38   6   3        127.13       -157.50       315.00 o                         
 -41   7   3       5838.09       4645.23       879.73 o                         
 -39   7   3      43615.62      43334.08      2134.25 o                         
 -37   7   3         83.68       -153.84       307.67 o                         
 -35   7   3     114254.39     116057.43      5073.12 o                         
 -33   7   3       1864.93       1099.88       134.05 o                         
 -31   7   3     112421.31     113324.36      2957.30 o                         
 -29   7   3      77045.12      74997.89      1553.78 o                         
 -27   7   3      98366.61      97490.40      1509.36 o                         
 -25   7   3     114778.43     115357.05      2642.20 o                         
 -23   7   3      27530.75      26532.67       865.46 o                         
 -21   7   3     135364.34     137752.09      2584.63 o                         
 -19   7   3        553.29        803.19       231.86 o                         
 -17   7   3      49489.80      54235.14       867.05 o                         
 -15   7   3      18717.21      21932.93       827.34 o                         
 -13   7   3      61307.04      70214.47      1227.70 o                         
 -11   7   3        382.78       1889.05        64.46 o                         
  -9   7   3     363609.34     389294.09      7735.86 o                         
  -7   7   3      37115.41      44587.67       888.09 o                         
  -5   7   3     256344.56     239321.75      3888.97 o                         
  -3   7   3       5832.16       8769.29       149.33 o                         
  -1   7   3     553138.69     591437.88     11685.98 o                         
   1   7   3      14425.05      11233.48       222.41 o                         
   3   7   3     248056.67     202482.16      2309.82 o                         
   5   7   3     301076.81     338812.41      4040.19 o                         
   7   7   3      69828.29      82875.00       980.84 o                         
   9   7   3     351294.91     318161.91      3908.50 o                         
  11   7   3     183365.73     180343.36      1764.16 o                         
  13   7   3      30281.14      37834.10       519.93 o                         
  15   7   3      19740.49      16233.71       261.47 o                         
  17   7   3      92778.12      82291.86      1586.84 o                         
  19   7   3      46194.25      43384.35      1055.85 o                         
  21   7   3       7561.25       7126.64       273.59 o                         
  23   7   3      11861.98      14262.72       590.56 o                         
  25   7   3     136604.69     146196.00      3595.95 o                         
  27   7   3      10562.81      10857.22       455.72 o                         
  29   7   3       9565.80       8275.73       389.20 o                         
  31   7   3      12579.09      11788.36       608.00 o                         
  33   7   3      41815.66      49999.32      3031.62 o                         
  35   7   3       8291.76       6754.85       423.05 o                         
  37   7   3       5634.31       3602.78       605.97 o                         
 -40   8   3         98.46        209.60       421.64 o                         
 -38   8   3       9134.69      10767.51       733.97 o                         
 -36   8   3      12303.17      11334.67       390.17 o                         
 -34   8   3      17904.65      17731.58       572.16 o                         
 -32   8   3      10189.67       9432.91       261.30 o                         
 -30   8   3      51421.76      48822.60      1561.30 o                         
 -28   8   3      12581.88      11936.28       288.52 o                         
 -26   8   3       2322.41       2058.43       106.78 o                         
 -24   8   3      50884.39      51420.84       985.77 o                         
 -22   8   3      17039.66      18598.86       294.90 o                         
 -20   8   3     333067.00     317602.25      6750.09 o                         
 -18   8   3        548.98       1272.48        74.94 o                         
 -16   8   3      43498.18      43032.92       634.36 o                         
 -14   8   3      72365.29      73639.91       988.77 o                         
 -12   8   3      15939.88      13617.69       646.16 o                         
 -10   8   3     281407.47     284416.06      4685.40 o                         
  -8   8   3     210477.20     235701.09      2392.39 o                         
  -6   8   3     229044.48     231696.77      3257.84 o                         
  -4   8   3      75980.08      76546.57      1325.38 o                         
  -2   8   3       6037.44       7430.55       146.59 o                         
   0   8   3      12371.30      11310.24       165.30 o                         
   2   8   3     133972.03     135220.78      1999.51 o                         
   4   8   3       6804.38       6621.56       184.89 o                         
   6   8   3     456690.91     474233.56      7327.13 o                         
   8   8   3       1228.55       1104.21       341.30 o                         
  10   8   3      15421.42      14473.63       244.94 o                         
  12   8   3      29125.75      30928.99       583.61 o                         
  14   8   3       1782.67       3054.08       107.14 o                         
  16   8   3     160822.92     157581.59      2064.70 o                         
  18   8   3       1043.36        969.94        84.65 o                         
  20   8   3       4414.23       4282.25       163.79 o                         
  22   8   3      10758.68       9813.86       382.75 o                         
  24   8   3       4771.17       4947.53       368.16 o                         
  26   8   3      14041.63      14092.87       479.83 o                         
  28   8   3      23128.80      22689.02      1298.33 o                         
  30   8   3       2957.09       1940.16       163.36 o                         
  32   8   3         71.01        273.21       211.15 o                         
  34   8   3       1624.31       1824.07       449.57 o                         
  36   8   3          2.07        -64.03       235.94 o                         
 -39   9   3      48021.65      49166.81      1615.77 o                         
 -37   9   3      16961.60      17997.89      1400.27 o                         
 -35   9   3      36738.00      36243.43      1686.58 o                         
 -33   9   3      30825.49      29533.90      1374.39 o                         
 -31   9   3      63430.98      63914.52      2631.22 o                         
 -29   9   3       7587.39       6758.47       199.24 o                         
 -27   9   3      27447.07      27781.64       817.47 o                         
 -25   9   3      13939.98      14201.51       305.32 o                         
 -23   9   3      52568.15      51802.56      1194.64 o                         
 -21   9   3     117999.92     120741.02      1480.35 o                         
 -19   9   3       6413.25       6279.43       190.84 o                         
 -17   9   3       1777.45       2835.02       105.19 o                         
 -15   9   3     106913.29     104725.23      2199.55 o                         
 -13   9   3     104559.94     104688.27      2527.53 o                         
 -11   9   3      84436.73      80908.96      1214.18 o                         
  -9   9   3      19162.12      19962.75       371.24 o                         
  -7   9   3      56264.96      44756.35       852.03 o                         
  -5   9   3     570077.38     570103.44     14604.68 o                         
  -3   9   3     168589.30     165002.36      3345.27 o                         
  -1   9   3     223559.09     247130.53      4783.07 o                         
   1   9   3     362654.59     362173.34      4590.72 o                         
   3   9   3     974241.44     856323.69     45048.22 o                         
   5   9   3     435219.03     485655.47      7917.69 o                         
   7   9   3       8732.75      11408.96       146.71 o                         
   9   9   3     409187.41     412699.81      7615.65 o                         
  11   9   3     122707.00     119820.07      2199.94 o                         
  13   9   3      67839.94      79205.11      1310.77 o                         
  15   9   3        157.51        313.24        72.39 o                         
  17   9   3      77317.11      76884.11      1101.23 o                         
  19   9   3        251.97        524.46       114.20 o                         
  21   9   3      19229.30      18375.84       295.34 o                         
  23   9   3       5687.55       4972.53       153.51 o                         
  25   9   3      54146.07      57048.75      1010.35 o                         
  27   9   3        962.42        691.10       231.06 o                         
  29   9   3      49208.49      46154.49      1871.68 o                         
  31   9   3       3620.70       4842.69       248.22 o                         
  33   9   3      10299.10      11653.99       528.56 o                         
  35   9   3      16632.88      13449.34       842.07 o                         
 -38  10   3       1629.49       1181.60       348.77 o                         
 -36  10   3      10514.74      10717.79       456.24 o                         
 -34  10   3       1514.90        636.70       174.97 o                         
 -32  10   3      25997.18      27903.75      1290.19 o                         
 -30  10   3       2460.23       1601.54       134.31 o                         
 -28  10   3       1497.69       2259.56       190.84 o                         
 -26  10   3      15161.28      13392.54       275.33 o                         
 -24  10   3         44.45        191.65       159.29 o                         
 -22  10   3     159625.53     155058.08      6054.35 o                         
 -20  10   3      13377.48      12677.32       459.25 o                         
 -18  10   3      63418.62      67441.15      1027.84 o                         
 -16  10   3      16375.10      15945.40       295.74 o                         
 -14  10   3       6145.56       5948.04       135.34 o                         
 -12  10   3     100170.23      93642.48       965.45 o                         
 -10  10   3      43009.70      47699.02       509.41 o                         
  -8  10   3      92689.72      94586.86      1057.90 o                         
  -6  10   3      10108.91      11102.05       213.38 o                         
  -4  10   3      84686.31      76331.10       991.78 o                         
  -2  10   3       2140.11       4312.42       103.69 o                         
   0  10   3      29728.99      31672.75       703.26 o                         
   2  10   3      81901.24      87685.70      2114.29 o                         
   4  10   3      75294.19      84193.88      1002.54 o                         
   6  10   3      43808.28      42650.52       614.60 o                         
   8  10   3      25388.57      27388.28       541.62 o                         
  10  10   3       9948.05      10857.63       192.63 o                         
  12  10   3        638.57        372.00       124.72 o                         
  14  10   3      48747.21      48713.94      1513.21 o                         
  16  10   3      28109.83      27306.83       580.04 o                         
  18  10   3      14900.53      14950.70       252.29 o                         
  20  10   3        123.39       1302.94       129.23 o                         
  22  10   3       9067.82       7988.33       278.90 o                         
  24  10   3       1628.94       1587.46       139.69 o                         
  26  10   3       7457.79       6373.25       181.03 o                         
  28  10   3       9381.75       8816.50       273.07 o                         
  30  10   3       4087.59       2845.89       398.40 o                         
  32  10   3       2736.60       3238.56       576.84 o                         
  34  10   3        235.93        394.37       272.68 o                         
 -37  11   3       1865.61       1278.16       447.67 o                         
 -35  11   3      88360.02      88269.12      2121.40 o                         
 -33  11   3      10750.69      10830.99       332.68 o                         
 -31  11   3      11316.50      11688.52       572.46 o                         
 -29  11   3      30094.28      28059.45       989.32 o                         
 -27  11   3      67888.30      68660.18      1616.87 o                         
 -25  11   3      12081.62      11319.85       759.46 o                         
 -23  11   3      45662.76      46287.22       937.65 o                         
 -21  11   3     181242.47     176026.00      4848.46 o                         
 -19  11   3      51087.10      49618.13       908.98 o                         
 -17  11   3       1056.00       1439.03       114.20 o                         
 -15  11   3      10639.55      10560.35       199.86 o                         
 -13  11   3       4018.65       4531.18       288.52 o                         
 -11  11   3      39918.77      37968.51       560.50 o                         
  -9  11   3     347600.12     375119.47      7047.63 o                         
  -7  11   3      31041.81      28838.33       371.16 o                         
  -5  11   3      24872.26      24554.28       440.30 o                         
  -3  11   3       1495.15       1954.28        93.17 o                         
  -1  11   3     288505.78     293605.38      4694.41 o                         
   1  11   3      32038.73      34889.63       761.87 o                         
   3  11   3     471832.75     488978.28      6970.98 o                         
   5  11   3     574505.44     626500.88     12167.31 o                         
   7  11   3      12779.06      15505.13       310.48 o                         
   9  11   3     188915.41     196148.02      2387.78 o                         
  11  11   3      36047.75      35485.89       477.90 o                         
  13  11   3      24460.30      26242.85       388.62 o                         
  15  11   3       1106.42       1011.41        70.82 o                         
  17  11   3     162225.41     166213.83      3528.32 o                         
  19  11   3       5422.27       4313.67       144.26 o                         
  21  11   3       5567.69       6978.65       210.93 o                         
  23  11   3       7419.22       7347.55       168.00 o                         
  25  11   3      70864.72      73590.68      1588.70 o                         
  27  11   3       2677.52       2754.79       151.31 o                         
  29  11   3      39843.54      38029.29      1617.57 o                         
  31  11   3       8173.54       7797.29       431.76 o                         
  33  11   3      21351.61      21469.87       766.19 o                         
 -36  12   3       3264.37       4305.07       372.68 o                         
 -34  12   3       2535.43       2003.88       277.66 o                         
 -32  12   3      20004.88      20796.24      1015.07 o                         
 -30  12   3       1880.05       2022.02       429.97 o                         
 -28  12   3        391.51        788.51       117.45 o                         
 -26  12   3       1596.42       3005.87       175.02 o                         
 -24  12   3        989.45        268.24       103.98 o                         
 -22  12   3      35484.15      36721.55       570.77 o                         
 -20  12   3        284.34        820.13       142.76 o                         
 -18  12   3       4027.04       5739.35       253.96 o                         
 -16  12   3        164.07       1007.75        78.54 o                         
 -14  12   3      12193.39      14026.31       426.76 o                         
 -12  12   3      35781.10      35257.61       453.77 o                         
 -10  12   3      29199.67      37162.92       954.21 o                         
  -8  12   3      25516.90      25292.35       458.01 o                         
  -6  12   3      10618.75      10568.15       140.57 o                         
  -4  12   3      70681.84      61515.92      1334.39 o                         
  -2  12   3       2630.50       3929.72        68.48 o                         
   0  12   3        881.79       1742.05       108.19 o                         
   2  12   3      68509.27      62298.95      1190.13 o                         
   4  12   3        587.23        -25.75        75.76 o                         
   6  12   3      39613.05      39825.14       913.64 o                         
   8  12   3        894.14        582.66       159.18 o                         
  10  12   3      10007.91       9191.19       354.64 o                         
  12  12   3      34077.87      32545.63       925.66 o                         
  14  12   3      24445.54      24054.15       366.66 o                         
  16  12   3       5196.49       5707.33       274.99 o                         
  18  12   3       1451.98       1920.65       117.16 o                         
  20  12   3       7488.33       7977.51       459.82 o                         
  22  12   3       2654.48       3307.75       198.36 o                         
  24  12   3       1560.19       1241.73       108.64 o                         
  26  12   3       5825.80       4664.22       186.47 o                         
  28  12   3       9842.55      10438.33       349.36 o                         
  30  12   3        137.79        -54.49       168.04 o                         
  32  12   3       1735.80       1159.25       327.96 o                         
 -35  13   3      78295.03      76912.04      3256.79 o                         
 -33  13   3      33667.42      35663.48      2987.95 o                         
 -31  13   3      18343.22      19063.15       599.84 o                         
 -29  13   3      20654.42      19649.64      1275.34 o                         
 -27  13   3      34081.42      33029.51       928.62 o                         
 -25  13   3      16325.87      16582.72       414.14 o                         
 -23  13   3     116613.16     117551.58      3139.53 o                         
 -21  13   3     140169.33     141399.61      4823.05 o                         
 -19  13   3       8684.01       8011.39       196.90 o                         
 -17  13   3       7952.98       8140.39       217.61 o                         
 -15  13   3       2080.98       2726.69        79.66 o                         
 -13  13   3       2454.43       3178.77       150.27 o                         
 -11  13   3     100801.90     104246.32      1391.49 o                         
  -9  13   3     240838.61     248818.27      6524.69 o                         
  -7  13   3      23221.92      24184.11       626.78 o                         
  -5  13   3      16232.82      16828.73       701.76 o                         
  -3  13   3       3677.51       4101.21       127.73 o                         
  -1  13   3     147234.83     154767.64      4344.29 o                         
   1  13   3       3023.72       3993.78       214.89 o                         
   3  13   3     267282.62     275352.31      9480.49 o                         
   5  13   3     290491.22     294998.28      7149.81 o                         
   7  13   3       1324.22       1446.17       145.76 o                         
   9  13   3      42929.17      45916.78       906.12 o                         
  11  13   3       4727.42       4524.58       129.23 o                         
  13  13   3      17749.07      17570.57       493.79 o                         
  15  13   3        470.98        504.53       142.64 o                         
  17  13   3      75912.94      79861.27      1147.25 o                         
  19  13   3      38999.63      37161.75       840.05 o                         
  21  13   3      11325.51      11296.77       453.81 o                         
  23  13   3       6385.28       5787.92       234.42 o                         
  25  13   3      17837.31      15706.97       513.61 o                         
  27  13   3       2212.82       2701.39       227.74 o                         
  29  13   3      52105.93      55632.29      2823.51 o                         
  31  13   3      18868.11      18230.46       653.52 o                         
 -34  14   3        374.83        242.40       245.87 o                         
 -32  14   3       2045.59       2336.88       274.23 o                         
 -30  14   3         53.47        342.68       270.68 o                         
 -28  14   3       2116.99       2223.62       197.54 o                         
 -26  14   3       1028.33        680.35       249.44 o                         
 -24  14   3        208.23        -11.97       357.90 o                         
 -22  14   3        120.39        379.66       120.93 o                         
 -20  14   3        749.73        896.12       136.75 o                         
 -18  14   3      13603.66      14363.68       404.22 o                         
 -16  14   3      15325.17      16333.75       356.14 o                         
 -14  14   3       2197.31       2714.65       187.84 o                         
 -12  14   3       3800.51       3894.02        81.17 o                         
 -10  14   3         67.56        380.17        90.11 o                         
  -8  14   3        481.32       1048.20        95.22 o                         
  -6  14   3      11687.24      13386.13       193.85 o                         
  -4  14   3      30618.40      30298.88       348.62 o                         
  -2  14   3       6935.39       6541.29       190.26 o                         
   0  14   3       1249.25       1367.84        98.83 o                         
   2  14   3      10203.32       9955.56       260.74 o                         
   4  14   3       1142.83        914.00       163.79 o                         
   6  14   3        211.94        236.26        65.11 o                         
   8  14   3      51265.04      52067.88       985.00 o                         
  10  14   3        455.01        852.57       132.24 o                         
  12  14   3       8376.49       8306.04       260.52 o                         
  14  14   3        289.84        315.25       138.25 o                         
  16  14   3        417.02        555.42       189.34 o                         
  18  14   3       1432.35       2252.37       271.99 o                         
  20  14   3        780.44       1595.17       302.88 o                         
  22  14   3         62.93        726.53       153.12 o                         
  24  14   3         39.27        219.84       160.79 o                         
  26  14   3      12733.63      11930.60       819.68 o                         
  28  14   3       1808.61       2243.41       258.92 o                         
  30  14   3        758.52        374.34       274.94 o                         
 -31  15   3      15975.19      16426.95      1212.88 o                         
 -29  15   3       5560.64       5833.73       283.01 o                         
 -27  15   3      20332.37      21857.76       539.09 o                         
 -25  15   3      13993.89      14170.02       883.23 o                         
 -23  15   3      37173.05      38842.48      1489.70 o                         
 -21  15   3     151885.80     151991.61      4064.79 o                         
 -19  15   3       4217.20       3830.62       291.35 o                         
 -17  15   3       1222.45       2482.58       135.12 o                         
 -15  15   3        163.56        625.29        88.48 o                         
 -13  15   3        884.90       1215.49        92.42 o                         
 -11  15   3      54939.44      53118.28      1193.59 o                         
  -9  15   3      91630.33      92170.80      2260.05 o                         
  -7  15   3      22715.59      20604.26       471.57 o                         
  -5  15   3      29527.84      29345.34       701.76 o                         
  -3  15   3       3608.66       4249.44       206.86 o                         
  -1  15   3      83311.20      85145.21      3348.00 o                         
   1  15   3        650.60       1586.76       139.75 o                         
   3  15   3     194869.34     186499.16      4599.75 o                         
   5  15   3     172130.73     177463.66      5015.99 o                         
   7  15   3       1318.51       1822.02       186.33 o                         
   9  15   3      55209.85      54670.30      1491.50 o                         
  11  15   3       1813.30       2290.44       119.31 o                         
  13  15   3      32831.16      33005.43       562.35 o                         
  15  15   3       7696.71       7684.68       195.94 o                         
  17  15   3      55587.54      52255.18      1258.52 o                         
  19  15   3      47766.66      49619.91       864.60 o                         
  21  15   3      30591.31      29614.42      1373.46 o                         
  23  15   3       7466.27       6521.85       229.46 o                         
  25  15   3       5246.11       3657.34       458.15 o                         
  27  15   3       5950.83       6700.23       587.89 o                         
  29  15   3      46962.96      45634.23      2079.15 o                         
 -30  16   3        105.26        -96.93       193.85 o                         
 -28  16   3       3021.25       3785.22       302.86 o                         
 -26  16   3       6933.16       6669.27       336.15 o                         
 -24  16   3       4372.50       3739.76       213.98 o                         
 -22  16   3       5675.08       5212.46       212.76 o                         
 -20  16   3      13613.45      14092.93       337.92 o                         
 -18  16   3      13115.49      13767.21       329.09 o                         
 -16  16   3       5790.32       5717.95       159.07 o                         
 -14  16   3       2263.73       1666.77        84.45 o                         
 -12  16   3        446.59       1196.77        91.52 o                         
 -10  16   3      18665.19      18310.72       284.16 o                         
  -8  16   3       1179.98       1999.99       158.10 o                         
  -6  16   3       1215.61       2455.21        87.16 o                         
  -4  16   3       4289.71       3150.13        74.49 o                         
  -2  16   3        159.34        391.82        75.13 o                         
   0  16   3        131.57        132.94        81.28 o                         
   2  16   3      40157.15      36921.09      1226.20 o                         
   4  16   3       1388.93        996.65       151.77 o                         
   6  16   3       2834.88       2301.61       121.72 o                         
   8  16   3       2912.17       3510.43       350.69 o                         
  10  16   3       6038.71       5762.00       159.55 o                         
  12  16   3         25.63        372.35       115.71 o                         
  14  16   3      11647.67      12292.59       270.94 o                         
  16  16   3       2692.31       4625.70       335.10 o                         
  18  16   3       2126.15       2174.86       279.50 o                         
  20  16   3       1089.47       1307.82       210.74 o                         
  22  16   3        120.37        133.74       171.06 o                         
  24  16   3         62.15        589.17       202.86 o                         
  26  16   3         29.83        290.11       237.87 o                         
 -27  17   3      14939.05      14873.12       542.73 o                         
 -25  17   3       3184.76       2909.06       455.39 o                         
 -23  17   3      18594.22      16449.78       501.34 o                         
 -21  17   3      52190.18      48204.78      1156.39 o                         
 -19  17   3      20801.11      19730.24       547.34 o                         
 -17  17   3      13330.18      11419.49       353.67 o                         
 -15  17   3        939.14        867.90       207.02 o                         
 -13  17   3        740.14       1773.32       152.77 o                         
 -11  17   3       1508.96        769.70       198.36 o                         
  -9  17   3     151175.81     151408.30      3463.71 o                         
  -7  17   3       4546.61       4092.90       228.41 o                         
  -5  17   3       4133.62       4512.99       354.64 o                         
  -3  17   3      52481.93      53838.93      1343.41 o                         
  -1  17   3     117694.13     116184.55      3181.20 o                         
   1  17   3       4823.34       4865.53       229.91 o                         
   3  17   3      94304.18      94092.98      3447.18 o                         
   5  17   3     186325.98     192310.28      8371.50 o                         
   7  17   3      14904.64      16584.41       453.81 o                         
   9  17   3      34385.61      32948.41       700.91 o                         
  11  17   3        831.09        917.44       114.20 o                         
  13  17   3      23881.35      21573.04       755.44 o                         
  15  17   3       4897.02       5532.19       205.34 o                         
  17  17   3      79265.59      74994.55      1375.61 o                         
  19  17   3       1657.04       2036.36       174.02 o                         
  21  17   3      18691.99      19904.46       480.31 o                         
  23  17   3         81.52        364.74       468.49 o                         
  25  17   3       8411.07       7224.29       681.92 o                         
 -26  18   3       6197.71       6528.59       338.34 o                         
 -24  18   3          9.00        -91.34       182.68 o                         
 -22  18   3      16593.43      19097.21      1034.72 o                         
 -20  18   3       1202.48        918.25       256.40 o                         
 -18  18   3       4117.44       3746.20       675.23 o                         
 -16  18   3        947.48       1222.13       202.17 o                         
 -14  18   3       5706.38       6944.04       213.34 o                         
 -12  18   3       5478.21       6285.05       198.98 o                         
 -10  18   3       6710.18       6139.85       320.07 o                         
  -8  18   3      38036.73      37347.89      1723.59 o                         
  -6  18   3       4343.13       4390.40       242.81 o                         
  -4  18   3        104.99        -28.82       126.92 o                         
  -2  18   3        896.40        767.03       126.23 o                         
   0  18   3        179.97        -66.12       132.24 o                         
   2  18   3       1757.82       1587.93       102.18 o                         
   4  18   3      21454.48      19328.46       598.22 o                         
   6  18   3         48.37        -59.36       118.71 o                         
   8  18   3      10312.74       9529.76       557.50 o                         
  10  18   3        541.28        824.49       143.34 o                         
  12  18   3       9319.46       8755.96       308.15 o                         
  14  18   3      11945.11      10510.39       491.38 o                         
  16  18   3       3546.09       4460.15       244.21 o                         
  18  18   3       3162.12       3700.01       311.06 o                         
  20  18   3       1706.04       3010.68       254.81 o                         
  22  18   3        776.34       1194.46       283.10 o                         
 -23  19   3       8454.61       6830.58       436.56 o                         
 -21  19   3      37461.14      34829.74      1159.86 o                         
 -19  19   3        215.09        154.02       215.94 o                         
 -17  19   3       8540.42       9211.21       495.10 o                         
 -15  19   3        249.55        661.50       180.40 o                         
 -13  19   3       5883.91       5381.06       410.24 o                         
 -11  19   3       9743.00       7657.99       247.12 o                         
  -9  19   3      17788.67      18523.84       449.18 o                         
  -7  19   3      14761.69      12117.22       359.14 o                         
  -5  19   3      43253.29      40316.22      1834.72 o                         
  -3  19   3        252.13       1146.31       189.34 o                         
  -1  19   3      53666.97      55830.93      3076.01 o                         
   1  19   3       7848.15       7204.07       265.17 o                         
   3  19   3     102980.75     100362.06      4473.52 o                         
   5  19   3      52446.96      52647.75      2560.59 o                         
   7  19   3       7246.63       8849.80       353.13 o                         
   9  19   3      44471.97      41031.65      1175.11 o                         
  11  19   3       1259.18       1412.37       209.89 o                         
  13  19   3      15774.56      17602.79       985.77 o                         
  15  19   3       9699.85      11541.78       420.40 o                         
  17  19   3      23328.66      21047.85       689.74 o                         
  19  19   3        608.81        921.39       299.03 o                         
 -18  20   3       1215.14       1910.82       313.73 o                         
 -16  20   3        252.07        181.21       430.89 o                         
 -14  20   3        239.84        197.46       350.99 o                         
 -12  20   3        147.26       1702.30       311.32 o                         
 -10  20   3       9417.37       9683.16       819.25 o                         
  -8  20   3      24536.62      25001.34       833.67 o                         
  -6  20   3       1464.52       1048.22       363.95 o                         
  -4  20   3       1644.38       2720.68       530.85 o                         
  -2  20   3        253.44          5.95       227.35 o                         
   0  20   3        748.36       1375.75       613.83 o                         
   2  20   3      19436.46      15063.29       557.67 o                         
   4  20   3      10552.05       7396.97       990.14 o                         
   6  20   3       6305.64       6438.86       462.26 o                         
   8  20   3       8742.48       7672.79       384.48 o                         
  10  20   3       6244.39       5284.69       826.48 o                         
  12  20   3        422.02        322.26       197.05 o                         
  14  20   3       1305.26       1121.59       267.48 o                         
  16  20   3      19805.09      20293.92       722.32 o                         
 -13  21   3       3668.74       3391.15       423.86 o                         
 -11  21   3       2769.06       2291.89       473.25 o                         
  -9  21   3      33652.21      28365.16      1233.19 o                         
  -7  21   3       5090.44       6638.78       578.31 o                         
  -5  21   3      23159.77      22101.26      1035.25 o                         
  -3  21   3       1796.54       1321.14       485.62 o                         
  -1  21   3      61605.29      54923.37      2045.82 o                         
   1  21   3        194.90       1449.13       569.78 o                         
   3  21   3      35363.55      33210.71      2711.49 o                         
   5  21   3       7662.02       7399.98       556.51 o                         
   7  21   3      11155.12      11781.03       624.30 o                         
   9  21   3      20759.52      22753.54      1125.02 o                         
  11  21   3        337.49        607.50       413.12 o                         
  -4  22   3       1537.70       1847.12       330.24 o                         
  -2  22   3         17.38         34.38       389.94 o                         
   0  22   3       4764.88       5302.40       566.09 o                         
 -44   0   4      42423.18      49566.59      2727.67 o                         
 -42   0   4      29062.21      35397.27      7912.33 o                         
 -40   0   4      12514.51      15980.83      1030.69 o                         
 -38   0   4      15394.83      16209.87      1270.14 o                         
 -36   0   4      19689.82      22685.48      1353.42 o                         
 -32   0   4      82855.80      84328.78      4091.51 o                         
 -30   0   4      41438.69      44777.54      2248.77 o                         
 -28   0   4     180614.83     188582.80      5450.14 o                         
 -26   0   4      10805.42       9285.87       473.70 o                         
 -24   0   4       4579.25       5416.25       374.79 o                         
 -22   0   4      48018.45      51100.82      1285.41 o                         
 -20   0   4     186759.62     190607.61      4111.56 o                         
 -18   0   4      85469.51      82984.21      3154.52 o                         
 -16   0   4     233354.06     222097.31     11051.24 o                         
 -14   0   4     176004.17     165923.41      4289.95 o                         
 -12   0   4    1323131.75    1265691.75     56708.51 o                         
 -10   0   4     481312.12     430560.31      9833.79 o                         
  -8   0   4     542531.62     513915.94     10748.45 o                         
  -6   0   4     466851.56     514061.19      9632.42 o                         
  -4   0   4     548920.00     608933.62     18073.73 o                         
  -2   0   4     171036.38     188628.73      2789.60 o                         
   0   0   4      60253.71      53961.17       932.37 o                         
   2   0   4     142075.80     191260.66      3553.59 o                         
   4   0   4     108603.12      92501.28      1580.24 o                         
   6   0   4    1574099.88    1705731.88     70627.95 o                         
   8   0   4     644248.06     600723.44      9839.87 o                         
  10   0   4     117246.26     104254.32      1631.85 o                         
  12   0   4     888556.31     972239.94     17270.61 o                         
  14   0   4     482674.56     473612.03      7954.39 o                         
  16   0   4       2940.12       4372.61       452.88 o                         
  18   0   4      36934.48      34028.45       864.11 o                         
  20   0   4      29415.59      32157.85       853.70 o                         
  22   0   4     190928.69     187781.42      4716.16 o                         
  24   0   4      84765.82      88026.44      2415.34 o                         
  26   0   4     118419.39     116769.34      3904.11 o                         
  28   0   4     171268.67     193664.70      5923.84 o                         
  30   0   4      17857.82      18781.38       812.05 o                         
  32   0   4      46131.66      47745.96      5241.92 o                         
  34   0   4      23917.03      22027.97      1124.38 o                         
  36   0   4       7885.88       8410.33       504.93 o                         
  38   0   4     111038.08     121183.93     16652.33 o                         
 -43   1   4       8875.70      11424.58      1113.97 o                         
 -41   1   4       3727.28       5412.17       598.82 o                         
 -39   1   4        788.53       1003.62       415.80 o                         
 -37   1   4       1333.36       1630.15       481.81 o                         
 -35   1   4        900.93       1063.19       666.30 o                         
 -33   1   4      10274.21       9411.90       812.06 o                         
 -31   1   4       4609.42       4341.43       583.01 o                         
 -29   1   4          9.18       -116.33       246.44 o                         
 -27   1   4      33906.05      32820.18       725.95 o                         
 -25   1   4       1642.70       2125.40       309.55 o                         
 -23   1   4       9982.31      13508.18       438.79 o                         
 -21   1   4      18892.87      19841.18       307.24 o                         
 -19   1   4       1136.41        899.52       256.67 o                         
 -17   1   4       6325.44       9969.31       222.40 o                         
 -15   1   4      62601.85      63801.18      1115.46 o                         
 -13   1   4       5310.32       4534.74       260.19 o                         
 -11   1   4      99677.30     107839.20      1717.50 o                         
  -9   1   4      14845.49      19742.59       398.21 o                         
  -7   1   4        151.00       1685.11       111.20 o                         
  -5   1   4      75459.82      97963.86      1391.49 o                         
  -3   1   4      23216.81      17089.72       229.95 o                         
  -1   1   4      19838.43      28215.92       592.06 o                         
   3   1   4      52991.94      53826.25       645.37 o                         
   5   1   4        485.08        360.98        60.11 o                         
   7   1   4     262264.62     250593.42      2693.50 o                         
   9   1   4      20371.38      16783.03       262.97 o                         
  11   1   4      34782.29      31648.55       376.67 o                         
  13   1   4      43887.86      39979.38       522.91 o                         
  15   1   4      53599.99      49629.89       580.08 o                         
  17   1   4      43503.99      44078.95       540.44 o                         
  19   1   4      68370.27      69956.54       939.21 o                         
  21   1   4       8778.26       7063.95       136.30 o                         
  23   1   4      13861.32      12728.87       488.38 o                         
  25   1   4      19668.23      18862.38       546.98 o                         
  27   1   4          2.19         33.62       252.19 o                         
  29   1   4      15652.97      14776.74       427.40 o                         
  31   1   4        397.50        -16.56       318.00 o                         
  33   1   4       4545.73       3872.41       274.95 o                         
  35   1   4         66.80         14.24       246.29 o                         
  37   1   4        524.52        348.65       349.71 o                         
  39   1   4        330.43       -164.70       329.39 o                         
 -42   2   4      35550.87      40196.72      2456.99 o                         
 -40   2   4       9567.50      10648.36      1160.82 o                         
 -38   2   4       5224.27       5578.33       471.85 o                         
 -36   2   4        339.41        154.74       308.15 o                         
 -34   2   4      28775.77      30670.25      1274.85 o                         
 -32   2   4     100680.32     106621.68      3631.79 o                         
 -30   2   4       3167.70       3223.69       614.60 o                         
 -28   2   4       1590.58       2014.39       267.48 o                         
 -26   2   4     138458.61     137878.83      2287.35 o                         
 -24   2   4      41750.20      46243.20       823.48 o                         
 -22   2   4       4894.96       6284.60       150.07 o                         
 -20   2   4       7931.91       8751.04       188.65 o                         
 -18   2   4     297661.41     285319.16      9590.18 o                         
 -16   2   4     115031.27     109578.17      1551.14 o                         
 -14   2   4     232500.53     219662.36      3322.93 o                         
 -12   2   4     602890.25     596402.88     12569.86 o                         
 -10   2   4     366991.84     330767.25      7191.89 o                         
  -8   2   4     225048.73     230742.88      3361.52 o                         
  -6   2   4     164928.39     155613.41      1959.78 o                         
  -4   2   4     106768.48     139691.39      2016.61 o                         
  -2   2   4      65652.78      84590.08       961.32 o                         
   2   2   4       3933.10       9317.45       336.60 o                         
   4   2   4      91509.49      73805.69       844.12 o                         
   6   2   4     100907.61     113976.05      1251.49 o                         
   8   2   4    1117696.62    1101820.00     19840.06 o                         
  10   2   4     308341.78     289729.19      3355.08 o                         
  12   2   4     251653.28     270127.25      3093.56 o                         
  14   2   4     554884.25     546304.50      5970.17 o                         
  16   2   4     137223.12     137509.31      1571.80 o                         
  18   2   4      25650.76      24783.18       419.25 o                         
  20   2   4     105608.69     109247.47      1353.91 o                         
  22   2   4     163030.31     159368.81      3310.43 o                         
  24   2   4      40505.61      38747.28      1295.32 o                         
  26   2   4     218729.59     210763.92      5704.22 o                         
  28   2   4      53631.75      57697.70      3121.31 o                         
  30   2   4       4616.89       3681.48       254.26 o                         
  32   2   4       1828.01       1265.77       183.22 o                         
  34   2   4      54536.70      52821.82      3765.06 o                         
  36   2   4       3765.18       3318.87       493.76 o                         
  38   2   4      45367.70      47914.31      4067.82 o                         
 -43   3   4       6352.11      10358.18       746.82 o                         
 -41   3   4         38.14       -198.80       397.59 o                         
 -39   3   4        670.54       1093.48       305.77 o                         
 -37   3   4        972.19        610.55       291.70 o                         
 -35   3   4        687.98       1452.40       322.91 o                         
 -33   3   4         19.10        222.28       101.83 o                         
 -31   3   4        923.93       1065.72       121.35 o                         
 -29   3   4      17140.28      17397.78       786.22 o                         
 -27   3   4      76972.07      75657.07      2138.15 o                         
 -25   3   4      17241.52      14405.46       451.52 o                         
 -23   3   4      39878.29      35390.11       650.57 o                         
 -21   3   4      38876.12      33396.95       551.08 o                         
 -19   3   4     234818.19     215284.12      3286.39 o                         
 -17   3   4     218473.84     194214.22      4926.68 o                         
 -15   3   4      41487.05      32205.80       694.24 o                         
 -13   3   4     431800.56     385745.12     10004.93 o                         
 -11   3   4     199002.20     164924.50      2183.20 o                         
  -9   3   4     740874.25     634432.75     11947.67 o                         
  -7   3   4        933.97        258.42        92.63 o                         
  -5   3   4     345202.03     320093.09      4187.33 o                         
  -3   3   4     569474.25     518677.84      6512.75 o                         
  -1   3   4     254793.53     237776.86      3277.02 o                         
   1   3   4     604188.88     571754.06      8053.12 o                         
   3   3   4     231605.38     271779.34      3134.31 o                         
   5   3   4     437211.62     423494.09      4731.84 o                         
   7   3   4       2356.33        947.73        88.66 o                         
   9   3   4      43207.79      34021.72       467.34 o                         
  11   3   4      31466.31      29136.96       436.32 o                         
  13   3   4     112802.71     118952.42      1283.74 o                         
  15   3   4      72440.77      66178.67       756.37 o                         
  17   3   4     107332.00     117278.27      1332.42 o                         
  19   3   4       3836.41       2636.23       294.53 o                         
  21   3   4      23310.26      24198.82       727.30 o                         
  23   3   4      19988.20      20051.18       721.29 o                         
  25   3   4      20237.86      20566.15       775.39 o                         
  27   3   4       4854.85       3486.62       150.17 o                         
  29   3   4      14424.32      13978.05       786.78 o                         
  31   3   4      21291.65      22034.45      1721.32 o                         
  33   3   4       1312.80       1367.66       197.01 o                         
  35   3   4       1215.58       1036.40       220.05 o                         
  37   3   4       2387.30       1950.61       315.67 o                         
  39   3   4       4580.30       4678.57       605.16 o                         
 -42   4   4      16736.45      16723.31       963.01 o                         
 -40   4   4        804.05        780.55       265.07 o                         
 -38   4   4      23611.32      23562.53      2185.82 o                         
 -36   4   4       3725.61       4883.32       613.61 o                         
 -34   4   4       1401.06       1672.77       234.77 o                         
 -32   4   4      21752.73      19646.60      1605.11 o                         
 -30   4   4      45956.30      43980.55      1377.97 o                         
 -28   4   4      36157.02      37490.89       795.22 o                         
 -26   4   4      70454.68      68540.25      1053.68 o                         
 -24   4   4       4019.11       4104.10       197.48 o                         
 -22   4   4     242120.11     243935.94      3547.05 o                         
 -20   4   4      17248.65      15289.15       716.78 o                         
 -18   4   4     367628.22     359481.69      6070.42 o                         
 -16   4   4     218294.64     221739.72      5129.23 o                         
 -14   4   4     358842.12     359916.44      7356.93 o                         
 -12   4   4     567918.81     562829.81     13507.71 o                         
 -10   4   4      32983.88      33086.65      1214.35 o                         
  -8   4   4      93253.45     113638.67      4719.96 o                         
  -6   4   4       5795.81       8226.35       247.94 o                         
  -4   4   4     411732.38     465294.47      9189.72 o                         
  -2   4   4      67202.09      69612.18       940.68 o                         
   0   4   4     138982.09     158774.75      1820.91 o                         
   2   4   4     144746.05     152634.02      1754.67 o                         
   4   4   4      13657.19      21592.62       260.66 o                         
   6   4   4     532609.81     557870.88      6175.84 o                         
   8   4   4     145290.92     145377.69      1479.74 o                         
  10   4   4      56820.34      59414.88       580.99 o                         
  12   4   4     548181.56     577640.94      6451.62 o                         
  14   4   4     176701.94     174094.27      2716.87 o                         
  16   4   4      71341.38      74821.05       798.63 o                         
  18   4   4      30341.88      31080.64       387.33 o                         
  20   4   4     108202.62     109984.30      1339.56 o                         
  22   4   4     143968.59     141400.33      2320.16 o                         
  24   4   4      43468.66      42378.87      1221.99 o                         
  26   4   4     163439.28     164436.83      4030.22 o                         
  28   4   4      29187.07      29002.63       573.56 o                         
  30   4   4      19023.60      17990.04       809.76 o                         
  32   4   4      20942.79      21497.71       812.02 o                         
  34   4   4      37949.10      39802.26      2703.91 o                         
  36   4   4        999.14        -99.36       332.40 o                         
  38   4   4      71747.42      68180.95     11269.87 o                         
 -41   5   4        277.39        122.62       728.77 o                         
 -39   5   4      12202.18      12977.78      1569.14 o                         
 -37   5   4       4270.93       5593.31       639.85 o                         
 -35   5   4       1144.46       1456.84       130.97 o                         
 -33   5   4      11228.25      12202.07       635.66 o                         
 -31   5   4        459.87        325.68       189.99 o                         
 -29   5   4      82189.75      77894.24      2248.19 o                         
 -27   5   4      56853.07      54181.48      1282.71 o                         
 -25   5   4      24299.36      25037.12       414.60 o                         
 -23   5   4      37797.58      32097.29       479.46 o                         
 -21   5   4       7468.93       6390.28       389.20 o                         
 -19   5   4     112924.04     105629.54      2440.39 o                         
 -17   5   4        316.46       2320.63       231.41 o                         
 -15   5   4      20498.41      26034.74       455.32 o                         
 -13   5   4     253717.00     223234.77      3134.62 o                         
 -11   5   4      17938.90      14713.74       424.64 o                         
  -9   5   4     104620.19      79860.64      1670.99 o                         
  -7   5   4     105341.53     132509.39      3789.79 o                         
  -5   5   4      11768.81      11387.58       166.22 o                         
  -3   5   4     317112.31     270406.00      4062.39 o                         
  -1   5   4      27505.36      20320.10       261.47 o                         
   1   5   4     601620.06     563484.94      7846.06 o                         
   3   5   4     256984.77     309862.03      3528.99 o                         
   5   5   4     285424.81     260062.89      2817.94 o                         
   7   5   4      18791.89      14467.21       369.66 o                         
   9   5   4      78960.05      70038.80       748.34 o                         
  11   5   4     154872.97     150091.41      1554.68 o                         
  13   5   4      34288.96      35494.23       405.15 o                         
  15   5   4     234898.77     229190.69      3763.15 o                         
  17   5   4      13804.29      15072.87       236.79 o                         
  19   5   4     122626.14     117947.33      1345.18 o                         
  21   5   4       1620.67       1410.18        99.03 o                         
  23   5   4       1223.75       1135.47        98.45 o                         
  25   5   4     108942.08     112204.52      3065.49 o                         
  27   5   4       2856.89       2730.06       288.52 o                         
  29   5   4      23264.51      23735.30       998.80 o                         
  31   5   4      28613.01      29987.59      1385.50 o                         
  33   5   4       9517.25       8882.54       344.41 o                         
  35   5   4       2527.30       2554.79       212.80 o                         
  37   5   4       1462.75       1327.80       774.30 o                         
 -42   6   4      24147.65      24304.28      1016.78 o                         
 -40   6   4       7151.30       7379.34       806.85 o                         
 -38   6   4      21960.74      23975.83       827.93 o                         
 -36   6   4      14339.33      13389.81      1207.00 o                         
 -34   6   4      14464.71      14920.02       945.01 o                         
 -32   6   4      33772.81      31689.26      1499.73 o                         
 -30   6   4      96514.05      96668.07      2213.47 o                         
 -28   6   4      36553.46      34032.36       676.21 o                         
 -26   6   4     172165.16     175383.31      5059.49 o                         
 -24   6   4      18545.63      18997.46       290.39 o                         
 -22   6   4     257487.30     264792.03      5061.07 o                         
 -20   6   4      11636.49      11466.72       234.42 o                         
 -18   6   4     380551.00     383650.22      7119.45 o                         
 -16   6   4      63048.91      64211.67       794.02 o                         
 -14   6   4     231418.66     240120.22      3199.23 o                         
 -12   6   4     301359.88     320436.50      5721.54 o                         
 -10   6   4      29319.35      32109.37      1438.64 o                         
  -8   6   4     215140.28     261685.36      6381.93 o                         
  -6   6   4        781.48       1365.72       102.73 o                         
  -4   6   4     164005.97     188443.41      5014.49 o                         
  -2   6   4       1244.16       1284.76        50.80 o                         
   0   6   4      16116.98      26460.88       289.65 o                         
   2   6   4        203.00       3370.77       222.40 o                         
   4   6   4       4192.61       3858.25       210.66 o                         
   6   6   4     174169.55     170409.59      1694.18 o                         
   8   6   4     103273.52     116633.88      1239.70 o                         
  10   6   4        957.21       2502.84        93.17 o                         
  12   6   4     274259.50     272555.56      3083.01 o                         
  14   6   4      43259.72      47533.16      1017.32 o                         
  16   6   4      72523.50      79494.85       926.88 o                         
  18   6   4     108035.62     101792.90      1519.30 o                         
  20   6   4     107360.33     107681.53      1306.63 o                         
  22   6   4      93605.93      93814.70      1925.39 o                         
  24   6   4       3410.71       2591.18       119.56 o                         
  26   6   4     182907.09     190442.36      6969.49 o                         
  28   6   4       6792.06       6476.87       255.46 o                         
  30   6   4      24993.91      21819.64      1130.03 o                         
  32   6   4       1838.02       1011.89       233.60 o                         
  34   6   4      65324.50      68329.25      4496.02 o                         
  36   6   4       3391.41       4223.80       810.50 o                         
  38   6   4      37726.57      36263.56      5285.16 o                         
 -41   7   4       1465.45       1041.95       356.53 o                         
 -39   7   4        655.20        855.47       345.06 o                         
 -37   7   4       2361.33       2258.49       257.34 o                         
 -35   7   4        265.13        105.89       237.61 o                         
 -33   7   4       1050.10        944.39       144.47 o                         
 -31   7   4        628.02        415.30       297.53 o                         
 -29   7   4      25648.96      23255.74       531.95 o                         
 -27   7   4       7101.80       5947.77       212.48 o                         
 -25   7   4      38565.12      39506.08       543.46 o                         
 -23   7   4       8413.03       7033.12       186.33 o                         
 -21   7   4        226.74        464.70        83.74 o                         
 -19   7   4      98372.71      98249.72      1399.01 o                         
 -17   7   4        150.49        171.63       187.84 o                         
 -15   7   4      17209.17      19179.35       377.18 o                         
 -13   7   4     128520.92     124152.35      3172.18 o                         
 -11   7   4       1347.51       2620.67        65.05 o                         
  -9   7   4     141168.80     143591.52      3681.60 o                         
  -7   7   4     127886.76     138577.42      4157.95 o                         
  -5   7   4       6994.01       5358.30       228.41 o                         
  -3   7   4     390284.53     388239.91      9367.79 o                         
   1   7   4     210128.06     196377.44      2087.20 o                         
   3   7   4     246489.33     262523.69      4613.52 o                         
   5   7   4     229624.67     229155.69      2257.73 o                         
   7   7   4       2323.62       2742.94        73.53 o                         
   9   7   4      42865.76      36808.72       530.45 o                         
  11   7   4      24269.74      20716.30       238.41 o                         
  13   7   4      62647.59      61497.59       635.87 o                         
  15   7   4     256891.91     256569.36      2863.40 o                         
  17   7   4      66715.48      70279.27       843.61 o                         
  19   7   4      36688.49      35870.94       504.90 o                         
  21   7   4       7945.35       7086.10       228.41 o                         
  23   7   4        108.77        246.23       100.68 o                         
  25   7   4      61041.81      58180.69      2580.12 o                         
  27   7   4      29770.30      31355.47       990.27 o                         
  29   7   4      35047.68      33552.35      2081.23 o                         
  31   7   4      17620.16      18167.51      1064.90 o                         
  33   7   4       4519.42       4179.94       693.21 o                         
  35   7   4       1249.64        326.56       607.01 o                         
  37   7   4       3762.12       4432.68       977.21 o                         
 -40   8   4      24072.72      21140.18      1816.71 o                         
 -38   8   4      21553.01      22019.07       668.51 o                         
 -36   8   4      10333.61      10938.33       415.88 o                         
 -34   8   4      20275.16      18049.05      1284.22 o                         
 -32   8   4       9623.14       8117.31       218.06 o                         
 -30   8   4      61775.43      67414.80      2966.32 o                         
 -28   8   4      38459.79      36827.79       909.13 o                         
 -26   8   4      93203.39      94618.66      1480.81 o                         
 -24   8   4      51665.59      52121.12       640.55 o                         
 -22   8   4     290139.56     299059.25      4677.89 o                         
 -20   8   4       7212.47       9067.24       578.54 o                         
 -18   8   4     324307.81     315716.62      9247.57 o                         
 -16   8   4     143950.28     151740.19      2414.53 o                         
 -14   8   4      74177.82      75989.69      1386.99 o                         
 -12   8   4     132322.83     138301.47      2348.05 o                         
 -10   8   4      68445.80      65014.53      1544.77 o                         
  -8   8   4     204825.28     247498.16      5423.22 o                         
  -6   8   4      16429.49      23188.50       821.42 o                         
  -4   8   4      47213.84      55727.21      1414.03 o                         
  -2   8   4       2480.79       2458.55       183.33 o                         
   0   8   4       1203.80       1290.83        39.68 o                         
   2   8   4       1326.32       1306.14        66.12 o                         
   4   8   4     155918.42     155855.61      1480.71 o                         
   6   8   4      13376.53      11013.41       267.88 o                         
   8   8   4     196361.03     212336.00      2321.66 o                         
  10   8   4      10597.33       9631.00       276.25 o                         
  12   8   4     327005.97     321573.84      3458.35 o                         
  14   8   4       3866.68       3551.44        79.75 o                         
  16   8   4     135550.50     137032.45      1467.93 o                         
  18   8   4     200986.47     207827.28      2838.59 o                         
  20   8   4      77540.03      75583.26      1400.51 o                         
  22   8   4      98527.58      94080.58      2360.73 o                         
  24   8   4      10605.41       9436.39       276.50 o                         
  26   8   4      80236.76      78434.66      2805.53 o                         
  28   8   4      52001.63      53046.00      3182.70 o                         
  30   8   4      16979.84      15407.20       989.16 o                         
  32   8   4       1648.57       3002.20       592.29 o                         
  34   8   4      40969.89      44090.41      1926.03 o                         
  36   8   4       1350.01       1821.66       797.58 o                         
 -39   9   4         18.40        875.71       252.65 o                         
 -37   9   4         97.46         82.93       213.11 o                         
 -35   9   4        888.93       1396.55       468.49 o                         
 -33   9   4        353.79        567.86       177.84 o                         
 -31   9   4      11390.85      10862.34       560.07 o                         
 -29   9   4       3101.61       2099.63       144.26 o                         
 -27   9   4       2458.81       2532.78       117.71 o                         
 -25   9   4         65.65         56.62        88.47 o                         
 -23   9   4      38490.76      33844.79       620.61 o                         
 -21   9   4       7912.33       7902.25       169.48 o                         
 -19   9   4      26754.35      28179.44       605.59 o                         
 -17   9   4        236.21       2551.14       311.19 o                         
 -15   9   4      10654.08      10491.20       389.82 o                         
 -13   9   4      84923.84      91017.95      1242.73 o                         
 -11   9   4         28.22        972.21        73.98 o                         
  -9   9   4     145533.92     150237.98      2229.24 o                         
  -7   9   4      73803.44      75065.38      1961.01 o                         
  -3   9   4      35482.16      39856.03      1038.36 o                         
  -1   9   4       7700.66       7836.09       148.77 o                         
   1   9   4     165966.69     178769.55      2535.89 o                         
   3   9   4     200288.00     217563.81      4308.22 o                         
   5   9   4      81238.80      94691.63      1415.17 o                         
   7   9   4      19613.00      17833.18       294.53 o                         
   9   9   4         10.15        437.25        84.15 o                         
  11   9   4       3178.19       4027.11       118.71 o                         
  13   9   4     127296.02     124116.29      2613.18 o                         
  15   9   4      57894.31      60759.95      1194.64 o                         
  17   9   4     100184.05      99424.19      1917.44 o                         
  19   9   4       1105.30        869.18       168.30 o                         
  21   9   4      11110.42      10709.19       191.98 o                         
  23   9   4       5758.15       6361.74       323.08 o                         
  25   9   4       7101.07       6207.99       321.58 o                         
  27   9   4      27309.77      27088.77       497.79 o                         
  29   9   4      25080.16      25820.24      1030.38 o                         
  31   9   4       3878.82       4137.43       744.54 o                         
  33   9   4       1752.97       1490.09       218.16 o                         
  35   9   4       1005.00       1206.11       402.07 o                         
 -38  10   4      21270.17      21824.41       835.96 o                         
 -36  10   4       9058.07      10347.88       707.95 o                         
 -34  10   4       7927.92       7852.30       562.19 o                         
 -32  10   4       1766.08       2171.73       300.54 o                         
 -30  10   4      73878.10      72023.44      1810.74 o                         
 -28  10   4      23014.66      22184.88       853.53 o                         
 -26  10   4      30422.74      28236.98       508.63 o                         
 -24  10   4      13609.49      13250.04       315.57 o                         
 -22  10   4     191313.97     198248.08      2776.97 o                         
 -20  10   4       1161.27       1662.11       218.34 o                         
 -18  10   4     168455.02     168677.62      3205.24 o                         
 -16  10   4     130727.27     127541.84      2191.75 o                         
 -14  10   4      60794.12      66508.69      1275.79 o                         
 -12  10   4     117675.64     120537.97      2160.87 o                         
 -10  10   4     243800.92     247470.81      5854.49 o                         
  -8  10   4      96039.05     104530.54      1681.31 o                         
  -6  10   4      36158.31      38475.73       655.17 o                         
  -4  10   4     155645.91     163800.48      3580.92 o                         
  -2  10   4        675.05       1552.13        91.66 o                         
   0  10   4      63208.49      59047.41       597.75 o                         
   2  10   4       6194.60      10079.21       320.07 o                         
   4  10   4     554460.75     571535.25     13070.43 o                         
   6  10   4      19586.33      20529.30       237.46 o                         
   8  10   4      89594.91     104084.51      1154.52 o                         
  10  10   4      28350.23      25892.97       304.76 o                         
  12  10   4     315237.81     317001.69      4786.08 o                         
  14  10   4       9425.66       9761.84       265.98 o                         
  16  10   4     274639.88     280888.59      7683.26 o                         
  18  10   4     275980.06     275571.94      5860.21 o                         
  20  10   4      61016.70      61031.86      1149.56 o                         
  22  10   4      57788.46      52525.52       795.83 o                         
  24  10   4       3881.33       2997.86       137.66 o                         
  26  10   4      15014.75      15092.32       371.38 o                         
  28  10   4      38105.50      38080.40      1657.06 o                         
  30  10   4      31233.13      27712.37       652.36 o                         
  32  10   4         41.06         36.29       300.57 o                         
  34  10   4       8088.15       8469.57      1058.91 o                         
 -37  11   4        794.80       1852.80       261.61 o                         
 -35  11   4       2168.72       2796.87       263.83 o                         
 -33  11   4       6536.62       6407.85       463.29 o                         
 -31  11   4      11874.72      12121.80       359.43 o                         
 -29  11   4         16.09        211.54       110.06 o                         
 -27  11   4      19212.21      19927.34       506.19 o                         
 -25  11   4      17549.17      19165.80       647.66 o                         
 -23  11   4       3429.62       2951.91       115.36 o                         
 -21  11   4      56383.81      57810.51       969.69 o                         
 -19  11   4      30486.71      30041.21       463.54 o                         
 -17  11   4      71283.88      66742.98      1608.37 o                         
 -15  11   4      15467.27      16281.08       464.33 o                         
 -13  11   4      27033.18      25233.39       512.42 o                         
 -11  11   4     120390.10     116351.30      1675.04 o                         
  -9  11   4       5949.52       9981.41       312.56 o                         
  -7  11   4      97551.45      94604.44      1546.27 o                         
  -5  11   4      11543.31       9588.41       121.50 o                         
  -3  11   4      52466.18      52969.40       625.12 o                         
  -1  11   4      42101.27      45440.41      1080.44 o                         
   1  11   4      19010.21      21904.95       270.40 o                         
   3  11   4      84446.59      82940.03      1247.56 o                         
   5  11   4         50.75       2467.29       291.55 o                         
   7  11   4      39952.00      37347.65       648.68 o                         
   9  11   4      29539.43      27705.10       524.44 o                         
  11  11   4      21220.43      23523.73       309.49 o                         
  13  11   4      32905.16      32912.20       556.00 o                         
  15  11   4      20409.32      20004.15       264.19 o                         
  17  11   4       4676.07       4251.45       114.22 o                         
  19  11   4      34441.44      32958.35       930.17 o                         
  21  11   4        110.44         77.54        76.09 o                         
  23  11   4       5198.35       4883.04       162.45 o                         
  25  11   4      12453.70      11748.73       289.93 o                         
  27  11   4       3160.69       3016.65       158.53 o                         
  29  11   4      23864.32      21081.48       711.80 o                         
  31  11   4       1728.22       1472.40       187.54 o                         
  33  11   4        308.98        497.04       239.78 o                         
 -36  12   4       1540.24       1693.46       884.93 o                         
 -34  12   4      36595.43      34366.54      1525.20 o                         
 -32  12   4       6614.25       7071.24       395.62 o                         
 -30  12   4       7274.04       7613.75       438.46 o                         
 -28  12   4         81.09        373.31       136.35 o                         
 -26  12   4     119537.30     118876.30      3579.41 o                         
 -24  12   4      44236.88      41575.68       853.53 o                         
 -22  12   4     163982.69     166947.20      3855.91 o                         
 -20  12   4      44135.45      41364.17      1179.61 o                         
 -18  12   4     167612.89     161960.53      3604.96 o                         
 -16  12   4      39850.43      37739.56       832.49 o                         
 -14  12   4      62601.71      66617.56      2105.27 o                         
 -12  12   4      43589.91      43021.03       871.56 o                         
 -10  12   4     125000.33     131045.07      3420.13 o                         
  -8  12   4     278903.44     296057.56      7334.64 o                         
  -6  12   4       6757.93       6882.41       172.81 o                         
  -4  12   4      11657.51      13857.91       474.85 o                         
  -2  12   4      65765.84      67784.23      1199.15 o                         
   0  12   4        926.31       1734.59       113.04 o                         
   2  12   4     170192.03     176811.78      2267.56 o                         
   4  12   4     113923.30     129657.52      3462.21 o                         
   6  12   4      38409.30      38161.74       470.71 o                         
   8  12   4     136598.61     145236.91      2683.81 o                         
  10  12   4         38.73        934.56        72.80 o                         
  12  12   4      12060.37      13939.17       296.35 o                         
  14  12   4       1216.71       1484.57       129.23 o                         
  16  12   4     243428.83     253764.44      5327.04 o                         
  18  12   4     151724.50     153592.75      2405.86 o                         
  20  12   4      20346.93      19611.63       513.92 o                         
  22  12   4      58650.46      53366.23      1414.03 o                         
  24  12   4        210.28        167.23        99.09 o                         
  26  12   4      18431.42      15931.88       410.46 o                         
  28  12   4      54639.15      55757.26      1294.11 o                         
  30  12   4      44078.82      41013.67      2072.38 o                         
  32  12   4       4995.01       5297.14       287.89 o                         
 -35  13   4       1094.56       2197.72      1025.48 o                         
 -33  13   4       4591.68       4078.47       556.99 o                         
 -31  13   4       3832.12       4256.86       406.03 o                         
 -29  13   4          6.57        -86.13       172.25 o                         
 -27  13   4       4683.27       5085.23       244.29 o                         
 -25  13   4       4244.09       5600.52       248.65 o                         
 -23  13   4       8642.16       7277.55       285.59 o                         
 -21  13   4        399.27        743.94        88.93 o                         
 -19  13   4        375.46        833.13       115.71 o                         
 -17  13   4       1805.75       2911.10       156.28 o                         
 -15  13   4        797.83        787.58        67.74 o                         
 -13  13   4        962.06       1994.36        81.13 o                         
 -11  13   4       2852.44       2736.11       121.72 o                         
  -9  13   4       2614.14       2504.62       199.86 o                         
  -7  13   4       2846.82       3006.43        68.25 o                         
  -5  13   4       6436.98       8009.94       220.90 o                         
  -3  13   4      14621.05      15185.73       196.85 o                         
  -1  13   4      20514.22      20644.78       249.76 o                         
   1  13   4       2175.63       3708.88        85.77 o                         
   3  13   4      46294.31      46461.98       994.78 o                         
   5  13   4       1519.84       2279.74        97.68 o                         
   7  13   4      13957.13      12427.33       249.98 o                         
   9  13   4       3963.94       3408.24        99.53 o                         
  11  13   4      30315.64      31875.94       915.14 o                         
  13  13   4      17569.59      17495.93       392.11 o                         
  15  13   4      22895.22      23776.65       374.54 o                         
  17  13   4      20194.29      19575.71       380.16 o                         
  19  13   4       2682.60       2223.20       129.17 o                         
  21  13   4       8490.81       8418.03       271.99 o                         
  23  13   4       6261.86       6242.08       228.41 o                         
  25  13   4       2191.03       2129.44       278.61 o                         
  27  13   4       7717.94       8601.84       309.00 o                         
  29  13   4        114.96        149.06       212.32 o                         
  31  13   4        779.87       1202.14       290.82 o                         
 -34  14   4      15927.07      18098.22       747.18 o                         
 -32  14   4         95.22        113.03       196.45 o                         
 -30  14   4      18389.94      17552.20       552.18 o                         
 -28  14   4      16757.42      16275.99       578.26 o                         
 -26  14   4      15429.47      16299.31       619.83 o                         
 -24  14   4       6027.52       5417.37       413.12 o                         
 -22  14   4     179328.42     181023.16      3774.00 o                         
 -20  14   4       4283.18       4886.12       284.01 o                         
 -18  14   4      92755.14      93236.79      2635.72 o                         
 -16  14   4      30440.56      31239.97      1093.00 o                         
 -14  14   4      36021.03      37950.34       695.75 o                         
 -12  14   4      10302.52      10538.22       174.86 o                         
 -10  14   4     136040.64     144822.59      3259.34 o                         
  -8  14   4      68391.96      71867.34      1492.31 o                         
  -6  14   4      13620.96      13523.61       211.88 o                         
  -4  14   4      26673.49      27661.92       559.00 o                         
  -2  14   4       3893.51       3997.21        99.18 o                         
   0  14   4      70217.39      71643.42       905.22 o                         
   2  14   4      36183.99      35554.54      1111.99 o                         
   4  14   4     123272.06     125044.77      2461.41 o                         
   6  14   4          3.49       1075.56        93.17 o                         
   8  14   4       9360.42      11078.52       339.61 o                         
  10  14   4       4335.82       3972.50       336.60 o                         
  12  14   4      42055.79      44037.19       734.56 o                         
  14  14   4        524.88       1123.30       222.40 o                         
  16  14   4     146763.22     155440.72      2801.02 o                         
  18  14   4     137594.30     135310.94      2548.48 o                         
  20  14   4       1788.85       1636.40       212.42 o                         
  22  14   4      68394.79      72702.90      2309.64 o                         
  24  14   4        276.26        407.60       174.33 o                         
  26  14   4       3599.18       2631.32       361.35 o                         
  28  14   4       6946.23       5011.08       270.00 o                         
 -31  15   4       3574.86       5007.87       372.95 o                         
 -29  15   4         96.72       -112.96       248.21 o                         
 -27  15   4       2827.90       2661.28       345.07 o                         
 -25  15   4       6456.16       5431.99       246.22 o                         
 -23  15   4       4917.66       4793.81       288.23 o                         
 -21  15   4        451.21        762.94       181.17 o                         
 -19  15   4        359.82        122.05        98.51 o                         
 -17  15   4      35575.65      36364.16       862.16 o                         
 -15  15   4      18518.87      16873.32       272.92 o                         
 -13  15   4      39026.09      40318.57       825.59 o                         
 -11  15   4        198.79        577.95        76.64 o                         
  -9  15   4      16162.36      17280.78       287.01 o                         
  -7  15   4      23838.61      24221.06       431.27 o                         
  -5  15   4        604.02       1003.31        51.15 o                         
  -3  15   4       6535.21       8425.91       172.84 o                         
  -1  15   4       8722.03       9101.88       181.55 o                         
   1  15   4      15526.01      15263.76       353.13 o                         
   3  15   4       2348.37       2479.41       201.36 o                         
   5  15   4        533.45       1756.94       152.50 o                         
   7  15   4       3354.14       3423.65       154.78 o                         
   9  15   4        815.26        821.71       100.68 o                         
  11  15   4       5383.86       5870.19       173.32 o                         
  13  15   4       1602.64       1804.81       192.34 o                         
  15  15   4       2637.51       2242.15       148.36 o                         
  17  15   4       7980.32       7063.31       249.76 o                         
  19  15   4         67.93       -151.77       303.54 o                         
  21  15   4       1156.80        961.88       191.66 o                         
  23  15   4       2565.45       3555.70       258.57 o                         
  25  15   4         93.99        232.31       228.97 o                         
  27  15   4       2367.23       2577.32       320.38 o                         
 -30  16   4        416.32        407.30       265.32 o                         
 -28  16   4       8287.86       7272.91       737.19 o                         
 -26  16   4      30251.23      30676.83       822.60 o                         
 -24  16   4      16790.26      18138.27       515.88 o                         
 -22  16   4      68475.88      68411.77      1503.92 o                         
 -20  16   4      29768.91      28815.84      1139.04 o                         
 -18  16   4      50537.47      50203.18      1836.73 o                         
 -16  16   4       9803.76       8651.80       204.45 o                         
 -14  16   4      42477.83      42056.64      1214.18 o                         
 -12  16   4      20157.42      18718.87       282.49 o                         
 -10  16   4      51884.17      53491.84      1435.17 o                         
  -8  16   4     137239.23     136959.36      3577.32 o                         
  -6  16   4        740.63       1289.90        89.86 o                         
  -4  16   4       6261.67       6249.35       368.16 o                         
  -2  16   4      11430.42      11591.17       303.54 o                         
   0  16   4      17583.78      19195.99       536.46 o                         
   2  16   4      56034.88      52701.84      1069.92 o                         
   4  16   4      66482.27      66935.78      2068.78 o                         
   6  16   4      40022.38      41192.11       671.67 o                         
   8  16   4      62609.65      65610.07      1356.93 o                         
  10  16   4        980.43       1661.94       119.52 o                         
  12  16   4      14834.37      13847.15       586.05 o                         
  14  16   4        361.11        138.84       114.24 o                         
  16  16   4     174797.34     188310.42      8804.28 o                         
  18  16   4      50267.71      46170.11      1202.88 o                         
  20  16   4      10512.99       9466.71       701.07 o                         
  22  16   4      30333.53      32845.09      1618.40 o                         
  24  16   4        184.67        277.20       303.54 o                         
  26  16   4       1807.72       1372.45       232.70 o                         
 -27  17   4         41.90        219.32       225.79 o                         
 -25  17   4        181.85        -52.12       215.93 o                         
 -23  17   4         68.25        289.19       227.63 o                         
 -21  17   4       7048.29       5395.38       245.12 o                         
 -19  17   4       3334.43       2479.95       247.34 o                         
 -17  17   4        224.43         19.83       131.94 o                         
 -15  17   4         96.72        155.21       252.53 o                         
 -13  17   4        194.47        272.58        91.61 o                         
 -11  17   4      21427.08      20010.33       392.20 o                         
  -9  17   4        516.00        437.95       117.21 o                         
  -7  17   4       2242.16       2021.31       111.20 o                         
  -5  17   4       2328.89       3564.48       187.84 o                         
  -3  17   4         36.09        410.73        63.56 o                         
  -1  17   4       2363.00       2817.91       114.86 o                         
   1  17   4       9813.91      11857.48       345.62 o                         
   3  17   4      14053.54      14689.11       422.26 o                         
   5  17   4        302.05       1207.83       207.37 o                         
   7  17   4        553.04        616.21       108.75 o                         
   9  17   4        571.90        629.93       201.36 o                         
  11  17   4      10592.62      10327.21       356.27 o                         
  13  17   4        547.60        752.51       112.70 o                         
  15  17   4       7360.94       6614.94       265.97 o                         
  17  17   4       3622.57       2429.94       256.96 o                         
  19  17   4        539.47        623.67       179.58 o                         
  21  17   4        206.91       -112.51       225.01 o                         
  23  17   4        123.41       -102.95       270.20 o                         
 -26  18   4      13345.07      13602.86       528.74 o                         
 -24  18   4       1841.79       1887.92       236.41 o                         
 -22  18   4      49147.09      52422.93      2138.22 o                         
 -20  18   4      10351.23      10915.33       796.42 o                         
 -18  18   4      22160.71      20480.85      1279.06 o                         
 -16  18   4       9656.16       9016.47       407.48 o                         
 -14  18   4      27992.73      28731.00      1103.48 o                         
 -12  18   4      13354.92      12862.79       340.32 o                         
 -10  18   4      18365.16      16947.20       410.62 o                         
  -8  18   4      89711.81      91468.59      3782.28 o                         
  -6  18   4       5301.78       4828.09       147.57 o                         
  -4  18   4      28573.90      24152.32       641.65 o                         
  -2  18   4       1391.46       1525.62       101.70 o                         
   0  18   4       4441.52       6071.79       180.32 o                         
   2  18   4      26083.36      24532.08       583.04 o                         
   4  18   4      43772.06      37627.09       817.46 o                         
   6  18   4        485.84       1173.25       278.00 o                         
   8  18   4      33499.13      33390.34       757.26 o                         
  10  18   4        858.96       1131.59       376.60 o                         
  12  18   4      37889.60      35137.13       779.39 o                         
  14  18   4       2409.41       3934.68       351.63 o                         
  16  18   4     102853.85     104297.34      4476.43 o                         
  18  18   4      14761.53      12937.23       427.68 o                         
  20  18   4       8814.28       9161.67       493.24 o                         
 -23  19   4        147.38         41.41       190.96 o                         
 -21  19   4       5857.52       6701.55       624.02 o                         
 -19  19   4        638.76        177.92       244.22 o                         
 -17  19   4        202.27        815.27       190.02 o                         
 -15  19   4       3207.20       4021.60       398.23 o                         
 -13  19   4         10.92       -172.69       345.37 o                         
 -11  19   4       6745.58       5971.78       402.72 o                         
  -9  19   4       8928.14       7349.29       324.58 o                         
  -7  19   4       7668.29       7016.72       464.25 o                         
  -5  19   4       7746.31       9199.99       464.33 o                         
  -3  19   4        215.12       1158.57       219.39 o                         
  -1  19   4         28.85        674.21       138.97 o                         
   1  19   4        760.13       1351.56       340.57 o                         
   3  19   4      47186.24      46663.66      2332.18 o                         
   5  19   4      13662.61      11261.99       725.80 o                         
   7  19   4        215.36        375.22       314.06 o                         
   9  19   4       6219.49       5460.65       332.10 o                         
  11  19   4        440.83        502.70       671.66 o                         
  13  19   4       3967.96       4603.63       324.58 o                         
  15  19   4      18442.07      17126.14       643.15 o                         
  17  19   4       9456.86       8473.93       326.26 o                         
 -18  20   4      36466.43      34951.29      1816.28 o                         
 -16  20   4        569.85        599.23       403.52 o                         
 -14  20   4      43305.95      41584.68      2238.72 o                         
 -12  20   4       8081.30       8689.92       966.07 o                         
 -10  20   4      14838.85      14046.86       734.29 o                         
  -8  20   4      21052.35      18741.87       606.56 o                         
  -6  20   4        161.56         32.98       556.62 o                         
  -4  20   4       9648.56       8575.15       741.89 o                         
  -2  20   4       5427.59       4919.57       371.67 o                         
   0  20   4       4568.89       4500.30       401.79 o                         
   2  20   4      11619.13       9173.39       442.25 o                         
   4  20   4      16817.27      13658.96       560.40 o                         
   6  20   4        306.00        789.65       230.77 o                         
   8  20   4       8971.92       7988.08       418.58 o                         
  10  20   4        132.38        714.09       259.97 o                         
  12  20   4      30052.11      26563.68       721.68 o                         
  14  20   4       3727.44       4306.00       347.43 o                         
 -13  21   4       1828.39       1264.20       386.32 o                         
 -11  21   4       2538.66       2129.96       482.40 o                         
  -9  21   4      10948.83      10231.04       679.03 o                         
  -7  21   4        645.29       1856.84       295.97 o                         
  -5  21   4       1213.42       3371.37       514.90 o                         
  -3  21   4        111.59        871.74       428.77 o                         
  -1  21   4         84.99        876.47       275.55 o                         
   1  21   4        763.60       1694.01       669.21 o                         
   3  21   4      18863.53      22937.61      1659.36 o                         
   5  21   4       9586.60       7368.23       815.33 o                         
   7  21   4        792.31       1363.10       407.17 o                         
   9  21   4       2525.06       2605.38       400.61 o                         
 -43   1   5      67938.47      75798.83      3565.76 o                         
 -41   1   5       5611.73      11068.43       842.64 o                         
 -39   1   5      37557.55      43271.62      1586.06 o                         
 -37   1   5      27375.98      29783.37      1686.58 o                         
 -35   1   5      66890.92      73820.95      2366.81 o                         
 -33   1   5        303.21         69.41       197.81 o                         
 -31   1   5     221925.20     247453.38      7108.31 o                         
 -29   1   5      66069.83      66592.95      2168.39 o                         
 -27   1   5       2456.74       2645.52       170.14 o                         
 -25   1   5       1338.01       1592.65       222.33 o                         
 -23   1   5      48690.66      49657.43      1170.60 o                         
 -21   1   5       5584.88       5952.61       285.51 o                         
 -19   1   5     155570.22     157848.44      3030.42 o                         
 -17   1   5      28581.55      25895.86       460.71 o                         
 -15   1   5     171181.19     154241.55      2385.68 o                         
 -13   1   5      30449.06      29779.94       545.48 o                         
 -11   1   5     376272.06     373302.53      5895.62 o                         
  -9   1   5      79522.77      82837.16      1133.03 o                         
  -7   1   5     111818.23     120371.05      1413.62 o                         
  -5   1   5     311620.47     334321.38      3936.19 o                         
  -3   1   5      48874.41      59292.46       650.34 o                         
  -1   1   5      29424.45      36901.95       436.94 o                         
   1   1   5     371895.84     367718.19      4592.05 o                         
   3   1   5       1745.74       2312.12       255.41 o                         
   5   1   5     136961.77     164781.69      1971.21 o                         
   7   1   5      44285.00      34311.46       413.99 o                         
   9   1   5     108738.07     111979.40      1158.25 o                         
  11   1   5      39714.74      36532.08       424.36 o                         
  13   1   5     506490.69     538436.88      8811.79 o                         
  15   1   5      30595.56      26879.15       345.85 o                         
  17   1   5      35575.88      32303.86       399.04 o                         
  19   1   5      55847.80      52252.62       635.03 o                         
  21   1   5      85418.52      92591.66      1477.66 o                         
  23   1   5      13935.93      13132.78       261.47 o                         
  25   1   5     385953.41     397452.44     10100.64 o                         
  27   1   5      69470.13      70903.92      3306.59 o                         
  29   1   5       4217.00       3891.87       224.27 o                         
  31   1   5       9617.79       9370.16       569.37 o                         
  33   1   5      43987.91      47498.48      2602.71 o                         
  35   1   5       5941.89       4777.82       288.52 o                         
  37   1   5      26203.26      23661.97      1680.01 o                         
 -44   2   5       3225.30       3663.36       614.25 o                         
 -42   2   5       6575.85       8695.03       772.32 o                         
 -40   2   5       1496.58       1900.71       380.90 o                         
 -38   2   5      14040.41      17181.18      1171.23 o                         
 -36   2   5        313.11        226.31       363.01 o                         
 -34   2   5       1260.82       1413.40       520.55 o                         
 -32   2   5      15178.95      18567.13       789.30 o                         
 -30   2   5       2961.08       3278.02       903.12 o                         
 -28   2   5       6283.68       4694.06       205.00 o                         
 -26   2   5        357.91        657.90       411.74 o                         
 -24   2   5      84224.99      80924.88      1218.46 o                         
 -22   2   5      22151.68      17202.13       279.52 o                         
 -20   2   5       6794.28       3959.84       163.79 o                         
 -18   2   5         38.33        336.35       138.25 o                         
 -16   2   5      38054.17      46965.61       900.11 o                         
 -14   2   5     106313.27      91641.11      1303.93 o                         
 -12   2   5      78385.65      64030.18      1137.54 o                         
 -10   2   5        549.77        440.43        39.74 o                         
  -8   2   5       6261.43      10254.96       147.13 o                         
  -6   2   5      28260.33      19122.54       267.80 o                         
  -4   2   5      29717.03      17877.51       246.44 o                         
  -2   2   5       9130.71       4537.21       129.80 o                         
   0   2   5      91868.87     119146.73      2204.82 o                         
   2   2   5      27253.59      20086.04       279.91 o                         
   4   2   5      75664.25      58619.43       678.70 o                         
   6   2   5       1942.51        985.68        44.68 o                         
   8   2   5      24474.03      19362.35       255.07 o                         
  10   2   5       1400.04       2873.79       121.61 o                         
  12   2   5      53658.95      43490.68       817.46 o                         
  14   2   5      12837.69      11942.15       177.32 o                         
  16   2   5      24048.33      22426.83       332.10 o                         
  18   2   5       1210.66        742.05       128.56 o                         
  20   2   5      15712.30      14005.39       392.20 o                         
  22   2   5       3766.44       2640.99       142.76 o                         
  24   2   5       5204.90       4518.22       411.70 o                         
  26   2   5      23395.93      23261.12       864.05 o                         
  28   2   5       1473.43       1614.95       202.56 o                         
  30   2   5      15519.58      15993.91       431.25 o                         
  32   2   5        213.54        313.23       229.59 o                         
  34   2   5        122.49        -97.66       195.32 o                         
  36   2   5       5566.93       5440.73       452.98 o                         
  38   2   5       4128.49       2776.50       637.25 o                         
 -43   3   5      57734.02      59921.94      2415.34 o                         
 -41   3   5       5906.44       9029.69      1551.23 o                         
 -39   3   5      19606.61      20217.59      2004.71 o                         
 -37   3   5       1250.61        761.81       240.73 o                         
 -35   3   5      46371.46      46838.14      1411.28 o                         
 -33   3   5      11964.47      12505.39       470.13 o                         
 -31   3   5     157428.41     164069.28      3559.19 o                         
 -29   3   5      92222.47      94242.65      1836.52 o                         
 -27   3   5      31429.62      30926.81       748.34 o                         
 -25   3   5     117179.11     112770.13      1734.75 o                         
 -23   3   5      95643.25      97662.53      1716.07 o                         
 -21   3   5       2158.44       2342.85       378.79 o                         
 -19   3   5      74476.59      77087.39      2393.95 o                         
 -17   3   5     252297.83     255891.23      3669.13 o                         
 -15   3   5     436660.16     420124.50     16123.73 o                         
 -13   3   5      15444.96      15558.87       359.14 o                         
 -11   3   5     180367.66     196958.19      4187.55 o                         
  -9   3   5     620117.56     612187.19      8233.58 o                         
  -7   3   5      91718.09     103953.22      2707.85 o                         
  -5   3   5     773075.50     807639.88     12317.34 o                         
  -3   3   5      27597.75      32655.52       509.86 o                         
  -1   3   5     281397.72     313294.44      3724.30 o                         
   1   3   5     495275.69     504142.03      6022.30 o                         
   3   3   5      69255.89      74618.83       906.50 o                         
   5   3   5     147688.06     176573.81      2010.72 o                         
   7   3   5      41941.83      34203.68       419.79 o                         
   9   3   5     242557.50     255341.08      3508.79 o                         
  11   3   5     165210.23     164005.73      1806.71 o                         
  13   3   5     117342.38     133020.61      1461.54 o                         
  15   3   5      18133.21      15444.82       205.65 o                         
  17   3   5      99086.12     100169.16      1660.47 o                         
  19   3   5     156672.48     154283.58      1890.22 o                         
  21   3   5      62699.52      65883.66      1214.18 o                         
  23   3   5      11654.28      11525.22       416.16 o                         
  25   3   5     184470.56     182867.31      6170.06 o                         
  27   3   5      60545.71      58462.76      2097.76 o                         
  29   3   5       6177.43       5327.67       203.76 o                         
  31   3   5      11913.64      11222.03       456.66 o                         
  33   3   5      33914.38      35181.29      2755.09 o                         
  35   3   5       8086.74       7136.79       803.63 o                         
  37   3   5      39626.57      36881.21      1628.07 o                         
 -42   4   5       7386.89       9667.45       505.01 o                         
 -40   4   5      13718.97      13181.07      1707.40 o                         
 -38   4   5       6034.29       6984.38       761.03 o                         
 -36   4   5         44.40         69.11       295.97 o                         
 -34   4   5        636.06        573.66       181.34 o                         
 -32   4   5       4694.78       4430.93       185.52 o                         
 -30   4   5      19808.49      16703.71       559.00 o                         
 -28   4   5      43077.49      41089.02       758.24 o                         
 -26   4   5        872.06       1952.47       183.33 o                         
 -24   4   5      28335.93      25066.94       724.30 o                         
 -22   4   5      35749.72      34379.81      1044.37 o                         
 -20   4   5      64587.41      54450.67      1096.97 o                         
 -18   4   5      37792.02      30093.65      1015.60 o                         
 -16   4   5       6463.42       4707.81       244.94 o                         
 -14   4   5     228424.69     194748.72      5271.45 o                         
 -12   4   5     378631.72     326852.12      5325.54 o                         
 -10   4   5     218705.64     183572.94      4299.69 o                         
  -8   4   5      14153.46       9591.36       371.17 o                         
  -6   4   5     278453.72     238007.78      4896.58 o                         
  -4   4   5     699359.31     635445.38      8523.28 o                         
  -2   4   5     373818.81     330355.12      3585.97 o                         
   0   4   5      21115.16      15115.23       380.61 o                         
   2   4   5     112203.78      94846.49      1051.63 o                         
   4   4   5     244226.55     209320.62      2346.92 o                         
   6   4   5     216144.45     194629.08      3340.49 o                         
   8   4   5      13278.48       7104.04       110.09 o                         
  10   4   5      10091.71      13983.05       237.43 o                         
  12   4   5     192526.11     185368.59      2050.79 o                         
  14   4   5        251.41        -78.14       156.28 o                         
  16   4   5      70911.35      72358.42       778.04 o                         
  18   4   5      28250.03      31526.56       389.24 o                         
  20   4   5        134.27        -75.91       151.82 o                         
  22   4   5      26328.22      26848.01       592.06 o                         
  24   4   5      50821.96      47453.62      2133.82 o                         
  26   4   5       3472.33       3467.14       190.93 o                         
  28   4   5      24772.34      23252.05       805.91 o                         
  30   4   5       3505.55       3551.86       220.45 o                         
  32   4   5       6982.52       6259.25       547.75 o                         
  34   4   5       4708.53       4300.19       245.57 o                         
  36   4   5       2230.88       3430.88       560.82 o                         
 -43   5   5      37840.29      40674.02      2103.01 o                         
 -41   5   5        763.86        658.81       530.96 o                         
 -39   5   5      20342.89      20862.64      2181.10 o                         
 -37   5   5       1722.42       2466.64       770.41 o                         
 -35   5   5      74394.34      73794.59      4411.69 o                         
 -33   5   5        776.31        642.74       183.40 o                         
 -31   5   5      68954.18      67656.00      3580.92 o                         
 -29   5   5     127669.44     127869.26      3280.38 o                         
 -27   5   5      37263.75      36913.41      1746.13 o                         
 -25   5   5      12909.78      12240.81       257.90 o                         
 -23   5   5       1521.23       1111.84        82.18 o                         
 -21   5   5     187239.19     178072.67      3417.12 o                         
 -19   5   5     233359.66     223860.91      4010.46 o                         
 -17   5   5      72639.80      78720.47      1835.71 o                         
 -15   5   5      41269.00      40873.77      1331.39 o                         
 -13   5   5     388069.75     387176.22     10093.59 o                         
 -11   5   5     350864.47     355170.34      7433.94 o                         
  -9   5   5     317453.12     328539.34      6792.36 o                         
  -7   5   5      14183.11      16578.25       645.81 o                         
  -5   5   5     865414.81     915826.44     15434.22 o                         
  -3   5   5     198877.91     205256.14      3388.57 o                         
  -1   5   5     607002.62     644941.56     10047.00 o                         
   1   5   5     155072.52     160635.59      1722.38 o                         
   3   5   5       1545.32       1316.99        60.11 o                         
   5   5   5     244614.45     250797.08      2649.51 o                         
   7   5   5      88950.39      93844.70       985.40 o                         
   9   5   5       3857.37       6413.42       106.33 o                         
  11   5   5       4466.94       4415.98        90.18 o                         
  13   5   5     313252.91     321658.38      3709.77 o                         
  15   5   5      74595.93      74327.88       915.14 o                         
  17   5   5       1444.71       1650.07       106.69 o                         
  19   5   5      26913.44      27208.03       456.82 o                         
  21   5   5     191753.72     196774.56      4838.67 o                         
  23   5   5      14700.66      14369.40       689.74 o                         
  25   5   5     130601.37     134052.02      2456.90 o                         
  27   5   5      46554.55      45750.88      2096.26 o                         
  29   5   5      44151.66      43209.82      1677.44 o                         
  31   5   5       4468.11       3534.87       308.05 o                         
  33   5   5      43265.54      42202.48      2241.24 o                         
  35   5   5      13455.66      13558.48      1566.38 o                         
  37   5   5      23780.01      22970.05      2789.25 o                         
 -42   6   5      28994.95      35241.63      1363.84 o                         
 -40   6   5       5772.77       5592.97       355.07 o                         
 -38   6   5      25357.89      29356.36       971.90 o                         
 -36   6   5      13966.88      14938.94      1347.37 o                         
 -34   6   5      18682.49      19825.81      1505.90 o                         
 -32   6   5      27027.05      26066.53      1032.49 o                         
 -30   6   5       1457.38        834.77       389.74 o                         
 -28   6   5     198982.89     199852.36      4024.21 o                         
 -26   6   5       6045.18       5834.99       177.42 o                         
 -24   6   5      42252.98      40329.57       945.19 o                         
 -22   6   5      17183.65      15971.82       499.30 o                         
 -20   6   5      11384.65       7976.73       175.82 o                         
 -18   6   5      12037.69       9084.56       243.15 o                         
 -16   6   5      64147.59      71479.25      1470.33 o                         
 -14   6   5      12127.91       8168.82       300.54 o                         
 -12   6   5      60984.42      55932.27      1439.40 o                         
 -10   6   5       4922.31       8443.72       174.31 o                         
  -8   6   5      49557.95      60748.38      1229.20 o                         
  -6   6   5      93505.20     121156.48      2267.56 o                         
  -4   6   5      10676.71       4871.02        93.05 o                         
  -2   6   5       1968.46       1229.52        66.12 o                         
   0   6   5      54367.21      64159.37       670.39 o                         
   2   6   5         83.11        924.83       186.33 o                         
   4   6   5       5804.25       2709.84        60.97 o                         
   6   6   5      69690.73      56342.91       612.14 o                         
   8   6   5       2732.04       1449.31        60.74 o                         
  10   6   5     162553.80     181114.89      1955.50 o                         
  12   6   5      88630.30      84796.46      1146.55 o                         
  14   6   5        276.29        -28.78        57.56 o                         
  16   6   5     143038.25     140505.16      1538.06 o                         
  18   6   5       1630.99       2427.32       217.89 o                         
  20   6   5       7360.34       7675.34       199.86 o                         
  22   6   5      29606.97      29583.49       739.32 o                         
  24   6   5       5150.67       4087.94       148.54 o                         
  26   6   5      80305.93      77769.70      1857.33 o                         
  28   6   5       2492.31       3100.52       176.76 o                         
  30   6   5      32829.95      33968.16      1561.33 o                         
  32   6   5        193.22         70.96       308.74 o                         
  34   6   5        837.02        305.21       229.71 o                         
  36   6   5       5460.33       6239.97       366.77 o                         
 -41   7   5       8468.30       8754.99       419.42 o                         
 -39   7   5      42359.43      42129.58      1415.89 o                         
 -37   7   5         35.46        310.09       229.14 o                         
 -35   7   5      43645.42      47807.92      1587.67 o                         
 -33   7   5       6396.95       5442.69       258.19 o                         
 -31   7   5      98431.81      97456.79      2679.30 o                         
 -29   7   5      42744.12      42517.05      2231.12 o                         
 -27   7   5       9362.44       7709.95       207.37 o                         
 -25   7   5      82832.30      81230.20      1035.10 o                         
 -23   7   5      28809.73      31546.17       945.19 o                         
 -21   7   5       1970.96       2285.82       129.23 o                         
 -19   7   5       3730.97       3510.37       470.34 o                         
 -17   7   5     102592.71     105456.01      2318.65 o                         
 -15   7   5      63665.24      65512.93      1056.39 o                         
 -13   7   5     130208.52     139617.20      3332.97 o                         
 -11   7   5        362.25       1334.26       181.83 o                         
  -9   7   5     586688.31     609826.94     16331.26 o                         
  -7   7   5      51186.61      57596.12      2021.90 o                         
  -5   7   5     601554.69     629195.00     15079.52 o                         
  -3   7   5     174336.72     180456.12      4482.53 o                         
  -1   7   5     186649.30     190724.59      4485.54 o                         
   1   7   5     302379.97     317488.81      3270.04 o                         
   3   7   5     114238.05     125331.34      1597.07 o                         
   5   7   5     101664.26     109218.03      1094.38 o                         
   7   7   5      55165.80      62029.31       716.78 o                         
   9   7   5     258088.42     277775.72      3122.88 o                         
  11   7   5      96668.35     110075.44      1335.89 o                         
  13   7   5      12721.55      12121.73       375.14 o                         
  15   7   5       8381.14       6499.36       118.58 o                         
  17   7   5      62222.05      60545.03       730.31 o                         
  19   7   5      39295.55      35488.50       428.16 o                         
  21   7   5     177356.39     186012.83      3391.58 o                         
  23   7   5       6375.94       4757.64       348.62 o                         
  25   7   5     138168.55     138606.48      4001.67 o                         
  27   7   5        917.17        662.55       101.42 o                         
  29   7   5     111543.34     119263.58      5516.39 o                         
  31   7   5       4305.93       3080.43       238.05 o                         
  33   7   5      27123.90      25427.21      1532.82 o                         
  35   7   5      45600.29      47290.50      2403.89 o                         
 -40   8   5      10728.31      12323.86       770.41 o                         
 -38   8   5         56.17       -106.55       213.11 o                         
 -36   8   5       2118.00       1935.55       567.40 o                         
 -34   8   5       2155.01       1664.04       421.64 o                         
 -32   8   5       1426.86        965.67       111.79 o                         
 -30   8   5      32147.10      28184.90      1181.82 o                         
 -28   8   5       1244.71       1250.42       107.50 o                         
 -26   8   5      41278.20      45792.11      1501.19 o                         
 -24   8   5      25474.25      22323.71       625.12 o                         
 -22   8   5       1340.25       2854.73       267.48 o                         
 -20   8   5       4600.81       5579.17       483.87 o                         
 -18   8   5      20718.95      21748.80       417.10 o                         
 -16   8   5       6087.71       4898.02       128.57 o                         
 -14   8   5      52642.40      50178.25       705.52 o                         
 -12   8   5      45006.12      43268.91       886.86 o                         
 -10   8   5       5297.25       4585.62       245.06 o                         
  -8   8   5      69282.40      72669.40      1616.90 o                         
  -6   8   5      50332.94      54977.70       988.02 o                         
  -4   8   5      31629.87      28988.19       760.36 o                         
  -2   8   5      71963.01      74898.04      1460.16 o                         
   0   8   5      27052.63      25829.85       308.05 o                         
   2   8   5      13801.17      12357.70       172.81 o                         
   4   8   5      10327.99      11275.46       329.09 o                         
   6   8   5      68631.84      68552.25       704.16 o                         
   8   8   5      31497.71      31415.22       355.25 o                         
  10   8   5        312.46        242.58        55.09 o                         
  12   8   5       3363.74       3475.79        89.88 o                         
  14   8   5      62565.97      65162.03       849.02 o                         
  16   8   5     101267.70     110960.41      2127.81 o                         
  18   8   5       6190.90       6188.89       145.76 o                         
  20   8   5      12608.06      12426.31       216.34 o                         
  22   8   5      13943.26      12712.38       380.18 o                         
  24   8   5      24935.82      23190.35       957.22 o                         
  26   8   5      26432.84      25910.53      1008.31 o                         
  28   8   5      43437.43      42763.19      2476.44 o                         
  30   8   5        690.22       -110.53       327.88 o                         
  32   8   5       9627.52       8630.25      1187.58 o                         
  34   8   5        305.15        -82.48       313.91 o                         
 -39   9   5      62063.83      61147.81      1922.69 o                         
 -37   9   5       3638.25       3949.26       291.51 o                         
 -35   9   5      43647.54      47576.91      1811.51 o                         
 -33   9   5       9712.80       8790.44       353.97 o                         
 -31   9   5      12811.82      10309.60       295.32 o                         
 -29   9   5      39604.83      39319.32       713.96 o                         
 -27   9   5      96462.16      96530.66      1539.00 o                         
 -25   9   5       4225.15       3576.89       224.36 o                         
 -23   9   5       2890.70       2398.23       192.34 o                         
 -21   9   5      38346.62      35937.38       607.09 o                         
 -19   9   5      64313.05      66333.84      2309.64 o                         
 -17   9   5       1260.62       2284.70        88.70 o                         
 -15   9   5        958.15       1076.56        91.66 o                         
 -13   9   5     361024.50     373429.53      9167.93 o                         
 -11   9   5      52662.85      54048.16      1292.32 o                         
  -9   9   5     305377.16     325709.84      4724.47 o                         
  -7   9   5        555.10       1295.71       100.55 o                         
  -5   9   5     587489.25     624615.69     18948.95 o                         
  -3   9   5     207902.22     215012.80      2521.52 o                         
  -1   9   5     494879.25     505451.69     12681.23 o                         
   1   9   5      72679.47      81353.14       966.23 o                         
   3   9   5      66611.98      74223.21       881.08 o                         
   5   9   5     441712.62     473652.22      7211.52 o                         
   7   9   5     301688.09     303417.56      5444.26 o                         
   9   9   5      50536.76      60972.37      1169.09 o                         
  11   9   5        545.76        425.46       103.69 o                         
  13   9   5      72330.38      73116.48      1173.69 o                         
  15   9   5     212969.50     210973.14      2449.98 o                         
  17   9   5      11625.73      10999.80       166.18 o                         
  19   9   5       9824.35       8989.36       166.96 o                         
  21   9   5     188388.20     197308.20      3429.15 o                         
  23   9   5       6709.18       6035.35       233.55 o                         
  25   9   5      21116.17      19357.28       837.00 o                         
  27   9   5        121.74        -58.18       116.35 o                         
  29   9   5      56702.93      60506.02      2582.08 o                         
  31   9   5       3760.79       2076.58       187.63 o                         
  33   9   5      16299.40      13776.53      1428.83 o                         
 -38  10   5       6125.96       6254.50       346.00 o                         
 -36  10   5        233.84         78.08       327.95 o                         
 -34  10   5       1014.34       1399.50       244.66 o                         
 -32  10   5      20593.25      17155.85       904.21 o                         
 -30  10   5      14340.33      13793.23       401.22 o                         
 -28  10   5       7395.86       6918.74       311.06 o                         
 -26  10   5      10478.19      11580.36       287.38 o                         
 -24  10   5       4696.26       4420.25       201.59 o                         
 -22  10   5      12848.85      14723.32       316.43 o                         
 -20  10   5      44500.52      43620.39      1726.59 o                         
 -18  10   5       4934.18       4364.87       131.74 o                         
 -16  10   5      25135.86      21425.90       467.34 o                         
 -14  10   5       5343.16       7152.41       265.98 o                         
 -12  10   5      31719.31      31560.42       497.39 o                         
 -10  10   5     112735.61     105491.95      3659.06 o                         
  -8  10   5      11468.26       8969.84       133.97 o                         
  -6  10   5      61810.79      59523.92      1986.56 o                         
  -4  10   5      16469.88      16476.29       235.92 o                         
  -2  10   5      62483.80      60480.88      1182.62 o                         
   0  10   5      53089.28      50706.49       871.56 o                         
   2  10   5       6346.96       4269.20       225.61 o                         
   4  10   5      47220.17      49031.98       682.22 o                         
   6  10   5        470.08          1.04        79.64 o                         
   8  10   5      12161.65      11388.93       198.36 o                         
  10  10   5       3759.90       3231.40        73.31 o                         
  12  10   5      11016.42      11964.55       253.96 o                         
  14  10   5      52504.12      52019.45       958.72 o                         
  16  10   5      45699.76      45628.97       583.09 o                         
  18  10   5       2685.68       4349.35       195.35 o                         
  20  10   5       1098.46        460.86       271.99 o                         
  22  10   5       1258.49       1014.32        80.55 o                         
  24  10   5       3501.34       2438.65       284.73 o                         
  26  10   5      15311.73      13991.49       659.90 o                         
  28  10   5       6799.20       7589.75       350.94 o                         
  30  10   5       4981.13       4177.03       213.31 o                         
  32  10   5        919.63        683.76       369.74 o                         
  34  10   5       1802.85       2104.35       508.27 o                         
 -37  11   5       7866.00       8401.94       561.40 o                         
 -35  11   5      46736.86      46876.72      3518.90 o                         
 -33  11   5      22881.41      20973.99       947.40 o                         
 -31  11   5      21144.44      21431.88      1385.44 o                         
 -29  11   5      15597.06      15147.41       370.90 o                         
 -27  11   5      33413.15      35552.98       736.55 o                         
 -25  11   5      65384.04      64382.05      1268.27 o                         
 -23  11   5       7413.00       6598.36       211.88 o                         
 -21  11   5        921.36       1134.51       156.28 o                         
 -19  11   5        831.71       1227.84       172.81 o                         
 -17  11   5      45852.46      46056.97      1326.88 o                         
 -15  11   5      67244.39      60406.32      1454.61 o                         
 -13  11   5     134776.75     145137.95      2563.60 o                         
 -11  11   5       6748.19       7532.93       150.27 o                         
  -9  11   5     339648.81     366390.94     11001.22 o                         
  -7  11   5       4977.73       5760.22       155.63 o                         
  -5  11   5     271507.66     280639.22      5393.16 o                         
  -3  11   5      71068.75      71247.50      1780.69 o                         
  -1  11   5     226379.31     234264.44      3989.65 o                         
   1  11   5      66992.89      68255.59      1130.03 o                         
   3  11   5     128947.55     138844.81      1655.97 o                         
   5  11   5      74567.41      80512.91      1639.36 o                         
   7  11   5      78455.94      83477.67       925.74 o                         
   9  11   5      60601.62      66752.45       767.11 o                         
  11  11   5      15458.31      16188.30       327.59 o                         
  13  11   5       3075.36       2839.86        68.50 o                         
  15  11   5      59192.88      57316.48       696.48 o                         
  17  11   5      76186.44      78768.13      1193.48 o                         
  19  11   5       7707.86       6303.76       323.08 o                         
  21  11   5      85320.62      88347.34      2231.50 o                         
  23  11   5       1813.99       1803.20       247.94 o                         
  25  11   5      18860.90      18384.11       444.21 o                         
  27  11   5       4846.16       4704.70       201.53 o                         
  29  11   5      93626.30      91422.39      4496.40 o                         
  31  11   5      11513.72      10206.92       380.38 o                         
 -36  12   5       1872.28       2153.37       739.18 o                         
 -34  12   5       8059.36       9098.44       389.96 o                         
 -32  12   5       1371.87       1715.16       416.44 o                         
 -30  12   5      10804.28      10615.51       322.32 o                         
 -28  12   5        287.03        -99.49       198.98 o                         
 -26  12   5       8644.52      10775.14       473.35 o                         
 -24  12   5        495.88        570.14       226.91 o                         
 -22  12   5       2015.72       3889.63       381.68 o                         
 -20  12   5      41003.71      41177.30      1449.53 o                         
 -18  12   5        748.67        555.54        78.54 o                         
 -16  12   5      35066.75      31431.51       632.63 o                         
 -14  12   5       2851.33       3850.55       123.22 o                         
 -12  12   5        556.11        761.54        74.69 o                         
 -10  12   5      74912.70      71451.80      1725.09 o                         
  -8  12   5       4057.42       2917.06        77.46 o                         
  -6  12   5      16316.63      16048.38       231.41 o                         
  -4  12   5       4320.62       9747.36       713.78 o                         
  -2  12   5      19674.42      17869.77       244.75 o                         
   0  12   5      12111.82      11372.94       189.04 o                         
   2  12   5       1399.22       1753.12       241.93 o                         
   4  12   5      23755.13      23841.64       749.84 o                         
   6  12   5       3669.81       5534.64       305.40 o                         
   8  12   5       9720.90       8738.09       141.91 o                         
  10  12   5       4153.11       3159.01        89.86 o                         
  12  12   5        952.16        815.87        62.71 o                         
  14  12   5      16051.44      17290.50       314.52 o                         
  16  12   5         75.11       1438.29       132.72 o                         
  18  12   5      27705.94      29606.87       529.80 o                         
  20  12   5        135.05        -68.37       136.75 o                         
  22  12   5       3750.10       3232.95       175.72 o                         
  24  12   5       1356.64       1186.89       111.93 o                         
  26  12   5         60.91        138.57       141.23 o                         
  28  12   5       7459.12       8219.25       310.37 o                         
  30  12   5       2760.43       2191.48       236.79 o                         
 -35  13   5      26181.62      27169.07      1889.59 o                         
 -33  13   5      24842.16      23193.54       843.29 o                         
 -31  13   5      20591.85      20371.32       619.94 o                         
 -29  13   5         78.11        450.61       206.82 o                         
 -27  13   5      46280.46      45683.71      1013.36 o                         
 -25  13   5      45325.58      42660.43      1378.22 o                         
 -23  13   5      11402.89      11756.30       329.76 o                         
 -21  13   5       8579.37       9329.60       667.59 o                         
 -19  13   5       4671.84       6040.64       333.60 o                         
 -17  13   5        770.64        688.98        68.16 o                         
 -15  13   5      59997.82      60023.94      1483.16 o                         
 -13  13   5      63448.63      64330.84      1664.98 o                         
 -11  13   5      56083.76      59392.43      1166.09 o                         
  -9  13   5     193401.20     201853.08      4028.72 o                         
  -7  13   5        625.84       1744.68        66.12 o                         
  -5  13   5     130856.43     133644.55      4126.39 o                         
  -3  13   5      14391.45      13435.00       288.52 o                         
  -1  13   5      46608.78      47191.73       650.67 o                         
   1  13   5       9518.25       9197.01       156.93 o                         
   3  13   5      43138.85      43157.19       876.49 o                         
   5  13   5      36738.03      38057.69       713.90 o                         
   7  13   5       9236.69       9613.69       238.93 o                         
   9  13   5      36264.05      36929.46       522.89 o                         
  11  13   5       4339.42       4085.00       182.20 o                         
  13  13   5       5350.06       5996.35       174.31 o                         
  15  13   5       3056.54       3202.47       172.81 o                         
  17  13   5      50820.47      51879.64       891.07 o                         
  19  13   5       1367.90       1656.27       249.45 o                         
  21  13   5      52286.57      51158.68       924.88 o                         
  23  13   5      12057.64      12533.48       333.43 o                         
  25  13   5      25983.60      24775.96       910.63 o                         
  27  13   5        702.17        153.86       291.47 o                         
  29  13   5      82203.71      77521.04      2709.33 o                         
 -34  14   5       1783.04       2038.71       817.26 o                         
 -32  14   5       2263.02       2077.11       270.68 o                         
 -30  14   5       1397.49       2567.15       227.35 o                         
 -28  14   5        680.85        936.45       237.90 o                         
 -26  14   5        136.60       1075.53       155.62 o                         
 -24  14   5       2293.39       2911.49       312.49 o                         
 -22  14   5       3880.32       5775.05       201.68 o                         
 -20  14   5       4197.28       5180.45       434.28 o                         
 -18  14   5       9642.26       9163.91       262.97 o                         
 -16  14   5       1825.17       1592.35       193.85 o                         
 -14  14   5       1621.45       2328.07       142.76 o                         
 -12  14   5       3713.63       3688.85        89.75 o                         
 -10  14   5      19623.96      20853.73       611.43 o                         
  -8  14   5        180.04         96.07        75.13 o                         
  -6  14   5      27168.42      26670.66       447.16 o                         
  -4  14   5       5720.69       6317.92       247.94 o                         
  -2  14   5        736.46       1443.85        61.61 o                         
   0  14   5       3939.31       4514.73       201.82 o                         
   2  14   5       7488.66       7215.68       142.46 o                         
   4  14   5       8028.46       9495.59       180.01 o                         
   6  14   5         23.70         44.86       779.90 o                         
   8  14   5       1840.88       1454.77       159.99 o                         
  10  14   5       7312.61       7597.91       235.02 o                         
  12  14   5       9957.69      11047.54       248.89 o                         
  14  14   5       6927.50       7219.19       212.98 o                         
  16  14   5        607.89        825.72       204.37 o                         
  18  14   5       3354.83       4197.55       192.34 o                         
  20  14   5       1788.74       1195.06       147.26 o                         
  22  14   5       6332.23       4856.27       210.84 o                         
  24  14   5         34.46       -137.93       281.76 o                         
  26  14   5         27.13        419.73       206.90 o                         
  28  14   5       1076.73       1887.33       816.45 o                         
 -31  15   5       4327.94       5694.20       483.28 o                         
 -29  15   5        529.27        932.20       193.92 o                         
 -27  15   5      47087.26      46607.66      1723.15 o                         
 -25  15   5       5592.28       5412.04       517.38 o                         
 -23  15   5       8526.60       9232.58       806.87 o                         
 -21  15   5      16356.86      15241.81       593.56 o                         
 -19  15   5      14526.42      13862.57       297.64 o                         
 -17  15   5       2163.90       3111.63       256.96 o                         
 -15  15   5      43453.22      44780.91      1227.17 o                         
 -13  15   5      50971.11      51238.29      1667.99 o                         
 -11  15   5      28792.67      29447.39       402.78 o                         
  -9  15   5      85810.98      88509.16      2861.13 o                         
  -7  15   5         16.46        391.52        60.84 o                         
  -5  15   5      61847.24      63699.02      1445.46 o                         
  -3  15   5       1893.04       2030.60        93.17 o                         
  -1  15   5      78660.87      81900.79      1427.56 o                         
   1  15   5      17182.08      15249.65       315.57 o                         
   3  15   5      36980.26      38920.77      1535.58 o                         
   5  15   5      89782.30      88642.75      1458.38 o                         
   7  15   5       1039.05       1049.15       196.03 o                         
   9  15   5       8484.03       7829.75       198.48 o                         
  11  15   5       3605.27       4111.03       304.67 o                         
  13  15   5       1026.68       1566.68       147.21 o                         
  15  15   5      30212.95      27130.08       622.11 o                         
  17  15   5      51074.64      55627.65      1114.07 o                         
  19  15   5       1406.52       1432.36       135.63 o                         
  21  15   5      30333.76      25925.33       607.91 o                         
  23  15   5       8233.87       9946.08       479.36 o                         
  25  15   5      14479.43      14335.56       987.27 o                         
  27  15   5        476.00        551.65       234.60 o                         
 -30  16   5        130.96        166.12       304.17 o                         
 -28  16   5        565.64        132.16       400.73 o                         
 -26  16   5        338.86        921.20       182.57 o                         
 -24  16   5       3237.35       3394.62       493.38 o                         
 -22  16   5       3404.13       3832.14       324.13 o                         
 -20  16   5       4151.03       4715.29       348.62 o                         
 -18  16   5       7436.86       7376.86       160.76 o                         
 -16  16   5       1362.04       1655.60        78.24 o                         
 -14  16   5      21505.83      20088.60       614.79 o                         
 -12  16   5       1110.17       1095.81       143.52 o                         
 -10  16   5      16608.07      18198.10       299.28 o                         
  -8  16   5       7154.09       7558.75       145.72 o                         
  -6  16   5      12569.83      12938.80       283.09 o                         
  -4  16   5         89.64        267.19        92.16 o                         
  -2  16   5      10117.51       9455.90       382.48 o                         
   0  16   5       3482.58       3239.43       181.83 o                         
   2  16   5      14529.97      14041.43       353.13 o                         
   4  16   5       4706.27       5401.29       223.90 o                         
   6  16   5        547.91        669.87        93.17 o                         
   8  16   5       8193.10       8764.61       318.57 o                         
  10  16   5      11795.48      12414.68       371.17 o                         
  12  16   5         35.57        472.59       101.04 o                         
  14  16   5       6483.24       6410.44       219.40 o                         
  16  16   5       2828.22       3510.84       371.17 o                         
  18  16   5       2767.38       2457.96       296.69 o                         
  20  16   5       1964.68       2402.00       213.13 o                         
  22  16   5       1854.19       1491.80       209.05 o                         
  24  16   5       7026.58       6769.84       660.40 o                         
 -27  17   5      10707.42       9885.64       710.50 o                         
 -25  17   5      14268.17      12845.36       436.62 o                         
 -23  17   5      21538.24      20852.51       558.25 o                         
 -21  17   5       4480.95       6059.93       355.99 o                         
 -19  17   5        662.39        977.14       294.82 o                         
 -17  17   5       3470.59       3163.29       176.29 o                         
 -15  17   5      41961.44      41378.23       950.91 o                         
 -13  17   5      20789.07      20711.20       566.11 o                         
 -11  17   5       9137.04       9992.92       217.89 o                         
  -9  17   5     131953.73     131438.72      2907.71 o                         
  -7  17   5      18899.04      20211.09       770.36 o                         
  -5  17   5      69342.27      66828.42      2100.76 o                         
  -3  17   5      14209.11      13760.86       444.80 o                         
  -1  17   5      48023.54      47275.34      1370.70 o                         
   1  17   5      28470.55      27772.85       682.22 o                         
   3  17   5      86323.90      90107.91      1939.98 o                         
   5  17   5      18323.37      17259.68       362.64 o                         
   7  17   5       1275.63       1248.17       110.03 o                         
   9  17   5      31298.29      28205.81      1000.79 o                         
  11  17   5      11706.76      13136.26       329.41 o                         
  13  17   5        606.91       1761.81       186.33 o                         
  15  17   5      13858.14      12306.12       374.21 o                         
  17  17   5      62223.41      64451.61      3995.55 o                         
  19  17   5       5827.11       5693.65       385.53 o                         
  21  17   5       4044.85       3717.86      1121.16 o                         
  23  17   5         45.25       -106.65       213.31 o                         
 -26  18   5       1922.42       2627.93       310.61 o                         
 -24  18   5       1633.66       2494.85       420.51 o                         
 -22  18   5        664.03       1360.93       211.72 o                         
 -20  18   5       4066.99       4561.28       551.82 o                         
 -18  18   5       7438.98       8058.40       431.81 o                         
 -16  18   5         82.61        -93.65       187.29 o                         
 -14  18   5        192.58        186.39       129.91 o                         
 -12  18   5      16298.36      14525.48       547.73 o                         
 -10  18   5       3849.57       3669.87       280.97 o                         
  -8  18   5        391.03        404.54        86.33 o                         
  -6  18   5       3561.04       2942.91       134.72 o                         
  -4  18   5      19352.01      18774.00       456.19 o                         
  -2  18   5       9635.41       8945.63       256.75 o                         
   0  18   5         54.76        -47.14        94.27 o                         
   2  18   5        492.90        237.20       264.47 o                         
   4  18   5      20469.51      16952.88       837.00 o                         
   6  18   5       4660.65       4631.36       245.82 o                         
   8  18   5       5782.32       5560.58       238.93 o                         
  10  18   5       4536.94       5797.94       504.63 o                         
  12  18   5       2171.11       2909.06       212.38 o                         
  14  18   5       2063.29       2275.00       431.27 o                         
  16  18   5      13354.06      14138.53       561.88 o                         
  18  18   5        301.39        401.54       553.52 o                         
  20  18   5        814.23       1437.59       292.22 o                         
 -21  19   5      24401.07      23168.68       921.65 o                         
 -19  19   5       7761.85       7698.26       683.56 o                         
 -17  19   5       1741.56       1243.78       219.35 o                         
 -15  19   5      13499.36      12190.56       438.00 o                         
 -13  19   5      24332.03      22611.86       759.58 o                         
 -11  19   5      14798.89      15822.95       821.65 o                         
  -9  19   5      55782.37      57449.40      1943.88 o                         
  -7  19   5      18692.88      17849.55       598.14 o                         
  -5  19   5      44654.00      37279.81      1316.54 o                         
  -3  19   5       3579.26       2641.18       273.14 o                         
  -1  19   5      72406.32      66849.86      4745.50 o                         
   1  19   5       3541.63       3924.79       458.28 o                         
   3  19   5      27981.92      30482.69       820.47 o                         
   5  19   5      35647.33      36409.27      1861.84 o                         
   7  19   5       2727.44       2698.31       383.19 o                         
   9  19   5       2473.76       1884.89       179.51 o                         
  11  19   5        510.00       1606.57       219.39 o                         
  13  19   5      13457.92      12302.09       776.45 o                         
  15  19   5      16295.68      15703.92       474.85 o                         
  17  19   5      26406.58      27628.70      1462.69 o                         
 -18  20   5        463.46        437.83       236.39 o                         
 -16  20   5         91.55        681.77       310.38 o                         
 -14  20   5       1164.82       1655.82       234.23 o                         
 -12  20   5       1972.25       1186.70       319.69 o                         
 -10  20   5        239.93        407.96       360.27 o                         
  -8  20   5      11369.89       9173.86       492.81 o                         
  -6  20   5        163.56        770.36       321.86 o                         
  -4  20   5        553.58        584.34       299.69 o                         
  -2  20   5         10.09       -105.67       211.34 o                         
   0  20   5       3715.83       2255.47       300.95 o                         
   2  20   5       7569.85       5318.52       460.98 o                         
   4  20   5      12461.98      12736.03       885.09 o                         
   6  20   5        121.17        404.65       753.02 o                         
   8  20   5       9937.24      10974.09       685.50 o                         
  10  20   5        600.92        956.18       279.97 o                         
  12  20   5       3027.81       4361.81       712.39 o                         
 -13  21   5      10279.29       9443.40       441.21 o                         
 -11  21   5       4106.16       5179.64       389.01 o                         
  -9  21   5      38554.88      37874.68      1663.59 o                         
  -7  21   5       3596.54       3735.05       372.22 o                         
  -5  21   5      23474.76      21880.42      1005.35 o                         
  -3  21   5        207.02       -186.50       373.00 o                         
  -1  21   5      34762.04      34002.48      1315.55 o                         
   1  21   5       8747.31       9251.90       789.34 o                         
   3  21   5      34350.57      31457.12      1209.69 o                         
   5  21   5       9095.76      10076.85       574.24 o                         
   7  21   5        348.98       1419.15       465.47 o                         
 -44   0   6     118766.60     145076.75      9401.10 o                         
 -42   0   6       5725.86       2488.22       853.70 o                         
 -40   0   6        789.79       1186.85       541.37 o                         
 -38   0   6      12943.42      14471.24      1103.56 o                         
 -36   0   6     189039.00     218952.92     10213.15 o                         
 -34   0   6      10274.37       9692.61       801.64 o                         
 -32   0   6     207460.30     220681.14     10348.50 o                         
 -30   0   6     341730.88     367579.81     16824.11 o                         
 -28   0   6      11026.06       9869.52       744.38 o                         
 -26   0   6       9656.41      11880.61       431.35 o                         
 -24   0   6       2693.19       2865.75       520.55 o                         
 -22   0   6      44524.29      42675.66      1355.73 o                         
 -20   0   6      36445.15      34979.60       956.68 o                         
 -18   0   6     401751.06     387337.84     23013.44 o                         
 -16   0   6     363158.84     336032.16      7693.70 o                         
 -14   0   6     442918.28     427061.31     10083.70 o                         
 -12   0   6      81695.98      84375.70      1633.49 o                         
 -10   0   6      11023.40      10934.39       238.49 o                         
  -8   0   6       4658.43       4341.14       239.45 o                         
  -6   0   6     119778.66     116507.17      1990.94 o                         
  -4   0   6    1176793.38    1201514.62     27432.25 o                         
  -2   0   6     132763.77     149411.23      2218.54 o                         
   0   0   6       2351.44       4177.33       421.64 o                         
   2   0   6     621477.81     641881.06     12288.31 o                         
   4   0   6     168239.20     151377.62      2411.90 o                         
   6   0   6     412549.41     435752.91      7144.15 o                         
   8   0   6     834303.19     851102.75     12411.07 o                         
  10   0   6      53945.62      57861.89       856.55 o                         
  12   0   6     193901.95     201500.06      3211.78 o                         
  14   0   6      31102.35      35763.62       613.87 o                         
  16   0   6     168006.33     174877.77      4523.56 o                         
  18   0   6        664.30       1263.04       286.30 o                         
  20   0   6      31197.45      30246.76      1311.78 o                         
  22   0   6      32667.72      29931.53      1395.07 o                         
  24   0   6      80211.06      80181.73      5627.13 o                         
  26   0   6      28076.60      27527.39      1270.14 o                         
  28   0   6       5188.80       6663.02       442.67 o                         
  30   0   6      14885.58      14213.25       547.43 o                         
  32   0   6       7217.10       5743.56       380.00 o                         
  34   0   6      29245.16      33023.57      1145.21 o                         
  36   0   6       9152.04      11922.73      2399.73 o                         
 -43   1   6        429.60       1142.30       521.49 o                         
 -41   1   6        620.57       1051.71       671.51 o                         
 -39   1   6        228.61       -247.26       494.52 o                         
 -37   1   6       9455.86       9814.50       619.45 o                         
 -35   1   6      14517.01      15256.74       963.01 o                         
 -33   1   6       3571.74       3069.66       437.97 o                         
 -31   1   6      17309.74      17751.93       827.67 o                         
 -29   1   6      11733.50      11252.02       430.80 o                         
 -27   1   6      20316.81      19735.29       445.18 o                         
 -25   1   6       2802.24       2392.36       319.45 o                         
 -23   1   6      87609.53      87359.12      2296.33 o                         
 -21   1   6      77893.70      69541.85      1232.36 o                         
 -19   1   6       9436.72       8685.91       223.32 o                         
 -17   1   6     122970.41     121186.09      1862.04 o                         
 -15   1   6      40335.82      48672.50       988.77 o                         
 -13   1   6      62653.16      55997.38      1069.92 o                         
 -11   1   6      83121.45      78344.38      1341.91 o                         
  -9   1   6      18623.35      24458.58       363.45 o                         
  -7   1   6       9963.87       7009.59       157.78 o                         
  -5   1   6      56571.11      67275.05       853.23 o                         
  -3   1   6      94239.07      89116.84       966.16 o                         
  -1   1   6     225645.34     251150.59      2730.94 o                         
   1   1   6      99148.30     114560.02      1342.16 o                         
   3   1   6        675.87        742.18        88.66 o                         
   5   1   6      13768.94      18339.06       230.27 o                         
   7   1   6      81979.18      96840.48      1133.67 o                         
   9   1   6     122007.62     134303.92      1421.80 o                         
  11   1   6       5103.92       4443.60       133.20 o                         
  13   1   6        132.53        127.95       101.31 o                         
  15   1   6       3690.19       4194.26        93.88 o                         
  17   1   6       8280.59       9733.82       165.34 o                         
  19   1   6         53.18        141.23        72.60 o                         
  21   1   6      24664.92      23542.45       598.07 o                         
  23   1   6      23391.88      22935.82       851.89 o                         
  25   1   6       8194.35       6490.44       252.30 o                         
  27   1   6        406.29        444.96       193.72 o                         
  29   1   6       4885.18       5094.63       341.95 o                         
  31   1   6       1508.26       1649.24       299.30 o                         
  33   1   6       3478.45       3346.08       225.82 o                         
  35   1   6       1276.73       1249.39       227.69 o                         
  37   1   6       4075.25       4447.11       467.34 o                         
 -44   2   6      52266.68      60545.05      5163.84 o                         
 -42   2   6      35959.34      36719.06      1134.24 o                         
 -40   2   6       7143.95       6887.36      1009.86 o                         
 -38   2   6        491.88         85.60       255.07 o                         
 -36   2   6      55195.60      57330.89      1744.77 o                         
 -34   2   6       6034.15       4035.15       671.51 o                         
 -32   2   6     265651.34     272702.06     12571.24 o                         
 -30   2   6     300699.09     308327.88      7817.28 o                         
 -28   2   6       1913.76       2009.24       178.82 o                         
 -26   2   6      26782.25      29812.77       579.34 o                         
 -24   2   6       5553.84       5708.62       327.59 o                         
 -22   2   6     246845.94     241043.70      5626.08 o                         
 -20   2   6      83117.88      80331.69      1374.12 o                         
 -18   2   6     127159.90     131157.31      3287.89 o                         
 -16   2   6     983604.88     922516.00     20057.74 o                         
 -14   2   6       4544.72       5355.98       270.62 o                         
 -12   2   6      62635.52      54130.83       686.00 o                         
 -10   2   6      24312.10      21935.29       489.70 o                         
  -8   2   6     125695.36     124232.27      1813.25 o                         
  -6   2   6     969384.56    1013262.12     18773.14 o                         
  -4   2   6     182591.47     184298.50      2136.05 o                         
  -2   2   6      98802.90     108414.77      1318.73 o                         
   0   2   6     422908.56     484628.25      5741.69 o                         
   2   2   6     442460.94     454331.50      5489.81 o                         
   4   2   6     511281.22     522321.50      5890.87 o                         
   6   2   6     336584.78     340052.91      5101.64 o                         
   8   2   6     722403.19     765477.06      8747.00 o                         
  10   2   6     142665.14     138372.52      1488.67 o                         
  12   2   6     195981.55     193964.39      2189.18 o                         
  14   2   6        374.71       1226.67        74.80 o                         
  16   2   6       1206.97       1424.30       109.12 o                         
  18   2   6      54523.14      54656.63      1314.86 o                         
  20   2   6      90128.73      90799.01      1825.77 o                         
  22   2   6        514.70       1329.71       309.55 o                         
  24   2   6      12529.46      12211.65       679.22 o                         
  26   2   6      72141.53      71313.84      4140.00 o                         
  28   2   6      10090.40       9704.57       672.00 o                         
  30   2   6       1281.12       1466.47       262.22 o                         
  32   2   6      12683.01      11689.68       366.49 o                         
  34   2   6      48773.92      49665.04      3265.00 o                         
  36   2   6      10174.58       9730.83       649.68 o                         
 -43   3   6       7965.45       9141.20      1015.07 o                         
 -41   3   6       6861.92       6953.07       443.24 o                         
 -39   3   6       5476.97       5126.94       525.75 o                         
 -37   3   6          1.60       -141.13       317.53 o                         
 -35   3   6       1587.27       1426.52       484.11 o                         
 -33   3   6      11963.68       9984.67       412.69 o                         
 -31   3   6      10196.82       9414.30       832.88 o                         
 -29   3   6      54555.00      57501.63      1267.69 o                         
 -27   3   6       4031.87       3617.79       166.79 o                         
 -25   3   6      16823.79      17774.51       387.65 o                         
 -23   3   6         66.22       1159.44       114.60 o                         
 -21   3   6      13837.15      10972.94       563.51 o                         
 -19   3   6      23463.59      29167.32       884.79 o                         
 -17   3   6      38653.81      29994.99       580.04 o                         
 -13   3   6     200570.66     174190.67      2467.42 o                         
 -11   3   6       1676.42       2122.26       162.29 o                         
  -9   3   6      46043.47      37206.43       475.65 o                         
  -7   3   6     271591.16     226684.77      2788.77 o                         
  -5   3   6     125809.06     100457.88      1216.37 o                         
  -3   3   6     405214.28     365990.16      4545.65 o                         
  -1   3   6      14856.95      11268.75       280.68 o                         
   1   3   6     148044.53     121300.67      1441.54 o                         
   3   3   6     210893.94     185895.28      2199.44 o                         
   5   3   6     373369.25     355637.06      4054.72 o                         
   7   3   6     124787.21     112886.34      1227.02 o                         
   9   3   6        664.01        241.84        66.54 o                         
  11   3   6     266499.31     256536.53      2778.28 o                         
  13   3   6      97001.74      95730.40      1053.31 o                         
  15   3   6      53398.28      50645.27       574.61 o                         
  17   3   6        458.18        624.77        70.85 o                         
  19   3   6       2818.79       2234.64       156.28 o                         
  21   3   6      62719.85      61311.96      2046.67 o                         
  23   3   6       4377.53       4404.30       290.02 o                         
  25   3   6       4894.52       4644.55       179.75 o                         
  27   3   6         27.42        -42.02       180.53 o                         
  29   3   6         36.81        -90.44       180.87 o                         
  31   3   6       5024.56       5045.18       381.83 o                         
  33   3   6        864.18       -103.11       206.23 o                         
  35   3   6        882.23        672.96       298.49 o                         
  37   3   6       2802.43       2919.88       531.36 o                         
 -42   4   6      12134.33      14032.24       921.37 o                         
 -40   4   6        641.29       1411.34       556.99 o                         
 -38   4   6      10034.72       9292.34       395.81 o                         
 -36   4   6      38311.94      37931.56      2877.37 o                         
 -34   4   6      17498.05      15462.59       443.27 o                         
 -32   4   6     133806.27     139931.03      5024.93 o                         
 -30   4   6     209014.34     206084.20      9654.80 o                         
 -28   4   6        261.32        409.04        97.68 o                         
 -26   4   6     144710.44     147388.88      3382.56 o                         
 -24   4   6       3421.84       3189.16       273.49 o                         
 -22   4   6     169728.02     173376.59      5148.90 o                         
 -20   4   6       3614.54       2866.71       159.72 o                         
 -18   4   6     791039.12     777035.25     27950.09 o                         
 -16   4   6     220890.92     220381.55      7339.82 o                         
 -14   4   6      16716.00      21713.73       316.23 o                         
 -12   4   6      78349.02      80145.19      2110.24 o                         
 -10   4   6     132838.34     136546.27      1674.00 o                         
  -8   4   6      12178.63      10451.58       147.26 o                         
  -6   4   6     279109.84     285766.88      5137.71 o                         
  -4   4   6     490333.75     545413.94      6736.15 o                         
  -2   4   6     379833.88     413509.09      4624.48 o                         
   0   4   6      24377.61      28597.40       524.44 o                         
   2   4   6     291321.03     311619.50      3178.08 o                         
   4   4   6     301068.47     321740.62      3534.15 o                         
   6   4   6     184506.84     202528.69      2742.41 o                         
   8   4   6     451109.34     480855.66      5174.05 o                         
  10   4   6       4146.04       3853.34       147.63 o                         
  12   4   6      23867.82      25287.81       315.83 o                         
  14   4   6      22399.39      24011.59       296.50 o                         
  16   4   6      69530.80      70806.24       792.95 o                         
  18   4   6       2843.46       2072.83        88.49 o                         
  20   4   6       5146.23       4892.53       138.25 o                         
  22   4   6      51537.47      49546.39      1316.36 o                         
  24   4   6      12841.75      12855.69       536.46 o                         
  26   4   6      39165.52      38885.31      1624.41 o                         
  28   4   6        535.91        558.22       133.84 o                         
  30   4   6      28922.96      29310.02      1461.77 o                         
  32   4   6      18188.71      18259.32      1378.73 o                         
  34   4   6      46147.98      51311.18      1915.62 o                         
  36   4   6       6120.36       4509.23       697.21 o                         
 -43   5   6       9068.08      10060.04       478.34 o                         
 -41   5   6      23740.89      25536.81       879.83 o                         
 -39   5   6      12743.60      11691.12       564.40 o                         
 -37   5   6         85.54       -137.70       275.40 o                         
 -35   5   6      11914.01      11633.99      1071.18 o                         
 -33   5   6        369.76        571.46        96.64 o                         
 -31   5   6      70146.41      68795.78      2907.82 o                         
 -29   5   6      70076.25      67949.21      1172.10 o                         
 -27   5   6      86303.43      88002.38      2399.37 o                         
 -25   5   6      28194.31      26086.65       390.17 o                         
 -23   5   6      21875.58      18415.71       257.73 o                         
 -21   5   6      85637.02      78098.33      1508.70 o                         
 -19   5   6      26293.82      30012.60       767.88 o                         
 -17   5   6     700267.25     649244.94     22611.01 o                         
 -15   5   6       1264.51       1512.87       321.02 o                         
 -13   5   6     104619.08      95439.26      1740.69 o                         
 -11   5   6        106.07        553.45       159.29 o                         
  -9   5   6      13356.03       7116.11       225.40 o                         
  -7   5   6     378141.19     331908.91      8593.05 o                         
  -5   5   6       1118.56         80.23        43.98 o                         
  -3   5   6     166683.73     146208.41      1487.66 o                         
  -1   5   6      92699.25     122056.47      1456.29 o                         
   1   5   6      11611.30       4480.59        80.06 o                         
   3   5   6      93892.07      74807.03       789.73 o                         
   5   5   6       7511.50       4166.74       241.93 o                         
   7   5   6      75399.39      71318.63       750.19 o                         
   9   5   6       4019.33       9604.79       265.78 o                         
  11   5   6      31022.98      24092.04       401.53 o                         
  13   5   6       1640.99       1716.49        92.04 o                         
  15   5   6       5869.10       5728.83       156.28 o                         
  17   5   6       3357.77       2719.56       138.25 o                         
  19   5   6       9877.36      10446.80       264.65 o                         
  21   5   6      20316.93      19831.49       915.14 o                         
  23   5   6       4856.85       5073.76       329.55 o                         
  25   5   6       1164.03       1134.32       150.27 o                         
  27   5   6      11162.43      10780.08       563.51 o                         
  29   5   6       3566.59       3459.44       181.59 o                         
  31   5   6       2275.22       2864.25       213.20 o                         
  33   5   6        708.51        541.17       249.59 o                         
  35   5   6       2774.20       3389.15       997.41 o                         
 -42   6   6      13847.30      14212.32       655.89 o                         
 -40   6   6      17873.00      18648.91       729.13 o                         
 -38   6   6       1067.28        290.86       230.10 o                         
 -36   6   6      12815.05      10668.71      1171.23 o                         
 -34   6   6      46705.50      46990.05      2023.19 o                         
 -32   6   6     119720.76     119199.78      4644.10 o                         
 -30   6   6     100329.63     103525.52      2694.64 o                         
 -28   6   6       2136.79       1896.09       171.31 o                         
 -26   6   6     267112.31     283697.41      4870.23 o                         
 -24   6   6       7078.56       5901.35       121.93 o                         
 -22   6   6     118510.34     118960.41      3997.29 o                         
 -20   6   6      35455.54      33792.06       558.05 o                         
 -18   6   6     218027.09     216692.45      5125.69 o                         
 -16   6   6      84173.38      99720.90      3403.46 o                         
 -14   6   6       7030.96       9556.58       548.48 o                         
 -12   6   6      18863.94      18182.95       697.25 o                         
 -10   6   6      22859.51      20810.41       880.58 o                         
  -8   6   6        889.44       5674.23       568.09 o                         
  -6   6   6     192743.53     213153.14      5066.83 o                         
  -4   6   6      97499.17     107452.17      1704.05 o                         
  -2   6   6     239204.59     255767.88      3003.88 o                         
   0   6   6      87402.05     101199.84      1952.03 o                         
   2   6   6      95395.05     113006.41      1504.38 o                         
   4   6   6     142889.31     139668.16      1540.26 o                         
   6   6   6      41264.45      44786.96       482.89 o                         
   8   6   6     422001.31     447760.09      4611.61 o                         
  10   6   6      68668.52      71217.12       800.93 o                         
  12   6   6     162664.95     173806.39      1854.78 o                         
  14   6   6     148670.41     153104.19      1621.97 o                         
  16   6   6      34435.36      34301.66       410.86 o                         
  18   6   6      48565.71      48284.25       574.13 o                         
  20   6   6      53391.40      53986.99      1018.55 o                         
  22   6   6      66509.67      64502.67      1022.32 o                         
  24   6   6      63513.88      65620.06      1899.40 o                         
  26   6   6      44440.67      43593.25      1460.62 o                         
  28   6   6      21972.29      18206.69       881.48 o                         
  30   6   6      28596.79      31549.44      2222.22 o                         
  32   6   6      20884.80      20628.81      1338.72 o                         
  34   6   6      54725.63      53323.03      3877.59 o                         
  36   6   6       1067.21        734.41       329.49 o                         
 -41   7   6      15948.27      16034.47      1145.21 o                         
 -39   7   6       4010.23       3602.20       320.17 o                         
 -37   7   6         13.06        -18.55       614.25 o                         
 -35   7   6      13660.85      13667.67       463.61 o                         
 -33   7   6        147.19         47.84       268.47 o                         
 -31   7   6      32754.55      33362.34      1397.62 o                         
 -29   7   6      75215.82      75845.25      2057.59 o                         
 -27   7   6      45109.91      45447.22      1267.30 o                         
 -25   7   6         64.87        541.94       106.53 o                         
 -23   7   6       1278.91       2035.61       112.85 o                         
 -21   7   6      26615.50      23328.07       375.91 o                         
 -19   7   6      35690.44      34872.72       964.73 o                         
 -17   7   6     279196.28     276261.00      7981.07 o                         
 -15   7   6      37161.56      45154.07      1425.56 o                         
 -13   7   6      67084.82      66394.76      1788.20 o                         
 -11   7   6      38263.90      44944.34      1197.65 o                         
  -9   7   6       2343.84       6050.70       380.18 o                         
  -7   7   6     198958.88     181044.55      4119.79 o                         
  -5   7   6      14753.37      17773.48       459.82 o                         
  -3   7   6      69260.31      61290.98      1388.49 o                         
  -1   7   6     174165.05     186991.88      1975.26 o                         
   1   7   6      39054.99      37457.14       707.34 o                         
   3   7   6      34250.54      32296.79       405.73 o                         
   5   7   6       3397.67       5726.60        88.81 o                         
   7   7   6      57571.95      59450.20       640.21 o                         
   9   7   6      50633.41      53287.26       564.14 o                         
  11   7   6      38308.31      40173.39       559.73 o                         
  13   7   6        773.45        860.89        91.66 o                         
  15   7   6        822.93       1636.27        99.68 o                         
  17   7   6         32.54        759.30        76.02 o                         
  19   7   6        429.01        690.24       162.29 o                         
  21   7   6      59473.86      56608.16       762.69 o                         
  23   7   6       1014.55       1111.91       184.23 o                         
  25   7   6       5157.02       4606.04       160.09 o                         
  27   7   6       7404.26       7480.20       221.61 o                         
  29   7   6       3182.41       3363.16       505.60 o                         
  31   7   6       1005.50        739.82       235.73 o                         
  33   7   6          3.69       -155.58       311.16 o                         
  35   7   6        188.57        365.96       210.52 o                         
 -40   8   6      44186.04      50134.59      2701.64 o                         
 -38   8   6        898.42       1088.99       416.44 o                         
 -36   8   6      17063.99      14441.45       551.54 o                         
 -34   8   6      37773.63      39121.91      1296.17 o                         
 -32   8   6      42868.05      44051.52      1389.86 o                         
 -30   8   6      45926.27      43685.31      1042.60 o                         
 -28   8   6      29750.00      28524.67       647.68 o                         
 -26   8   6     266402.97     273729.91      4891.35 o                         
 -24   8   6       5076.99       4351.37       125.64 o                         
 -22   8   6     128562.76     133804.31      3475.73 o                         
 -20   8   6      15217.99      12855.66       313.10 o                         
 -18   8   6      49302.20      44919.11       568.77 o                         
 -16   8   6      34388.38      40065.80       952.48 o                         
 -14   8   6      46794.89      46418.38       950.02 o                         
 -12   8   6      87797.29      94642.82      3139.70 o                         
 -10   8   6      30411.52      31695.96      1229.20 o                         
  -8   8   6        565.66        914.63       110.76 o                         
  -6   8   6      29218.21      33967.50      1092.46 o                         
  -4   8   6       3457.55       7978.02       198.93 o                         
  -2   8   6     160328.94     179253.44      2236.01 o                         
   0   8   6     208294.19     216448.86      3435.16 o                         
   2   8   6       5024.40       5305.64       128.87 o                         
   4   8   6     462485.34     498976.94      8439.12 o                         
   6   8   6       8573.97      11026.43       333.60 o                         
   8   8   6     356891.03     371320.44      3901.65 o                         
  10   8   6      11293.93      12807.94       159.80 o                         
  12   8   6     160831.14     163934.83      1827.28 o                         
  14   8   6     114144.52     115011.34      1432.07 o                         
  16   8   6      80607.49      82804.26      1756.65 o                         
  18   8   6      41812.70      41290.84       570.39 o                         
  20   8   6      80658.86      79358.27      1088.69 o                         
  22   8   6      63251.44      64594.92      1005.30 o                         
  24   8   6      50160.12      52518.88      1435.07 o                         
  26   8   6      27702.03      23792.98       753.98 o                         
  28   8   6      31926.17      29483.44      1769.35 o                         
  30   8   6      15512.97      16844.83       588.91 o                         
  32   8   6      19519.54      19772.58       721.95 o                         
  34   8   6      43033.76      40224.57      2845.71 o                         
 -39   9   6      11908.22      12029.10       557.73 o                         
 -37   9   6       1736.30       1416.58       262.63 o                         
 -35   9   6         27.88         62.47       187.40 o                         
 -33   9   6      27910.52      28353.23       782.15 o                         
 -31   9   6      13159.45      13008.90       312.77 o                         
 -29   9   6      60046.20      59865.86      2252.54 o                         
 -27   9   6      14462.88      14148.19       945.28 o                         
 -25   9   6      31849.21      33586.11       939.18 o                         
 -23   9   6      18120.29      17133.02       308.55 o                         
 -21   9   6       4332.60       5137.48       323.08 o                         
 -19   9   6      89549.72      84320.30      2033.14 o                         
 -17   9   6      59773.95      59528.85      1209.37 o                         
 -15   9   6      79364.50      85765.55      1657.47 o                         
 -13   9   6      33057.06      39471.41      1239.72 o                         
 -11   9   6        566.96        654.59        65.74 o                         
  -9   9   6      19682.56      19504.26       659.68 o                         
  -7   9   6      77055.24      86885.84      2405.81 o                         
  -5   9   6      10130.92       9658.81       163.79 o                         
  -3   9   6      62732.50      61869.96      1097.65 o                         
  -1   9   6      26056.79      25683.34       601.08 o                         
   1   9   6        140.10        125.86        91.66 o                         
   3   9   6      21801.04      23487.04       461.30 o                         
   5   9   6        244.97       2188.22       112.15 o                         
   7   9   6      25017.17      23362.95       267.91 o                         
   9   9   6      63364.45      64196.47       903.84 o                         
  11   9   6       7203.36       6133.75       108.65 o                         
  13   9   6       6820.14       7337.30       123.33 o                         
  15   9   6       1967.28       3748.32       103.51 o                         
  17   9   6          5.82        -41.06        82.12 o                         
  19   9   6      18028.79      17592.65       386.19 o                         
  21   9   6       5847.68       4399.79       335.10 o                         
  23   9   6          2.11        364.42       129.22 o                         
  25   9   6       8180.88       8222.41       299.90 o                         
  27   9   6       1620.78       1138.54       138.99 o                         
  29   9   6       1800.62       2249.02       207.26 o                         
  31   9   6       4005.96       4773.23       411.07 o                         
  33   9   6       2302.23       2205.57       436.42 o                         
 -38  10   6      13597.46      12372.42       879.73 o                         
 -36  10   6      17306.23      16085.54       858.90 o                         
 -34  10   6      63016.25      65494.30      1751.33 o                         
 -32  10   6       9725.83       9319.81       326.55 o                         
 -30  10   6      17063.46      13840.75       410.15 o                         
 -28  10   6      21771.22      16863.32       392.85 o                         
 -26  10   6     280854.28     292108.03      5699.71 o                         
 -24  10   6      11504.50      11058.72       562.85 o                         
 -22  10   6      79985.76      78404.12      2440.37 o                         
 -20  10   6      99930.09     101179.56      2987.35 o                         
 -18  10   6     118983.05     121052.59      3695.12 o                         
 -16  10   6       8124.99      10172.60       235.92 o                         
 -14  10   6      87991.54      92875.95      3573.40 o                         
 -12  10   6     128619.65     132528.94      2577.87 o                         
 -10  10   6     115604.57     115128.23      3128.61 o                         
  -8  10   6       4350.65       6983.05       123.65 o                         
  -6  10   6       3919.57       6182.42       288.52 o                         
  -4  10   6       4402.78       5445.94        91.02 o                         
  -2  10   6     350092.53     368122.19      8607.42 o                         
   0  10   6      94490.60     103742.60      1732.60 o                         
   2  10   6      55326.46      60608.93      1352.42 o                         
   4  10   6     269677.78     278175.09      3121.10 o                         
   6  10   6       2109.02       2293.34        71.28 o                         
   8  10   6     305778.84     315428.72      3466.15 o                         
  10  10   6       8531.34       8196.73       126.47 o                         
  12  10   6     132089.42     135009.61      1581.56 o                         
  14  10   6      71985.45      67814.12      2043.66 o                         
  16  10   6     118379.06     116748.08      1379.36 o                         
  18  10   6       4168.02       3554.93       193.85 o                         
  20  10   6       3811.10       3281.21       119.91 o                         
  22  10   6      58713.72      57920.04      1495.18 o                         
  24  10   6      40105.09      41533.07      1561.30 o                         
  26  10   6       2625.60       2405.10       441.74 o                         
  28  10   6      13510.61      12436.83       416.15 o                         
  30  10   6      17771.51      16298.01       712.77 o                         
  32  10   6      10487.03      11579.65       688.92 o                         
 -37  11   6       2940.17       2159.79       357.76 o                         
 -35  11   6       5457.75       4053.97       609.04 o                         
 -33  11   6       6402.20       7539.61       322.91 o                         
 -31  11   6      10004.91       8921.91       794.99 o                         
 -29  11   6       4984.64       4984.73       181.83 o                         
 -27  11   6      10707.38      10194.22       305.05 o                         
 -25  11   6        133.53        386.10       120.39 o                         
 -23  11   6       1734.75       2614.71       162.29 o                         
 -21  11   6      18583.94      18098.12       530.45 o                         
 -19  11   6      32336.15      29113.73       725.80 o                         
 -17  11   6      13629.89      13443.23       289.29 o                         
 -15  11   6      30690.50      33007.58       465.84 o                         
 -13  11   6       2618.15       2247.50       159.29 o                         
 -11  11   6      12564.36      11275.77       228.21 o                         
  -9  11   6      38633.74      39906.56      1472.64 o                         
  -7  11   6         57.45       1727.07        86.82 o                         
  -5  11   6     111254.48     112221.02      1993.71 o                         
  -3  11   6         63.06        627.65       242.80 o                         
  -1  11   6     123373.31     121620.38      1423.66 o                         
   1  11   6     116689.17     112535.69      1809.24 o                         
   3  11   6      47960.97      49710.91       592.06 o                         
   5  11   6      97968.54      95580.62      1069.40 o                         
   7  11   6        435.33       1394.25        72.44 o                         
   9  11   6     126702.41     122268.35      1426.21 o                         
  11  11   6      49523.55      51608.34       985.77 o                         
  13  11   6      15772.25      15819.16       261.30 o                         
  15  11   6        345.59        408.45        66.87 o                         
  17  11   6         39.73       1132.27       108.97 o                         
  19  11   6      32529.33      32953.17       535.03 o                         
  21  11   6        112.43         -1.84        80.36 o                         
  23  11   6        279.85        354.11       220.90 o                         
  25  11   6        305.58        563.43       109.66 o                         
  27  11   6       1969.92       1342.27       468.52 o                         
  29  11   6       6649.42       7826.07       903.73 o                         
  31  11   6       3083.69       3674.97       314.91 o                         
 -36  12   6       8383.92       8332.02       796.44 o                         
 -34  12   6      48434.09      45470.26      1920.82 o                         
 -32  12   6       4171.21       4270.75       304.00 o                         
 -30  12   6      18391.67      17383.26       555.30 o                         
 -28  12   6      53113.35      49921.82      1092.17 o                         
 -26  12   6     173388.22     173613.75      4087.49 o                         
 -24  12   6       5583.45       5221.69       180.90 o                         
 -22  12   6     208677.08     210340.59      8248.28 o                         
 -20  12   6      40924.44      40145.23      1499.69 o                         
 -18  12   6       6254.42       5576.65       157.78 o                         
 -16  12   6      17983.01      16700.66       326.08 o                         
 -14  12   6     270339.62     271454.56      5109.40 o                         
 -12  12   6       4326.36       5447.79       153.27 o                         
 -10  12   6       7541.50       8534.83       509.41 o                         
  -8  12   6      50320.63      47450.63       673.94 o                         
  -6  12   6      45004.57      46538.82       548.20 o                         
  -4  12   6      58035.82      57533.39       892.60 o                         
  -2  12   6     154126.55     164886.12      3564.39 o                         
   0  12   6      74212.80      77814.80      1415.54 o                         
   2  12   6      40777.35      41971.28       512.06 o                         
   4  12   6     132704.06     144186.33      1712.34 o                         
   6  12   6       5936.06       6292.44       150.27 o                         
   8  12   6      96179.30      95897.60      2093.25 o                         
  10  12   6        588.60        489.33       102.18 o                         
  12  12   6     159049.92     160993.12      2277.48 o                         
  14  12   6      29471.90      29335.69       461.72 o                         
  16  12   6      19463.75      20883.52       523.19 o                         
  18  12   6      63776.26      62366.46      1004.94 o                         
  20  12   6      37719.23      37329.62       613.76 o                         
  22  12   6       6093.06       5685.42       214.59 o                         
  24  12   6      10163.82      10424.99       706.27 o                         
  26  12   6      14160.15      13336.92       392.73 o                         
  28  12   6      28212.21      26768.13      1296.02 o                         
  30  12   6      17882.45      17313.36      1030.62 o                         
 -35  13   6       8599.26       9355.33       567.40 o                         
 -33  13   6      14525.40      15394.06      1426.30 o                         
 -31  13   6        456.99        620.64       174.73 o                         
 -29  13   6      13083.64      14371.09       703.33 o                         
 -27  13   6       5297.59       5596.22       761.86 o                         
 -25  13   6      10085.62       9840.00       420.75 o                         
 -23  13   6       7640.28       8411.33       256.96 o                         
 -21  13   6      20272.66      19195.80       390.70 o                         
 -19  13   6      50705.45      51129.70      1546.70 o                         
 -17  13   6         52.25        170.71       124.72 o                         
 -15  13   6       6164.21       7054.53       180.32 o                         
 -13  13   6       1786.06       4491.35       210.66 o                         
 -11  13   6       7530.57       7760.17       126.18 o                         
  -9  13   6       2688.96       3128.97       139.75 o                         
  -7  13   6        454.53       1737.96       123.22 o                         
  -5  13   6      24889.50      24407.42       683.41 o                         
  -3  13   6        389.81        534.54        93.17 o                         
  -1  13   6      11001.31      11453.41       152.03 o                         
   1  13   6         44.40         20.08       113.05 o                         
   3  13   6      12980.38      11670.66       160.74 o                         
   5  13   6      24223.29      24343.57       349.33 o                         
   7  13   6       3877.74       4056.86       157.78 o                         
   9  13   6       3193.57       3795.26       186.33 o                         
  11  13   6       4856.83       5228.74       134.54 o                         
  13  13   6         53.72        292.47        82.07 o                         
  15  13   6        231.51        920.67       106.49 o                         
  17  13   6       2480.43       1769.65       169.74 o                         
  19  13   6      36185.62      36616.54       800.94 o                         
  21  13   6        145.93       -160.04       320.07 o                         
  23  13   6        133.24        371.20       194.31 o                         
  25  13   6       1025.35        865.90       216.39 o                         
  27  13   6        143.39        575.48       412.93 o                         
  29  13   6       8862.87       8429.39       610.20 o                         
 -34  14   6       8910.67       8209.03       916.16 o                         
 -32  14   6        210.24       1221.13       263.80 o                         
 -30  14   6       2928.64       2564.67       300.99 o                         
 -28  14   6      63368.86      68525.84      2311.77 o                         
 -26  14   6      84756.83      88274.50      3180.23 o                         
 -24  14   6        160.60        380.20       158.32 o                         
 -22  14   6      89894.65      87359.12      1797.22 o                         
 -20  14   6      43113.34      41389.12      1042.87 o                         
 -18  14   6       9567.26       9852.47       384.26 o                         
 -16  14   6       9322.60       8203.71       167.53 o                         
 -14  14   6      63995.91      66064.16      1669.49 o                         
 -12  14   6      44808.01      46941.07       925.66 o                         
 -10  14   6      47183.04      49209.38      1153.13 o                         
  -8  14   6        778.36       2870.11       240.98 o                         
  -6  14   6        363.74       1107.91        60.84 o                         
  -4  14   6      19042.61      18316.01       390.10 o                         
  -2  14   6     199615.59     201309.69      3602.92 o                         
   0  14   6      42926.12      44164.17       741.63 o                         
   2  14   6      34563.46      36836.43       587.35 o                         
   4  14   6     187942.47     195637.77      2909.16 o                         
   6  14   6      11996.75      12101.73       298.13 o                         
   8  14   6      69559.14      68741.96      1096.63 o                         
  10  14   6       2745.01       3066.22       142.76 o                         
  12  14   6      38138.56      38801.07       683.19 o                         
  14  14   6      17570.85      17131.90       626.62 o                         
  16  14   6      78894.34      85513.18      1645.81 o                         
  18  14   6      13987.09      14631.31       736.32 o                         
  20  14   6       1274.32       1537.19       618.66 o                         
  22  14   6      20232.54      19625.27       748.34 o                         
  24  14   6      10554.97      10652.56       380.51 o                         
  26  14   6       6961.05       7432.28       730.64 o                         
 -31  15   6        104.11        174.34       216.33 o                         
 -29  15   6       4367.63       3617.64       207.32 o                         
 -27  15   6        164.14        -48.95       205.40 o                         
 -25  15   6       3817.71       3074.36       184.40 o                         
 -23  15   6         12.91        -72.43       201.11 o                         
 -21  15   6       1165.12       1088.03       141.25 o                         
 -19  15   6       7502.32       7239.44       196.85 o                         
 -17  15   6        964.86        584.23        73.71 o                         
 -15  15   6       4551.04       4489.83       259.97 o                         
 -13  15   6       7726.23       8939.40       171.65 o                         
 -11  15   6        345.94        734.74       120.22 o                         
  -9  15   6       4579.97       6349.60       392.20 o                         
  -7  15   6      10838.26      11126.40       217.68 o                         
  -5  15   6      20783.47      20081.39       610.09 o                         
  -3  15   6       8938.54       9675.60       306.55 o                         
  -1  15   6       1920.72       1986.82       117.69 o                         
   1  15   6      31026.69      32031.23      1152.01 o                         
   3  15   6       5915.98       7100.96       261.27 o                         
   5  15   6      18364.84      19586.46       443.29 o                         
   7  15   6      21962.38      22307.44       676.21 o                         
   9  15   6      31013.19      30090.82       559.00 o                         
  11  15   6        517.36       1122.80       198.36 o                         
  13  15   6        111.56        731.69       214.23 o                         
  15  15   6       4920.30       4826.33       268.98 o                         
  17  15   6       2626.40       2737.56       332.25 o                         
  19  15   6       6028.89       6072.53       639.30 o                         
  21  15   6       1315.08       1002.21       220.74 o                         
  23  15   6        493.14        299.29       182.19 o                         
  25  15   6         11.45        -93.41       186.83 o                         
 -30  16   6       2516.57       2445.86       252.58 o                         
 -28  16   6      42540.63      42208.80      1579.65 o                         
 -26  16   6      45924.11      44191.42      2101.26 o                         
 -24  16   6         59.55        591.55       133.23 o                         
 -22  16   6     128291.75     125820.91      4737.41 o                         
 -20  16   6      13520.43      12389.48       431.99 o                         
 -18  16   6        733.40       1300.37       229.91 o                         
 -16  16   6       2687.59       2332.74       112.70 o                         
 -14  16   6      87201.05      87923.64      2572.61 o                         
 -12  16   6        339.31        412.07        75.38 o                         
 -10  16   6       8902.62      11260.29       324.34 o                         
  -8  16   6      41750.39      40352.50      1247.23 o                         
  -6  16   6       6675.05       6685.58       141.25 o                         
  -4  16   6       4975.13       5890.28       317.74 o                         
  -2  16   6      53676.40      57007.34      1771.68 o                         
   0  16   6      64157.48      63364.78      1193.15 o                         
   2  16   6      26128.16      26394.98       757.36 o                         
   4  16   6     110567.12     112601.33      2168.39 o                         
   6  16   6       1906.56       1950.81       147.62 o                         
   8  16   6      31314.03      29852.53       611.26 o                         
  10  16   6         75.66         67.49       141.25 o                         
  12  16   6      80961.47      89635.91      3978.42 o                         
  14  16   6        320.81        261.02       248.16 o                         
  16  16   6      21518.25      23360.18       937.86 o                         
  18  16   6      17707.50      20394.44      1329.88 o                         
  20  16   6       5604.75       7271.48       456.99 o                         
  22  16   6        580.59        336.75       233.74 o                         
  24  16   6       1069.12        806.48       213.27 o                         
 -27  17   6       4438.43       4001.84       330.32 o                         
 -25  17   6        886.56         -0.11       208.98 o                         
 -23  17   6       2085.51       1984.69       250.64 o                         
 -21  17   6      12556.97      11220.89       691.49 o                         
 -19  17   6        435.36        994.65       134.83 o                         
 -17  17   6       4913.95       5152.66       173.84 o                         
 -15  17   6      10397.64       9735.43       231.96 o                         
 -13  17   6       7915.92       9393.09       246.06 o                         
 -11  17   6          1.92        390.16        86.37 o                         
  -9  17   6       4672.00       3554.79       108.69 o                         
  -7  17   6       1799.10       2063.85       145.76 o                         
  -5  17   6       1346.83       1530.60       105.19 o                         
  -3  17   6        460.97        740.56       156.28 o                         
  -1  17   6      11869.86      12466.24       443.04 o                         
   1  17   6       2167.97       1862.15       345.21 o                         
   3  17   6       1610.91        962.32       268.54 o                         
   5  17   6         26.04        -73.84       156.28 o                         
   7  17   6        302.96        920.57       198.36 o                         
   9  17   6        112.57        -37.41       318.57 o                         
  11  17   6       4607.96       3649.70       290.02 o                         
  13  17   6       6692.03       5615.82       528.95 o                         
  15  17   6        788.07        246.23       393.48 o                         
  17  17   6       1531.33       1124.68       785.31 o                         
  19  17   6        262.95        271.51       335.99 o                         
  21  17   6       1938.98       2701.40       474.85 o                         
 -24  18   6         29.53        634.62       247.74 o                         
 -22  18   6      61541.79      64391.13      1642.07 o                         
 -20  18   6       5331.81       4752.83       658.82 o                         
 -18  18   6       4212.30       4213.54       247.02 o                         
 -16  18   6        341.05        162.69       184.26 o                         
 -14  18   6      26506.60      26241.72      1098.33 o                         
 -12  18   6       4390.17       3600.61       259.04 o                         
 -10  18   6      15016.02      14787.06       381.19 o                         
  -8  18   6      14091.93      14640.92       446.30 o                         
  -6  18   6        995.64       1133.46       121.84 o                         
  -4  18   6        715.27        427.32       159.29 o                         
  -2  18   6      47967.80      48351.08      2234.50 o                         
   0  18   6      15954.38      13702.63       365.39 o                         
   2  18   6      40359.79      38885.60      1406.52 o                         
   4  18   6      73965.51      70142.58      3897.70 o                         
   6  18   6       2265.44       2632.32       370.14 o                         
   8  18   6      29546.12      25961.40      1230.22 o                         
  10  18   6         32.09        169.90       165.30 o                         
  12  18   6      35896.74      36431.62      1081.94 o                         
  14  18   6       4568.82       4085.33       261.63 o                         
  16  18   6      51871.50      52522.36      2719.13 o                         
  18  18   6      11261.63      12245.60      1283.93 o                         
 -21  19   6       4658.03       3356.52       467.70 o                         
 -19  19   6       3681.87       4312.87       352.72 o                         
 -17  19   6        607.59       1055.36       307.64 o                         
 -15  19   6       7246.08       7087.63       438.72 o                         
 -13  19   6       4011.87       4531.87       307.88 o                         
 -11  19   6       3284.93       4602.59       304.44 o                         
  -9  19   6      10080.10      11293.54       454.50 o                         
  -7  19   6       4748.75       4742.95       408.39 o                         
  -5  19   6        829.22       1334.12       559.84 o                         
  -3  19   6        154.47       1162.35       322.02 o                         
  -1  19   6      12895.59      14255.30       469.62 o                         
   1  19   6         22.77       1261.62       224.45 o                         
   3  19   6        644.16        604.38       212.04 o                         
   5  19   6       3039.21       2396.09       211.70 o                         
   7  19   6        604.37       1063.36       235.51 o                         
   9  19   6        109.00        517.13       437.80 o                         
  11  19   6       1364.54       1412.80       201.83 o                         
  13  19   6       5151.92       4855.94       300.32 o                         
  15  19   6       4304.21       4398.86       312.56 o                         
 -18  20   6      20618.27      19346.64       828.69 o                         
 -16  20   6         33.75        435.75       278.76 o                         
 -14  20   6       9196.39       8115.07       482.13 o                         
 -12  20   6       1812.36       1563.28       286.72 o                         
 -10  20   6       4797.78       4605.49       351.43 o                         
  -8  20   6       4506.72       4236.47       414.89 o                         
  -6  20   6        373.94       1225.18       516.99 o                         
  -4  20   6       5176.94       5268.32       446.58 o                         
  -2  20   6      22360.95      20831.30       964.13 o                         
   0  20   6      12128.23       9888.03       664.44 o                         
   2  20   6      14559.07      14165.54       623.13 o                         
   4  20   6      43436.97      39855.16      1245.98 o                         
   6  20   6       3232.51       3724.30       240.88 o                         
   8  20   6      20678.54      17125.39       771.07 o                         
  10  20   6       5269.68       6033.73       334.23 o                         
 -11  21   6        361.43       1656.62       444.45 o                         
  -9  21   6       8636.61       9254.14       653.02 o                         
  -7  21   6       4625.76       4104.00       356.54 o                         
  -5  21   6       1552.10       2730.99       359.89 o                         
  -3  21   6         38.59        675.63      1767.05 o                         
  -1  21   6       1895.46       3654.09       357.51 o                         
   1  21   6       4005.83       4123.07       498.22 o                         
   3  21   6       1981.33       2877.81       529.01 o                         
   5  21   6       6698.00       7114.21      1154.95 o                         
 -43   1   7      91207.98     100967.25      4898.36 o                         
 -41   1   7       1652.90       2156.68       635.07 o                         
 -39   1   7      24801.51      23569.89      2253.97 o                         
 -37   1   7        889.32       1064.07       359.18 o                         
 -35   1   7      95515.00      98997.44      5559.45 o                         
 -33   1   7      51326.52      53925.20      1640.73 o                         
 -31   1   7      49147.80      49150.78      1311.29 o                         
 -29   1   7      75927.73      73485.02      1777.63 o                         
 -27   1   7      76145.59      72225.10      1417.98 o                         
 -25   1   7       8867.29       5951.29       280.59 o                         
 -23   1   7      42933.32      50768.31      1181.12 o                         
 -21   1   7       3527.13       2849.36       286.34 o                         
 -19   1   7    1212742.25    1137191.88     22230.30 o                         
 -17   1   7     274494.06     296163.19      4420.16 o                         
 -15   1   7      86923.35      99956.28      1897.90 o                         
 -13   1   7     211668.45     184237.20      2286.44 o                         
 -11   1   7       2876.82       1623.90       210.32 o                         
  -9   1   7       6097.77      11164.85       216.65 o                         
  -7   1   7     176602.31     191110.62      2077.47 o                         
  -5   1   7     609935.38     586314.00      6571.76 o                         
  -3   1   7     442816.53     483053.66      5465.54 o                         
  -1   1   7     172648.69     178365.36      1905.53 o                         
   1   1   7       7580.22       8648.26       201.36 o                         
   3   1   7     169695.64     183324.55      2001.11 o                         
   5   1   7      75254.42      69930.41       780.72 o                         
   7   1   7     399211.81     415908.00      5065.24 o                         
   9   1   7     347171.12     355718.00      4189.72 o                         
  11   1   7      27065.42      30842.83       348.09 o                         
  13   1   7     187242.05     196755.17      2122.32 o                         
  15   1   7     116484.90     120352.02      1469.63 o                         
  17   1   7      52709.86      59593.89       753.43 o                         
  19   1   7     215502.55     218400.25      4447.97 o                         
  21   1   7     398359.53     422816.31     11021.37 o                         
  23   1   7      10059.97       9385.48       408.73 o                         
  25   1   7      48647.38      51672.16      2010.60 o                         
  27   1   7       9103.09       8623.48       812.38 o                         
  29   1   7      24777.48      24719.24      1073.97 o                         
  31   1   7       7019.17       8561.09       706.27 o                         
  33   1   7      58396.00      55652.81      3101.56 o                         
  35   1   7      10002.20       8982.67       731.81 o                         
 -44   2   7        594.82       -154.68       390.41 o                         
 -42   2   7        319.53        -12.81       102.43 o                         
 -40   2   7        704.46        976.94       312.46 o                         
 -38   2   7       2085.69       1778.97       348.77 o                         
 -36   2   7        128.08        763.56      1025.48 o                         
 -34   2   7      11496.81      12400.85       457.19 o                         
 -32   2   7        104.74        319.07       645.48 o                         
 -30   2   7       7898.23       6471.76       393.80 o                         
 -28   2   7       9992.49       9503.75       300.12 o                         
 -26   2   7      77126.61      76852.05      2095.24 o                         
 -24   2   7      29102.95      26647.51       605.62 o                         
 -22   2   7       9069.41      10362.76       362.90 o                         
 -20   2   7      38667.50      38038.74      1008.97 o                         
 -18   2   7      43609.57      38064.23       847.52 o                         
 -16   2   7     290086.09     263789.22      7677.26 o                         
 -14   2   7      11730.77      18461.78       420.75 o                         
 -12   2   7       7229.79      10351.12       153.58 o                         
 -10   2   7     168711.77     153712.55      1973.04 o                         
  -8   2   7      55234.46      44412.87       778.31 o                         
  -6   2   7     198903.25     177564.50      2138.44 o                         
  -4   2   7      64617.91      71783.44       850.01 o                         
  -2   2   7     233387.91     229508.17      2626.20 o                         
   0   2   7     276626.53     272935.38      3162.60 o                         
   4   2   7       8942.01      13156.36       170.07 o                         
   6   2   7      12025.30      15590.89       351.77 o                         
   8   2   7     180769.89     171368.39      2042.60 o                         
  10   2   7      13237.49      17420.85       239.88 o                         
  12   2   7       1315.10        588.64       174.31 o                         
  14   2   7       1437.18       1100.00       103.69 o                         
  16   2   7        154.48        558.61        98.71 o                         
  18   2   7      20697.88      19142.10       278.89 o                         
  20   2   7      79561.66      76884.95      1746.13 o                         
  22   2   7       6040.29       6182.27       384.16 o                         
  24   2   7       5382.11       5520.93       280.10 o                         
  26   2   7       1558.93       1479.99       185.55 o                         
  28   2   7        691.74        471.23       205.58 o                         
  30   2   7       1337.03        897.20       174.17 o                         
  32   2   7       2564.09       3060.02       283.78 o                         
  34   2   7         19.61       -137.50       274.99 o                         
  36   2   7        320.92        711.58       309.80 o                         
 -43   3   7      45146.62      47900.84      1831.27 o                         
 -41   3   7       3478.91       2576.34       340.17 o                         
 -39   3   7      29575.78      30500.46       991.55 o                         
 -37   3   7         70.35       -171.20       520.55 o                         
 -35   3   7      14378.71      13863.12       957.81 o                         
 -33   3   7        624.39       1102.61      1431.51 o                         
 -31   3   7      91383.52      92014.03      2303.03 o                         
 -29   3   7      28886.76      26529.26      1102.98 o                         
 -27   3   7      40087.45      39837.21       979.66 o                         
 -25   3   7       7827.60       7741.13       495.89 o                         
 -23   3   7     217146.55     221175.70      6147.51 o                         
 -21   3   7        951.43       1060.03       205.87 o                         
 -19   3   7    1040238.50     997438.25     29207.84 o                         
 -17   3   7     621352.25     632580.19     19177.37 o                         
 -15   3   7     148719.09     160769.41      4447.44 o                         
 -13   3   7     599685.44     574325.56      8019.56 o                         
 -11   3   7     125914.98     125215.92      1464.08 o                         
  -9   3   7       1822.19       3028.78       109.70 o                         
  -7   3   7      32352.97      36189.09       997.96 o                         
  -5   3   7     773875.50     770082.75      8864.79 o                         
  -3   3   7      90588.27      99903.14      1215.68 o                         
  -1   3   7      48947.86      44354.90       507.58 o                         
   1   3   7      62801.89      62434.89       731.09 o                         
   3   3   7       2253.26       2598.25        67.56 o                         
   5   3   7     167789.33     172373.64      1840.99 o                         
   7   3   7     164233.56     171121.80      1958.01 o                         
   9   3   7     162877.58     169759.02      1910.05 o                         
  11   3   7       5034.71       5240.69       128.88 o                         
  13   3   7      70834.11      71894.21       805.81 o                         
  15   3   7      32564.82      32744.02       403.14 o                         
  17   3   7       6706.39       7842.97       149.47 o                         
  19   3   7      62498.76      63302.80       809.46 o                         
  21   3   7     295201.47     305831.06      4812.23 o                         
  23   3   7      17701.06      16698.15       388.90 o                         
  25   3   7      18597.92      18423.08       453.92 o                         
  27   3   7      24393.02      23843.25      1373.67 o                         
  29   3   7      30175.29      28873.94      1311.40 o                         
  31   3   7       1238.85       1573.17       220.22 o                         
  33   3   7      50670.55      50603.43      3836.43 o                         
  35   3   7      23823.52      23355.41      2119.30 o                         
 -42   4   7       1023.79       1149.72       468.49 o                         
 -40   4   7      10419.47      12589.61       567.86 o                         
 -38   4   7         34.68        781.48       661.10 o                         
 -36   4   7       1622.98       1176.14       189.86 o                         
 -34   4   7      11717.02      10256.54       345.40 o                         
 -32   4   7       6717.42       7103.19       595.61 o                         
 -30   4   7      13080.49      11929.18       462.23 o                         
 -28   4   7      12435.76      12082.11       302.95 o                         
 -26   4   7        277.73        534.63       114.20 o                         
 -24   4   7       1991.16       1132.31       123.22 o                         
 -22   4   7      59333.04      61480.28       858.06 o                         
 -20   4   7      16153.39      13325.10       341.11 o                         
 -18   4   7      33523.11      38345.03      1400.51 o                         
 -16   4   7     132131.56     112907.04      2539.60 o                         
 -14   4   7      15676.17      18787.35       297.53 o                         
 -12   4   7      44423.33      51245.38       794.92 o                         
 -10   4   7      98523.16      87704.59      1441.85 o                         
  -8   4   7        614.86        788.51        82.65 o                         
  -6   4   7     357172.62     323961.44      3836.79 o                         
  -4   4   7     186967.09     215164.66      2230.99 o                         
  -2   4   7     215578.73     193835.09      2198.04 o                         
   0   4   7     396610.78     374952.12      4529.38 o                         
   2   4   7     145735.53     129303.54      1372.61 o                         
   4   4   7     112480.06      94281.18       985.17 o                         
   6   4   7      16104.58      25580.76       468.54 o                         
   8   4   7     459668.56     451710.75      5490.18 o                         
  10   4   7      34584.69      30969.11       764.87 o                         
  12   4   7     147292.83     140132.92      1672.82 o                         
  14   4   7      28945.14      27667.18       688.23 o                         
  16   4   7       1416.61       1698.62       201.36 o                         
  18   4   7     112058.29     112293.39      1873.64 o                         
  20   4   7        226.83        397.94       132.24 o                         
  22   4   7     109719.07     112334.90      2704.67 o                         
  24   4   7        551.31        898.76       118.38 o                         
  26   4   7       8134.11       7616.89       394.15 o                         
  28   4   7       1026.46       1368.03       286.12 o                         
  30   4   7       3748.02       2606.60       217.49 o                         
  32   4   7       5267.44       5856.28       295.81 o                         
  34   4   7       5557.03       4583.59       317.27 o                         
 -43   5   7      40378.50      42512.18      3024.39 o                         
 -41   5   7        131.37       -134.72       269.43 o                         
 -39   5   7      13679.94      14430.98       687.12 o                         
 -37   5   7       5634.61       4641.85       291.99 o                         
 -35   5   7      48994.60      45034.20      2344.31 o                         
 -33   5   7        119.00         46.66       217.12 o                         
 -31   5   7      29079.86      30115.72      1504.99 o                         
 -29   5   7      22674.75      22010.95       458.39 o                         
 -27   5   7      31957.53      34754.03      1505.70 o                         
 -25   5   7        418.70        413.89        95.44 o                         
 -23   5   7     100438.77      98571.79      2823.56 o                         
 -21   5   7      19433.55      19253.11       538.53 o                         
 -19   5   7     307176.78     304116.34     13954.52 o                         
 -17   5   7     581871.38     556982.69      9693.45 o                         
 -15   5   7     268128.56     274060.62      5387.93 o                         
 -13   5   7     215584.42     226773.77      6070.02 o                         
 -11   5   7      10239.87       8530.18       424.80 o                         
  -9   5   7     695166.38     698822.56     16443.98 o                         
  -7   5   7      76699.70      80473.73      1658.11 o                         
  -5   5   7     227469.45     239352.80      5909.98 o                         
  -3   5   7     421459.97     417299.78      5519.39 o                         
  -1   5   7      91267.41      93194.24      1045.92 o                         
   1   5   7      32330.09      34083.00       386.28 o                         
   3   5   7      49929.65      52714.91       566.94 o                         
   5   5   7        479.59        733.98        49.76 o                         
   7   5   7     279776.47     286127.50      3209.77 o                         
   9   5   7      21855.57      22959.69       268.58 o                         
  11   5   7      84643.38      92050.05       981.13 o                         
  13   5   7      59961.12      60785.52       697.91 o                         
  15   5   7      58209.19      57899.52       711.60 o                         
  17   5   7      76791.83      81580.13       958.72 o                         
  19   5   7      93599.77      92500.56      1618.40 o                         
  21   5   7     148230.05     151801.67      2146.56 o                         
  23   5   7      14342.78      13515.72       504.90 o                         
  25   5   7      85296.44      84168.28      2417.83 o                         
  27   5   7       3212.07       2623.41       264.98 o                         
  29   5   7      11318.88      10391.29       370.91 o                         
  31   5   7       9428.46       7840.67       459.16 o                         
  33   5   7      58850.92      58447.07      3381.47 o                         
  35   5   7       8449.29       7568.54      1084.67 o                         
 -42   6   7       5177.53       5390.11       525.75 o                         
 -40   6   7       5897.74       6821.60       400.23 o                         
 -38   6   7       1581.86       1564.21       702.74 o                         
 -36   6   7       2164.40       2163.69       249.86 o                         
 -34   6   7       4406.05       3647.90       244.43 o                         
 -32   6   7         63.25        -82.32       191.17 o                         
 -30   6   7      91766.56      90023.52      2475.99 o                         
 -28   6   7       1505.47       1347.35       168.05 o                         
 -26   6   7      46238.67      42968.01      1337.40 o                         
 -24   6   7      69178.72      65737.62      1208.16 o                         
 -22   6   7         23.92        442.81       154.78 o                         
 -20   6   7     160739.05     151875.56      4538.13 o                         
 -18   6   7      10527.27       8949.47       405.73 o                         
 -16   6   7     454471.88     422668.28      6615.68 o                         
 -14   6   7      62566.20      58985.39      2130.82 o                         
 -12   6   7       5653.58       5368.49       311.06 o                         
 -10   6   7     200394.88     186250.56      4002.73 o                         
  -8   6   7       1052.62       3808.73       287.01 o                         
  -6   6   7     625065.19     621173.06      8627.71 o                         
  -4   6   7      82869.49      92775.59      1130.03 o                         
  -2   6   7      71531.05      63861.07      1187.20 o                         
   0   6   7      28286.59      22094.21       416.87 o                         
   2   6   7      45516.15      38915.88       418.70 o                         
   4   6   7      47733.12      44779.98       453.65 o                         
   6   6   7     313880.38     344687.84      4011.41 o                         
   8   6   7     127432.20     125125.69      1413.54 o
[truncated: 517,024 more chars]
